# Supplementary material for: Characteristic DNA methylation profiles of chorionic villi in recurrent miscarriage
Source: Sci Rep. 2022 Jul 27;12:11673. doi: 10.1038/s41598-022-15656-y (PMC9329430; doi:10.1038/s41598-022-15656-y)
Supplement: Supplementary file 4 — Supplementary Information 4. [file 41598_2022_15656_MOESM4_ESM.txt]

TargetID	Gene	CpG_Score	RM1	RM2	RM3	RM4	RM5	AA1	AA2	AA3	AA4	AA5	|����|
cg13554849	ZYX	0.139205	0.6955903	0.7358651	0.6612463	0.7210985	0.7584882	0.5813004	0.4513639	0.6959682	0.5761684	0.7281929	0.10785892
cg14221831	ZXDC	0.187985	0.6061042	0.6759931	0.4837649	0.6945961	0.7180861	0.5252679	0.5195282	0.5232561	0.4772904	0.6330209	0.10003618
cg14913178	ZSWIM7	0.618249	0.4511103	0.3977017	0.3018875	0.4520711	0.4074665	0.3003495	0.104128	0.4271231	0.2186939	0.2726102	0.13746648
cg02390319	ZSWIM2	0.831134	0.03676074	0.02518975	0.03191992	0.05997801	0.02983664	0.2938924	0.3325789	0.01908535	0.05865482	0.0683616	0.117777602
cg03051777	ZSCAN23	0.303269	0.4856393	0.4714681	0.5883918	0.5982159	0.6776561	0.3742048	0.2831604	0.4025575	0.4256262	0.3209563	0.2029732
cg06538549	ZSCAN23	0.263916	0.3614743	0.3660671	0.3237403	0.3708226	0.407074	0.2201805	0.1694636	0.3043424	0.1860274	0.2606794	0.137697
cg05677724	ZSCAN23	0.359257	0.5054691	0.68468	0.52655	0.6171409	0.6088671	0.3371368	0.4633732	0.4880117	0.4014978	0.5847785	0.13358182
cg00901320	ZSCAN23	0.900225	0.4176136	0.2898081	0.3191442	0.5131258	0.5227949	0.1840557	0.3519201	0.2654206	0.3326315	0.2606303	0.13356568
cg04815371	ZSCAN23	0.217448	0.772611	0.7501304	0.6734672	0.7132315	0.7858731	0.6349603	0.5109136	0.5623958	0.6554657	0.6937073	0.1275741
cg12161971	ZSCAN23	0.948207	0.7807639	0.8774965	0.8905916	0.8799005	0.9456037	0.7757092	0.7403002	0.7704902	0.7872636	0.7168973	0.11673914
cg16802159	ZSCAN23	0.649946	0.4828916	0.4176218	0.3445165	0.2550794	0.4997046	0.2935791	0.2900527	0.2607592	0.2384578	0.3845911	0.1064748
cg12824782	ZSCAN20	0.472697	0.3057841	0.247738	0.3407255	0.3364644	0.3726084	0.25058	0.1423868	0.2411036	0.2433043	0.2091223	0.10336468
cg16154629	ZPBP2	0.0973572	0.8118525	0.7840268	0.7168545	0.8356726	0.754212	0.6863522	0.4829148	0.7931712	0.7132272	0.7211494	0.10116072
cg08431749	ZP3	0.457117	0.5827008	0.525484	0.5481901	0.5991244	0.3550055	0.3011416	0.3365065	0.356165	0.2656042	0.6411395	0.1419896
cg03994318	ZP3	0.951062	0.21068	0.3046667	0.1248027	0.4867002	0.04401371	0.03612492	0.1682002	0.05697969	0.1225436	0.2714687	0.10310924
cg10132010	ZNRF1	0.175938	0.559242	0.587215	0.5382799	0.5491126	0.6917505	0.3315153	0.3398714	0.5045338	0.4219055	0.5003316	0.16548848
cg13480614	ZNRF1	0.568027	0.7487893	0.730526	0.7824768	0.7431266	0.7758785	0.5955697	0.635801	0.6372112	0.7862355	0.4962348	0.125949
cg05079547	ZNRF1	0.218854	0.3015701	0.3983064	0.1465349	0.2567728	0.2414049	0.3480564	0.3450423	0.347361	0.3561612	0.4517712	0.1007606
cg20275528	ZNRD1	0.762723	0.4155522	0.2516877	0.0852325	0.2312836	0.158058	0.3627051	0.3776675	0.343854	0.3522323	0.3804438	0.13501774
cg07149609	ZNF98	0.805671	0.3584014	0.3770185	0.7010249	0.5343199	0.3555596	0.1253315	0.3322508	0.2495915	0.3778298	0.2617071	0.19592272
cg00983608	ZNF98	0.185487	0.6296052	0.6430236	0.5916058	0.683167	0.6863881	0.5207927	0.455345	0.5698513	0.5070619	0.5545032	0.12524712
cg20520888	ZNF98	0.229988	0.590988	0.5648334	0.5166506	0.5403189	0.6453214	0.4353662	0.3605579	0.5130134	0.4520169	0.4990566	0.11962026
cg26275858	ZNF92	0.602163	0.8269684	0.9539407	0.9387944	0.9356069	0.9030133	0.6894053	0.8654246	0.7985716	0.7718994	0.8923523	0.1081341
cg09554513	ZNF862	0.16298	0.7921066	0.8516374	0.7240461	0.8610057	0.8571971	0.6370917	0.4864476	0.7164401	0.7043645	0.6750464	0.17332052
cg17532753	ZNF862	0.647287	0.9107465	0.8787276	0.9000331	0.8543284	0.8761471	0.6802453	0.7159856	0.7726251	0.671764	0.8540142	0.1450697
cg24633027	ZNF862	0.549697	0.6297831	0.7047974	0.6270552	0.6121245	0.5238274	0.507594	0.5541185	0.4191453	0.4759586	0.4473931	0.13867562
cg24676666	ZNF862	0.234551	0.7091345	0.8082205	0.1728357	0.4875625	0.6523767	0.6576998	0.8240275	0.7252249	0.5839047	0.7047971	0.13310482
cg23196129	ZNF862	0.0313811	0.6245388	0.7457485	0.6418021	0.7144693	0.7165676	0.5776637	0.5082607	0.4998955	0.5592263	0.6392658	0.13176286
cg21156386	ZNF862	0.672688	0.6306413	0.5583324	0.6783797	0.5896494	0.5907879	0.4621796	0.462218	0.3960727	0.5572412	0.5563964	0.12273656
cg24515368	ZNF862	0.286613	0.7735502	0.7608629	0.6347482	0.7775376	0.7224613	0.5363071	0.696282	0.6785537	0.5857497	0.6449959	0.10545436
cg25338242	ZNF862	0.404839	0.606523	0.7369571	0.5882357	0.7305187	0.7450467	0.5421804	0.5805327	0.5709798	0.496116	0.7027603	0.1029424
cg19206914	ZNF84	0.16871	0.477591	0.5782517	0.5267856	0.5170666	0.5272665	0.2842365	0.2857311	0.4198111	0.2427777	0.5121814	0.17644472
cg03805929	ZNF84	0.289623	0.4599844	0.4831795	0.3900549	0.5170524	0.5126614	0.2950682	0.2018742	0.3997206	0.404856	0.4591649	0.12044974
cg03958798	ZNF827	0.833162	0.61509	0.6787973	0.7251868	0.6883491	0.648186	0.2794619	0.5138098	0.5135908	0.4726677	0.4396857	0.22727866
cg08724891	ZNF827	0.215484	0.6452428	0.5546192	0.526207	0.6073087	0.5741774	0.4436764	0.5024444	0.5093409	0.494201	0.4327206	0.10503436
cg20251943	ZNF827	0.433485	0.6725397	0.5718831	0.7011139	0.7860489	0.7036924	0.6734638	0.6476339	0.4644259	0.6564181	0.4884953	0.1009682
cg21331386	ZNF814	0.279576	0.6417148	0.5505343	0.4884171	0.5800333	0.5772815	0.4591758	0.3888842	0.5133328	0.4461491	0.5031061	0.1054666
cg03354554	ZNF804B	0.157974	0.4797395	0.4135038	0.3041317	0.3107079	0.3486472	0.5216184	0.4972211	0.5232913	0.4426902	0.5112146	0.1278611
cg12608643	ZNF804B	0.547704	0.6795117	0.5624986	0.7273416	0.65846	0.5292279	0.4302439	0.5203663	0.4544829	0.5917758	0.5530025	0.12143368
cg11601336	ZNF804B	0.351351	0.5704033	0.6170269	0.541135	0.6257532	0.666761	0.4650125	0.4716301	0.475483	0.5498555	0.4902965	0.11376036
cg23450481	ZNF804B	0.267628	0.4268049	0.3878194	0.3313018	0.3577735	0.3087512	0.4694884	0.506314	0.4504521	0.4806492	0.439787	0.10684798
cg02204428	ZNF804B	0.369197	0.5990865	0.522168	0.6284749	0.5913274	0.5474001	0.3641843	0.546169	0.4833463	0.4914892	0.4800964	0.10463434
cg23694371	ZNF804B	0.410656	0.4218724	0.3817569	0.2510324	0.375839	0.6722284	0.2676793	0.4813983	0.2253225	0.2925494	0.3218477	0.10278638
cg16240816	ZNF804B	0.198396	0.7327999	0.6778083	0.6845365	0.5003281	0.4960282	0.4756607	0.6166323	0.4413236	0.4729034	0.5811959	0.10075702
cg05495546	ZNF804B	0.152628	0.6145543	0.6623443	0.6848487	0.6419223	0.6481942	0.5217484	0.538053	0.6159978	0.5347013	0.5392539	0.10042188
cg02344497	ZNF792	0.316888	0.4150493	0.3950832	0.3873987	0.3650192	0.3351103	0.5457526	0.5290878	0.4545893	0.4499086	0.4485699	0.1060495
cg04528829	ZNF785	0.187852	0.5603149	0.5692628	0.5295694	0.6071076	0.6258389	0.4445907	0.4050756	0.4708968	0.4793889	0.3888347	0.14066138
cg19495428	ZNF785	0.662698	0.4837247	0.5428481	0.4266672	0.5040351	0.5023424	0.3533456	0.266826	0.3756405	0.3554815	0.4862481	0.12441516
cg16533314	ZNF783	0.559299	0.599989	0.6661821	0.5594353	0.6235145	0.6544867	0.3534684	0.272519	0.5088276	0.5255444	0.4945969	0.18973026
cg09658760	ZNF776	0.194563	0.5579092	0.6582421	0.5103883	0.6644668	0.5885751	0.442983	0.5168089	0.4320803	0.4922366	0.5555575	0.10798304
cg15863552	ZNF746	0.488763	0.8556498	0.8572	0.8519118	0.887098	0.8573033	0.6778393	0.6672055	0.7033947	0.7092013	0.7151957	0.16726528
cg02614657	ZNF746	0.415001	0.4619806	0.615155	0.4684289	0.3296959	0.4786608	0.2800833	0.306392	0.4442745	0.4004304	0.2890337	0.12674146
cg24176288	ZNF727	0.353148	0.5870347	0.6745709	0.690549	0.6956646	0.6894537	0.4320429	0.4949266	0.4875842	0.4923911	0.5568741	0.1746908
cg12673429	ZNF718	0.465565	0.4794017	0.4732717	0.4843614	0.4636668	0.5485055	0.3045717	0.4314687	0.4063399	0.3377007	0.380767	0.11767182
cg18700133	ZNF717	0.698374	0.7128766	0.538766	0.318899	0.5792005	0.693781	0.5697483	0.301115	0.549969	0.4170495	0.4430668	0.1125149
cg11728578	ZNF716	0.501698	0.625381	0.4441307	0.4166038	0.6797526	0.706451	0.2062439	0.3078483	0.5901372	0.5026968	0.329749	0.18712878
cg11744021	ZNF709	0.200581	0.399181	0.3983018	0.3677593	0.472309	0.4830678	0.2739646	0.2231475	0.3218364	0.2744008	0.2974174	0.14597044
cg20446334	ZNF709	0.42	0.4215702	0.6059434	0.4941587	0.147719	0.8955209	0.2181828	0.4072308	0.5502815	0.1631173	0.5763448	0.129951
cg09247084	ZNF709	0.317356	0.3903372	0.4545284	0.2777101	0.3661714	0.5657947	0.210904	0.2322475	0.2797983	0.2991324	0.4601861	0.1144547
cg14547644	ZNF709	0.799362	0.2185739	0.4423529	0.2534083	0.1316457	0.3865616	0.09538311	0.3669938	0.2003961	0.1201445	0.07983543	0.113957892
cg23543795	ZNF709	0.149433	0.726252	0.7451993	0.6840917	0.7381846	0.7393418	0.5938594	0.5708807	0.683054	0.630542	0.6114402	0.10865862
cg23253460	ZNF709	0.322145	0.5000414	0.6652179	0.7049276	0.5632189	0.5849805	0.2609973	0.606912	0.5206738	0.4973834	0.6130578	0.1038724
cg11052780	ZNF705G	0.739665	0.06344673	0.0833853	0.4187526	0.3613395	0.195435	0.06433252	0.06132813	0.1625298	0.1646794	0.1202701	0.109843836
cg27387705	ZNF699	0.599282	0.7248235	0.7790982	0.773045	0.741448	0.795847	0.5379341	0.728494	0.5650941	0.583921	0.8456656	0.11063058
cg10420310	ZNF653	0.601309	0.2859648	0.2636992	0.1823909	0.280292	0.3105889	0.1258192	0.1052043	0.2208496	0.1495616	0.1910278	0.10609466
cg14754787	ZNF639	0.852069	0.03214134	0.07267173	0.4324591	0.1234009	0.03861896	0.027349	0.03103206	0.03813004	0.03979496	0.05796367	0.10100446
cg00004257	ZNF629	0.667877	0.5756791	0.6715168	0.4349057	0.596192	0.502309	0.3608082	0.4716111	0.3432222	0.4693311	0.2121378	0.18469844
cg06907391	ZNF629	0.524123	0.4703904	0.4363666	0.463931	0.415525	0.3592238	0.259916	0.4707288	0.2246244	0.3093525	0.2233363	0.13149576
cg26841157	ZNF618	0.133342	0.4430028	0.4570055	0.3106393	0.4733222	0.5548694	0.3253863	0.282703	0.3615322	0.35087	0.3354029	0.11658896
cg11591520	ZNF618	0.18571	0.7170832	0.7672383	0.601189	0.7297986	0.7786891	0.6152031	0.5815835	0.6574769	0.621515	0.6103106	0.10158182
cg15782311	ZNF609	0.0825643	0.5474586	0.8041294	0.4444555	0.5136088	0.6867862	0.4028986	0.3347506	0.4073788	0.5212424	0.575938	0.15084602
cg04041976	ZNF605	0.17957	0.5459533	0.4479976	0.5170555	0.5243086	0.2225332	0.3725954	0.2389768	0.3385689	0.3450262	0.440078	0.10452058
cg26917899	ZNF593	0.436411	0.8061291	0.7118506	0.802179	0.7069369	0.8686205	0.9470539	0.9333298	0.8991489	0.8362323	0.8900922	0.1220282
cg16727201	ZNF589	0.77643	0.4026307	0.568498	0.4224892	0.4383799	0.435221	0.2074571	0.4609485	0.3183837	0.234596	0.1982842	0.16950986
cg19683494	ZNF587	0.493457	0.7450501	0.2511796	0.4166096	0.3619042	0.4153987	0.2480127	0.4568	0.206839	0.190444	0.2027214	0.17706502
cg14050019	ZNF587	0.153533	0.722082	0.7221497	0.7417136	0.7304655	0.7316034	0.6049455	0.578511	0.6824083	0.6310168	0.6214371	0.1059391
cg22938837	ZNF587	0.443854	0.8463212	0.8026485	0.8028573	0.8506117	0.7874601	0.7028461	0.6884431	0.7156358	0.7158684	0.7389649	0.1056281
cg12046183	ZNF577	0.194171	0.2993864	0.4029003	0.2992741	0.3380421	0.3223369	0.1717981	0.215468	0.2870619	0.28477	0.1389972	0.11276892
cg24136205	ZNF570	0.730976	0.2414043	0.1797618	0.4092522	0.3148807	0.2618513	0.07379363	0.1277937	0.1933885	0.2308362	0.171795	0.121908654
cg03831502	ZNF57	0.222964	0.7367551	0.8097036	0.7037737	0.7917227	0.8015314	0.6262019	0.4975066	0.70065	0.6953883	0.7124006	0.12226782
cg21377158	ZNF560	0.205806	0.6499656	0.6617365	0.6008028	0.6661313	0.6553755	0.5468498	0.5577975	0.4304166	0.4981394	0.4764505	0.14487158
cg26151206	ZNF560	0.155397	0.5312579	0.5666581	0.3629014	0.3426112	0.6830362	0.2764228	0.4280831	0.3928805	0.4291984	0.412815	0.109413
cg03605164	ZNF559	0.272283	0.6554169	0.5405391	0.4484412	0.6470374	0.6719695	0.4893623	0.3234909	0.5138155	0.4072039	0.5744801	0.13101028
cg24614770	ZNF559	0.286745	0.342737	0.4042405	0.3089167	0.3133703	0.4232464	0.2751188	0.1640006	0.20752	0.2041584	0.3923814	0.10986634
cg15462501	ZNF532	0.168585	0.4861847	0.397323	0.3453994	0.5064247	0.5534885	0.2834955	0.4224494	0.3625644	0.1202011	0.3049803	0.15902592
cg15218983	ZNF532	0.273655	0.6275406	0.6146016	0.6930147	0.6849394	0.7233884	0.4677306	0.589839	0.4793422	0.4887609	0.606048	0.1423528
cg26137350	ZNF532	0.0522528	0.645466	0.6193276	0.6295105	0.5395678	0.6187123	0.2277216	0.4126748	0.3764738	0.6271169	0.7133587	0.13904768
cg16958106	ZNF532	0.121827	0.4608573	0.4628341	0.4174742	0.4786679	0.4400499	0.3063593	0.2874506	0.3438296	0.3309907	0.3851936	0.12121192
cg14653043	ZNF532	0.620995	0.8156335	0.5986353	0.7302418	0.6046542	0.7803206	0.5776967	0.6295592	0.6231391	0.4957364	0.6160247	0.11746586
cg15614309	ZNF532	0.659982	0.8851502	0.5992956	0.7492915	0.7039449	0.8143551	0.6821361	0.6556609	0.5668201	0.670281	0.6198038	0.11146708
cg05060440	ZNF532	0.222206	0.5233291	0.3788391	0.3591214	0.5128213	0.579667	0.2459566	0.4571996	0.4587066	0.2732859	0.4071612	0.1022936
cg22699004	ZNF528	0.417635	0.3706388	0.6214713	0.3734664	0.5645901	0.483602	0.2349161	0.3280612	0.3760173	0.3382514	0.5207627	0.12315198
cg15958424	ZNF516	0.234349	0.1645172	0.2423533	0.1521417	0.1606553	0.1806927	0.1834191	0.4222221	0.4529232	0.1867806	0.2982453	0.12864602
cg01166925	ZNF516	0.748223	0.4618767	0.4159128	0.6165941	0.4103941	0.686142	0.3587777	0.4174738	0.4336509	0.3740781	0.4074508	0.11989768
cg20025032	ZNF516	0.229081	0.5298311	0.615096	0.5568606	0.6378118	0.4610527	0.4323452	0.312992	0.4584334	0.3618833	0.6670698	0.1135857
cg12496800	ZNF516	0.353647	0.4988938	0.8405888	0.7343671	0.6413822	0.588066	0.424005	0.5225743	0.6560081	0.5905942	0.6008549	0.10185228
cg13107973	ZNF511	0.478739	0.6035137	0.6187192	0.5678767	0.5571907	0.7944009	0.5270764	0.5391765	0.4758224	0.5038863	0.5279763	0.11355266
cg17944263	ZNF511	0.46285	0.7483566	0.6819779	0.6670359	0.7069595	0.6790976	0.4695521	0.6588213	0.563663	0.5197583	0.7263321	0.10906014
cg21908673	ZNF511	0.122314	0.5624651	0.5941254	0.658289	0.4237609	0.508207	0.4512823	0.3809437	0.5391937	0.3640684	0.4717661	0.10791864
cg13936363	ZNF503	0.222444	0.48992	0.5247139	0.375333	0.4404999	0.4138325	0.6840794	0.68439	0.4916981	0.5122896	0.6498663	0.15560482
cg10759293	ZNF503	0.386574	0.6412486	0.6311076	0.6450768	0.6485683	0.6638046	0.5468619	0.4796892	0.546355	0.5922961	0.473796	0.11816154
cg24185055	ZNF502	0.482177	0.6297252	0.6972131	0.5826212	0.6601568	0.4949247	0.50354	0.4815231	0.4519884	0.4251625	0.5723761	0.12601018
cg24656269	ZNF502	0.239549	0.7907263	0.8887634	0.8678637	0.6445608	0.5525951	0.5962121	0.6119352	0.6165097	0.5604489	0.7377667	0.12432734
cg24059623	ZNF502	0.314172	0.6247289	0.6451324	0.5750552	0.5248013	0.6339181	0.3818017	0.4689663	0.5024047	0.5744169	0.515812	0.11204686
cg03532030	ZNF502	0.357064	0.4383862	0.5582761	0.6132405	0.4889165	0.7051777	0.6799351	0.7241105	0.7354462	0.6120452	0.6028773	0.11008346
cg07815287	ZNF502	0.383668	0.5820134	0.5696322	0.3722758	0.6428367	0.6274766	0.4077028	0.5841915	0.4580707	0.5326446	0.2987679	0.10257144
cg24871845	ZNF500	0.35084	0.5906843	0.6842877	0.6521475	0.6898791	0.6876951	0.5275556	0.515385	0.516205	0.5781094	0.6039467	0.1126984
cg07229767	ZNF474	0.670825	0.5390263	0.6271624	0.6714751	0.6329968	0.5885952	0.4849573	0.4392529	0.4543042	0.5314081	0.4796551	0.13393564
cg17329202	ZNF446	0.615668	0.4067611	0.4798395	0.2472795	0.4317735	0.4074612	0.5280312	0.4335059	0.4161205	0.6203219	0.4772186	0.10041666
cg16034991	ZNF442	0.0474612	0.7909959	0.2468425	0.7754667	0.7515549	0.2503764	0.7378521	0.780242	0.7893307	0.7319511	0.7500482	0.19483754
cg25910432	ZNF442	0.292982	0.5006186	0.6927077	0.4846828	0.7270495	0.6922122	0.4498879	0.4316146	0.3733234	0.397444	0.6769091	0.15361836
cg23791718	ZNF442	0.206811	0.6550132	0.6704487	0.6170672	0.6882932	0.7429145	0.4565297	0.5259999	0.6387724	0.5095306	0.5916622	0.1302484
cg21432158	ZNF442	0.571316	0.2816377	0.2265196	0.1668368	0.2170016	0.6069514	0.1799112	0.1665859	0.2010031	0.1916206	0.1451642	0.12293242
cg23193497	ZNF442	0.562019	0.6613455	0.5307533	0.4654552	0.6273609	0.5680404	0.6821135	0.6089406	0.625854	0.7887819	0.7609147	0.12272988
cg24760597	ZNF442	0.526972	0.4842576	0.4520617	0.4766428	0.5816156	0.5284003	0.3563955	0.4074563	0.3875186	0.4323711	0.3622264	0.11540202
cg09571713	ZNF442	0.538891	0.1919203	0.1702726	0.4042066	0.2030086	0.3438312	0.1994025	0.1177095	0.1433573	0.1650725	0.1771821	0.10210308
cg23961973	ZNF442	0.53296	0.8587196	0.6237373	0.4494717	0.6717211	0.7114447	0.5992398	0.5333722	0.5443921	0.5437149	0.5846251	0.10195006
cg27319536	ZNF429	0.324002	0.3785309	0.4500548	0.3370639	0.512562	0.5358621	0.2292262	0.1796051	0.315979	0.2020295	0.3763485	0.18217708
cg17433546	ZNF429	0.223661	0.6302754	0.5908367	0.6643351	0.5912687	0.577875	0.7737967	0.7899382	0.7075933	0.7458877	0.6933954	0.13120408
cg22900415	ZNF429	0.837466	0.1466569	0.1373733	0.1484794	0.4486866	0.2002695	0.0697713	0.139814	0.121579	0.08674535	0.1043716	0.11183689
cg11889119	ZNF429	0.530029	0.3297312	0.3604551	0.4386669	0.4201655	0.3777274	0.2864519	0.2078495	0.2654295	0.2398524	0.3764022	0.11015212
cg20554277	ZNF429	0.145358	0.7242	0.7253558	0.6713318	0.7286777	0.6368665	0.5717441	0.6308066	0.6307761	0.5135728	0.5969649	0.10851346
cg25086874	ZNF429	0.106903	0.5945281	0.6779269	0.6674259	0.6851562	0.6861164	0.5055729	0.5839042	0.5751312	0.5740123	0.5407844	0.1063497
cg25314531	ZNF429	0.728198	0.6825367	0.6766316	0.7000393	0.7264833	0.7226666	0.5810847	0.5727212	0.5908118	0.603027	0.6542591	0.10129074
cg07825955	ZNF417	0.269548	0.6042919	0.6318734	0.7090181	0.7202691	0.639115	0.4360879	0.5554262	0.4960118	0.6045395	0.5726038	0.12797966
cg25219246	ZNF417	0.230727	0.4422172	0.4015936	0.3247909	0.3341615	0.368219	0.5237136	0.539133	0.460855	0.4663501	0.5089849	0.12561088
cg14288953	ZNF417	0.396298	0.7056214	0.8996	0.5457382	0.5502918	0.6620168	0.801908	0.8892732	0.6670772	0.7842903	0.839468	0.1237497
cg09122096	ZNF417	0.939375	0.2940929	0.3782918	0.2191704	0.4734143	0.5097605	0.1196766	0.1781354	0.3997452	0.3563855	0.234395	0.11727844
cg11142389	ZNF417	0.93629	0.6524214	0.6197148	0.5453451	0.621481	0.6555436	0.3589219	0.5800096	0.479363	0.6482528	0.4698021	0.1116313
cg08611508	ZNF417	0.352352	0.6824402	0.5517561	0.3288076	0.5887746	0.7175753	0.2821069	0.3901539	0.5710089	0.4036273	0.6653208	0.1114272
cg24341059	ZNF417	0.239713	0.6035287	0.6751185	0.5986139	0.5147193	0.4635327	0.6707098	0.7294762	0.6116842	0.6737666	0.6965627	0.10533728
cg15170605	ZNF407	0.757057	0.05357581	0.6475984	0.5003026	0.04759752	0.6895713	0.6926777	0.7741324	0.6058241	0.582704	0.6360769	0.270553894
cg26909613	ZNF397OS	0.217826	0.6255228	0.7683382	0.768935	0.7676061	0.8279985	0.50784	0.4897457	0.503951	0.5062404	0.68422	0.2132807
cg26258226	ZNF397OS	0.589797	0.6388595	0.819827	0.5301252	0.7193901	0.7778542	0.6151317	0.609118	0.5459089	0.5128279	0.686632	0.1032875
cg07196133	ZNF389	0.266688	0.7493353	0.7838889	0.7465362	0.7874918	0.7766669	0.503349	0.6526276	0.6431925	0.7230759	0.6498886	0.1343571
cg12851717	ZNF385A	0.539173	0.4626945	0.5634449	0.4632073	0.4907199	0.5679951	0.2665841	0.3340474	0.4872098	0.3636571	0.4549898	0.1283147
cg19305227	ZNF366	0.473386	0.4541885	0.4509982	0.3026595	0.5373692	0.4191511	0.2282854	0.2000156	0.2628244	0.3128306	0.4216457	0.14775296
cg13710790	ZNF366	0.4443	0.3561752	0.4228747	0.253403	0.4178652	0.3368277	0.190172	0.1032284	0.2599561	0.2355663	0.4199681	0.11565098
cg03510606	ZNF366	0.178165	0.5159096	0.6273878	0.5379114	0.6701425	0.646879	0.4963875	0.3872732	0.5446754	0.477597	0.5610745	0.10624454
cg14375111	ZNF331	0.240173	0.648931	0.7705885	0.5672502	0.6261423	0.6162976	0.4330119	0.3615555	0.5658146	0.5185366	0.6532663	0.13940494
cg07116732	ZNF326	0.559641	0.4297299	0.3592858	0.2653147	0.3362823	0.3573938	0.1327303	0.1624102	0.2321862	0.2658881	0.3583121	0.11929592
cg16206659	ZNF311	0.675485	0.6826369	0.4804394	0.5795844	0.5943434	0.6155345	0.3755321	0.4536134	0.540139	0.5540711	0.4418094	0.11747472
cg05809668	ZNF300	0.702038	0.718058	0.7096448	0.6519446	0.7873849	0.8640972	0.3490275	0.673219	0.6039364	0.7375832	0.527253	0.16802208
cg23219720	ZNF300	0.557466	0.4021977	0.4636426	0.5428848	0.3089758	0.3715229	0.1357845	0.3984654	0.2864885	0.2879286	0.2070592	0.15469952
cg22324618	ZNF300	0.551983	0.3103857	0.3001602	0.3132635	0.3376185	0.1481667	0.1322982	0.1629823	0.01651176	0.3392999	0.01833758	0.148032972
cg23556108	ZNF300	0.440907	0.2821931	0.4102744	0.4675756	0.5450347	0.4998693	0.2178113	0.4405669	0.3248139	0.2659948	0.3008902	0.130974
cg21096966	ZNF300	0.48793	0.4401847	0.4497063	0.3429907	0.4494957	0.5092818	0.3325024	0.2825067	0.3233906	0.3227207	0.3122898	0.1236498
cg07791490	ZNF300	0.04175	0.4384273	0.5307888	0.4073993	0.54081	0.552533	0.3605454	0.3253515	0.373967	0.3833161	0.4732199	0.1107117
cg15854125	ZNF300	0.569318	0.6061072	0.5990713	0.6043276	0.595556	0.5585906	0.55941	0.444546	0.4633611	0.5218318	0.4258636	0.10972804
cg27498545	ZNF300	0.270957	0.498053	0.5834222	0.4230899	0.5922808	0.581887	0.2618686	0.3561372	0.5058909	0.4852613	0.5360446	0.10670606
cg19649152	ZNF300	0.713993	0.6574425	0.6382211	0.6821439	0.4733953	0.6148055	0.4077188	0.5087311	0.4968678	0.5222208	0.5981702	0.10645992
cg25008548	ZNF283	0.952685	0.3894447	0.3748933	0.3527602	0.1697238	0.4268666	0.07972566	0.3417168	0.1856221	0.1667598	0.3881486	0.110343128
cg20995304	ZNF267	0.244009	0.7565854	0.7847205	0.6933033	0.757449	0.7934362	0.6442178	0.5713921	0.698832	0.6813824	0.6863233	0.10066936
cg14472778	ZNF26	0.119971	0.4350622	0.4642521	0.4209894	0.4623934	0.5134918	0.3184261	0.2408985	0.3743881	0.3406869	0.4314179	0.11807428
cg07620230	ZNF23	0.474571	0.6553665	0.6178855	0.4998265	0.6349706	0.6393138	0.4398137	0.4238699	0.5151533	0.5274799	0.4990801	0.1283932
cg05885720	ZNF225	0.243204	0.7668752	0.8754176	0.8602632	0.8627221	0.8486481	0.6789973	0.619176	0.7169809	0.8212191	0.7241191	0.13068676
cg02469838	ZNF219	0.555854	0.3183255	0.2587182	0.3502438	0.2544586	0.3210801	0.08980445	0.1448219	0.2934732	0.274062	0.1308544	0.11396205
cg01498609	ZNF200	0.538565	0.3971063	0.4776345	0.3345197	0.164378	0.6432806	0.2049014	0.3395018	0.2315159	0.3770269	0.1436776	0.1440591
cg08409173	ZNF20	0.672225	0.4334576	0.4295999	0.2741396	0.3464364	0.6195789	0.2025918	0.1531942	0.4584843	0.2878017	0.1866381	0.16290046
cg05556023	ZNF20	0.455831	0.6388888	0.708917	0.465876	0.7028151	0.70731	0.4973249	0.424913	0.5414073	0.4562232	0.5628759	0.14821252
cg26486174	ZNF197	0.664897	0.5552125	0.5980476	0.559121	0.6004311	0.5863832	0.4097878	0.3625613	0.4564359	0.4411279	0.3873437	0.16838776
cg21843616	ZNF197	0.701135	0.4200538	0.2559137	0.5456727	0.3225578	0.3927523	0.1619175	0.2478269	0.2383482	0.1874378	0.2597043	0.16834312
cg20567355	ZNF197	0.119856	0.6895014	0.6611198	0.731294	0.6803473	0.6946939	0.6031798	0.5037754	0.6476312	0.6342448	0.53847	0.10593104
cg26342552	ZNF197	0.506174	0.593547	0.437608	0.4697471	0.4360092	0.3725958	0.4580439	0.2470396	0.3429054	0.2406829	0.5040368	0.1033597
cg04156650	ZNF175	0.607056	0.5202231	0.7603458	0.3978879	0.5669464	0.6351753	0.4844066	0.4295483	0.4240541	0.3818491	0.5351456	0.12511496
cg16600501	ZNF175	0.395874	0.6354446	0.6503	0.7009831	0.5786404	0.4093313	0.4021564	0.4308856	0.513334	0.5456515	0.5301845	0.11049748
cg16549684	ZNF175	0.0617147	0.4948411	0.5703653	0.4697471	0.534807	0.520234	0.4157668	0.2738757	0.4979613	0.4166727	0.4352038	0.11010284
cg24285903	ZNF175	0.0712154	0.7018375	0.7142315	0.6529338	0.739698	0.714951	0.5834541	0.5912505	0.6022553	0.6116856	0.6255679	0.10188768
cg17963461	ZNF175	0.340469	0.636593	0.5975102	0.4055427	0.6773104	0.7208315	0.3763258	0.4954399	0.6244809	0.4275926	0.6080745	0.10117482
cg11997679	ZNF154	0.152511	0.5807053	0.6969715	0.5814966	0.584439	0.6026991	0.4605998	0.3599042	0.4458669	0.4233378	0.5636574	0.15858908
cg22220310	ZNF154	0.973938	0.3222741	0.4879592	0.5559006	0.3367458	0.5043037	0.2619055	0.329622	0.3510604	0.3697958	0.3927522	0.1004095
cg02925601	ZMYND8	0.858367	0.3592423	0.4781928	0.2349907	0.4071784	0.4046862	0.258758	0.1080547	0.4859889	0.2472067	0.1901353	0.11882936
cg16076654	ZMYND19	0.142532	0.5782928	0.7815174	0.5257877	0.7122795	0.7919417	0.3076702	0.5241092	0.650429	0.503943	0.6032634	0.16008086
cg27220660	ZMYND15	0.362343	0.6209672	0.604382	0.5199113	0.610422	0.554231	0.4793087	0.3945633	0.5366582	0.4882192	0.4926429	0.10370424
cg20374887	ZMYND10	0.181588	0.3800175	0.6078269	0.4051167	0.5944895	0.4864075	0.3027294	0.364947	0.3439088	0.4384604	0.4879207	0.10717836
cg26328438	ZMIZ1	0.194136	0.7835442	0.779569	0.6239136	0.7728107	0.8283333	0.7604686	0.6208936	0.4962137	0.5648226	0.6671544	0.13572358
cg07949028	ZMIZ1	0.251128	0.7099454	0.6203361	0.6487617	0.6850062	0.5909438	0.5301756	0.5824897	0.5978256	0.3826727	0.6502237	0.10232118
cg03400808	ZIC5	0.338399	0.3814412	0.6612832	0.4460571	0.4811941	0.3131807	0.3039813	0.3277234	0.2637597	0.3983573	0.4709589	0.10367514
cg22044630	ZIC4	0.346154	0.8674165	0.8211882	0.624755	0.7327057	0.8921633	0.4738064	0.549251	0.6509335	0.6311045	0.8151258	0.1636015
cg11249129	ZIC4	0.333666	0.7271913	0.562828	0.6257024	0.5675111	0.4534135	0.4279691	0.3829091	0.5061674	0.4372071	0.5190219	0.13267434
cg10160614	ZIC4	0.399772	0.6625529	0.5120401	0.6881222	0.6638997	0.6679645	0.4403003	0.6907746	0.4550078	0.441936	0.5466887	0.1239744
cg05258481	ZIC4	0.244868	0.5333412	0.6790612	0.6633465	0.5927548	0.6342955	0.3758558	0.5955187	0.4129982	0.5350614	0.5824556	0.1201819
cg27256423	ZIC4	0.38334	0.7707468	0.8336611	0.8112088	0.8350348	0.825152	0.3307137	0.8522115	0.8441159	0.7959382	0.7374063	0.10308358
cg18821281	ZIC2	0.690439	0.3696579	0.3265765	0.4465229	0.4594475	0.5032325	0.4234758	0.2488112	0.1293996	0.3926786	0.1332352	0.15556738
cg09010748	ZIC2	0.269169	0.5078006	0.5515334	0.44332	0.5058219	0.5471832	0.3646073	0.2471105	0.4581645	0.3145404	0.4781623	0.13861482
cg18369288	ZIC2	0.467314	0.4798285	0.6037835	0.4553595	0.6378663	0.5874112	0.3609115	0.3910101	0.4354694	0.4044946	0.5064956	0.13317356
cg19328560	ZIC2	0.315756	0.6286558	0.501335	0.6471546	0.3793757	0.7236035	0.3928284	0.4415869	0.5456097	0.3371359	0.6068438	0.11122398
cg24117372	ZIC2	0.650776	0.4341805	0.4852887	0.5170236	0.4673217	0.4167533	0.3705111	0.2495815	0.4027377	0.4212351	0.3613063	0.10303922
cg11649388	ZIC1	0.30389	0.7445251	0.7103917	0.7429212	0.7553632	0.7245715	0.5933706	0.5712754	0.7063226	0.6672455	0.6075558	0.10640056
cg09045105	ZIC1	0.608978	0.5656931	0.6877524	0.5579299	0.6253724	0.5723973	0.5158024	0.4290377	0.5270448	0.4928388	0.5224891	0.10438646
cg15725078	ZHX2	0.138974	0.8226709	0.7785494	0.7998145	0.7993011	0.7757701	0.6424688	0.627078	0.7472845	0.5273446	0.7149865	0.14338872
cg14392216	ZHX2	0.391363	0.8669584	0.6837879	0.8343979	0.671681	0.8364483	0.5219026	0.6609867	0.6658379	0.6553563	0.7514664	0.12754472
cg23778363	ZHX2	0.485324	0.2740223	0.2650671	0.2200812	0.2797622	0.2314013	0.3699916	0.3835186	0.3184582	0.2706778	0.4384087	0.10214416
cg26591930	ZFYVE28	0.691883	0.6436617	0.594079	0.6585421	0.690004	0.8245288	0.4813407	0.5460016	0.6127469	0.4197644	0.4229784	0.18559672
cg00971885	ZFYVE28	0.506402	0.5953502	0.4918239	0.680304	0.6667037	0.680384	0.4630304	0.4258277	0.4614885	0.4218637	0.5499679	0.15847752
cg26927190	ZFYVE28	0.355535	0.5769119	0.5815092	0.4991681	0.5237261	0.5939063	0.4454392	0.3976904	0.5042877	0.4452509	0.3880731	0.11889606
cg27615582	ZFYVE28	0.238571	0.7057833	0.727824	0.7579558	0.7021199	0.8383976	0.5596784	0.5885824	0.6713753	0.6607784	0.6665505	0.11702312
cg23856611	ZFYVE19	0.385533	0.5178677	0.3568656	0.3678457	0.398807	0.4234937	0.325822	0.1968891	0.3795638	0.3602376	0.2762466	0.10522412
cg04197347	ZFPM2	0.261112	0.3629796	0.3764907	0.3043381	0.4111088	0.4138403	0.2215627	0.1810783	0.309824	0.2347606	0.2468458	0.13493722
cg07001856	ZFPM2	0.734604	0.2844342	0.537973	0.2206146	0.512123	0.5348845	0.2220057	0.191811	0.2633835	0.4993371	0.3223829	0.11822182
cg03603062	ZFPM1	0.629199	0.6660175	0.8215054	0.799081	0.7198266	0.6484445	0.6364841	0.2001836	0.7024091	0.4883941	0.612758	0.20292922
cg12383807	ZFPM1	0.691859	0.589422	0.6316721	0.07445128	0.2052256	0.8034071	0.2202463	0.129087	0.6808179	0.226009	0.09142154	0.191319268
cg05827312	ZFPM1	0.580197	0.4982708	0.5203913	0.5200173	0.5850803	0.600188	0.3380042	0.4663022	0.3681884	0.3804197	0.309244	0.17235784
cg15777261	ZFPM1	0.288636	0.4869724	0.5018402	0.4298745	0.450754	0.4549701	0.2526136	0.1469446	0.4285069	0.3092202	0.3334691	0.17073136
cg01067405	ZFPM1	0.289986	0.4688003	0.7069209	0.4795076	0.6987135	0.4715478	0.6350648	0.8223554	0.7114708	0.7388077	0.766177	0.16967712
cg15403758	ZFPM1	0.209273	0.4474109	0.3991344	0.6262464	0.2618017	0.2491521	0.1320982	0.1707786	0.2232835	0.263462	0.3925909	0.16030646
cg12405754	ZFPM1	0.857726	0.6460399	0.5806109	0.7423574	0.5930145	0.7178195	0.3799159	0.4780104	0.5745242	0.566303	0.5255861	0.15110052
cg23956760	ZFPM1	0.402841	0.6115652	0.6452325	0.5443065	0.6301655	0.6373699	0.402615	0.2685176	0.5646452	0.5111691	0.5728362	0.1497713
cg21811911	ZFPM1	0.463889	0.4724844	0.5383722	0.3426356	0.5773587	0.4639731	0.2993929	0.2529806	0.4111475	0.2961245	0.3876044	0.14951482
cg26639985	ZFPM1	0.31215	0.4578805	0.5336058	0.5493075	0.5467313	0.5135428	0.3239668	0.3060978	0.4321023	0.4494637	0.358417	0.14620406
cg22163535	ZFPM1	0.274671	0.6670453	0.4511239	0.5507475	0.6639181	0.6998745	0.3350219	0.5327009	0.4003309	0.5089402	0.5254977	0.14604354
cg04670031	ZFPM1	0.297624	0.4726472	0.5482695	0.3830046	0.6699798	0.6330925	0.3098508	0.3978824	0.3377824	0.3815822	0.5545141	0.14507634
cg02711665	ZFPM1	0.391406	0.7894731	0.7938945	0.7550031	0.8142591	0.8036593	0.5756684	0.5732678	0.8138734	0.5856996	0.6969671	0.14216256
cg09597022	ZFPM1	0.385385	0.3936832	0.5744894	0.3004764	0.3292305	0.3893051	0.4432581	0.6465811	0.5998858	0.3773745	0.6222667	0.14043632
cg16793757	ZFPM1	0.192199	0.6809563	0.7769164	0.352159	0.7106472	0.8009545	0.3958242	0.387749	0.7317462	0.3461707	0.7740956	0.13720954
cg24496021	ZFPM1	0.231944	0.760038	0.6629314	0.6058453	0.5398671	0.6697559	0.7709016	0.8573611	0.7852913	0.7686089	0.7384222	0.13642948
cg15244360	ZFPM1	0.448616	0.8482526	0.9341282	0.873507	0.8339482	0.8478682	0.6270855	0.7824453	0.6900415	0.7417974	0.8280899	0.13364892
cg05876738	ZFPM1	0.568753	0.4326451	0.4346987	0.3951643	0.4073177	0.1279733	0.214876	0.2629806	0.1997311	0.288671	0.1655376	0.13320056
cg27114120	ZFPM1	0.534729	0.2513666	0.4870612	0.655407	0.3985239	0.3400133	0.2664164	0.4495477	0.2529917	0.2885645	0.2190171	0.13116692
cg20407365	ZFPM1	0.246555	0.3915143	0.4511104	0.3986263	0.4221964	0.3631608	0.2009898	0.2041568	0.3480318	0.3177191	0.3152367	0.1280948
cg06969933	ZFPM1	0.405089	0.5952364	0.6062594	0.5215007	0.6451019	0.6612499	0.4960697	0.4178364	0.5122178	0.5068438	0.5916824	0.10093964
cg03296801	ZFPM1	0.288207	0.7058328	0.6769317	0.8197325	0.7752251	0.8148444	0.5605768	0.7255581	0.5790707	0.7035233	0.7198857	0.10079038
cg02922902	ZFP42	0.719038	0.7079835	0.6946893	0.6603683	0.7591466	0.6799323	0.5913339	0.606449	0.6248208	0.5962674	0.566972	0.10325538
cg18159646	ZFP37	0.261505	0.4150519	0.3844796	0.3416612	0.3758849	0.3723991	0.2264815	0.1204679	0.3756093	0.2797212	0.289423	0.11955476
cg03529595	ZFP36L2	0.284014	0.683883	0.7145725	0.8181334	0.7227508	0.810446	0.5034153	0.5624534	0.5985249	0.4183011	0.5587519	0.22166782
cg11327657	ZFP36L2	0.26722	0.7325556	0.6640556	0.6170195	0.6261412	0.6649472	0.8853427	0.8683983	0.8732567	0.8138365	0.8144349	0.19011
cg06517798	ZFP36L2	0.321904	0.569111	0.592886	0.423162	0.713545	0.5759389	0.4453841	0.3478399	0.4423395	0.4949311	0.4833777	0.13215412
cg01569984	ZFP36L2	0.175975	0.5186936	0.5564741	0.481989	0.5457039	0.55998	0.457552	0.3790406	0.269823	0.351207	0.571147	0.1268142
cg10028625	ZFP36L2	0.442971	0.7767112	0.7738415	0.6781288	0.6720589	0.7677768	0.8491908	0.8077028	0.9203686	0.8538488	0.8470609	0.12193094
cg10243348	ZFP36L2	0.385069	0.6801395	0.6150406	0.661603	0.6139061	0.6287643	0.8162173	0.8541372	0.6515267	0.7689676	0.6717055	0.11262016
cg14153740	ZFP36L2	0.0866482	0.2773126	0.3968566	0.3876207	0.2884103	0.4421738	0.4762234	0.4734255	0.4052272	0.5045449	0.4557228	0.10455396
cg17870688	ZFP36L2	0.088956	0.440699	0.5246033	0.4498973	0.4898405	0.5112208	0.3612546	0.308251	0.4111394	0.3738544	0.4442489	0.10350252
cg10507304	ZFP36L1	0.511642	0.6922278	0.6622015	0.478932	0.4890191	0.685818	0.418535	0.2807112	0.6102087	0.3977697	0.4005304	0.18008868
cg11619602	ZFP36L1	0.117426	0.5218987	0.653918	0.5837712	0.6410666	0.6594676	0.4585823	0.3910517	0.6039706	0.4863099	0.4279075	0.13846002
cg18050997	ZFP106	0.676798	0.4635859	0.5456242	0.4860793	0.5062281	0.5161732	0.3671034	0.2784374	0.373431	0.3698831	0.4399883	0.1377695
cg06599586	ZFHX4	0.498572	0.4297726	0.4978099	0.2781222	0.4408028	0.5429891	0.1912925	0.2714901	0.2645095	0.2305423	0.5204666	0.14223912
cg08404227	ZFHX4	0.935192	0.2336976	0.194175	0.283482	0.1987518	0.3912202	0.13078	0.1951609	0.1390851	0.1354125	0.127626	0.11465242
cg05151154	ZFHX3	0.82947	0.4370755	0.2593599	0.5854318	0.5311266	0.582481	0.09974723	0.5547556	0.2087088	0.4348261	0.3570856	0.148070294
cg02876341	ZFHX3	0.0881189	0.5282465	0.6761816	0.5397112	0.5375006	0.6425999	0.3367463	0.4750684	0.43221	0.4250093	0.5214435	0.14675246
cg24600987	ZFHX3	0.278269	0.656298	0.761295	0.7162818	0.8250723	0.8122791	0.5776136	0.591514	0.5402269	0.629065	0.7530527	0.1359508
cg00286513	ZFHX3	0.270811	0.7797837	0.7116641	0.8214927	0.8089639	0.7609907	0.5501717	0.6118034	0.672531	0.675566	0.696536	0.1352574
cg06040206	ZFHX3	0.588171	0.3227207	0.1949075	0.1345586	0.5229905	0.5393102	0.2371571	0.0813643	0.3564105	0.2772489	0.1010955	0.13224224
cg01057527	ZFHX3	0.24595	0.54146	0.4453073	0.3855568	0.569748	0.5829626	0.3551154	0.4798403	0.3973241	0.2957686	0.4945002	0.10049722
cg11806439	ZFAND3	0.563555	0.7393047	0.8910309	0.8937513	0.8269874	0.8480923	0.7107525	0.73651	0.6744899	0.7644626	0.7651118	0.10956796
cg22217860	ZEB2	0.668738	0.3489469	0.5520428	0.3763485	0.3974178	0.3923442	0.2307687	0.308145	0.2537777	0.3264638	0.2431105	0.1409669
cg03881934	ZDHHC22	0.107626	0.634623	0.7354021	0.713117	0.6601297	0.7404367	0.5587775	0.5612646	0.5671434	0.5540385	0.6533054	0.11783582
cg19321304	ZDHHC2	0.107626	0.8272564	0.861165	0.8208842	0.8547622	0.8605658	0.7470433	0.6909717	0.7942095	0.7406275	0.7433215	0.10169202
cg16769152	ZDHHC14	0.582932	0.2699453	0.4525659	0.282543	0.5179917	0.4778059	0.212253	0.1067062	0.2407983	0.2164508	0.36501	0.1719267
cg21081832	ZDHHC14	0.518753	0.07411582	0.4620759	0.356996	0.4905421	0.4848702	0.05688517	0.08716265	0.5027306	0.4961275	0.0787344	0.12939194
cg09489281	ZDHHC14	0.714656	0.6070784	0.1103966	0.02276446	0.04814951	0.1980196	0.09977921	0.07103731	0.04531145	0.09494001	0.04562725	0.125942668
cg03844838	ZDHHC11	0.507193	0.7811646	0.7974429	0.6603444	0.7665101	0.7881271	0.5591279	0.4900082	0.7078491	0.6598126	0.824612	0.11043586
cg05914034	ZDHHC11	0.534522	0.6759302	0.6573488	0.5627714	0.6513005	0.6667467	0.5548397	0.493391	0.5307134	0.5122025	0.5992258	0.10474504
cg12342334	ZDHHC1	0.835848	0.08200358	0.5480971	0.08567545	0.04323566	0.5333028	0.02477553	0.04312346	0.03668934	0.04538845	0.05268896	0.21792977
cg09020705	ZCWPW2	0.240865	0.4778264	0.4874242	0.343944	0.4265196	0.4486468	0.5478934	0.5922716	0.4571795	0.4926693	0.6120298	0.10353652
cg09905951	ZCCHC24	0.553209	0.8911463	0.860464	0.8769564	0.8887842	0.8978393	0.1356729	0.8586915	0.8973808	0.8778239	0.9053316	0.1480579
cg07472579	ZCCHC14	0.606002	0.539176	0.3368325	0.1645553	0.5830671	0.5258635	0.5074493	0.5430349	0.6381818	0.5662059	0.5693632	0.13494814
cg15915361	ZCCHC14	0.0926748	0.5601147	0.5675565	0.5781875	0.57736	0.5580083	0.4411455	0.4309911	0.5384368	0.4420842	0.4232019	0.1130735
cg08203460	ZC3H4	0.181917	0.2113003	0.2804226	0.2083236	0.2750127	0.3144326	0.1134116	0.1041617	0.1683769	0.09073894	0.1687739	0.128805752
cg01838941	ZC3H3	0.272853	0.6642112	0.6791146	0.6686372	0.6965773	0.7335363	0.5862454	0.5071871	0.5825304	0.6236126	0.6041434	0.10767154
cg08581021	ZC3H12C	0.734564	0.6634421	0.676401	0.5798767	0.6294713	0.5740103	0.4005848	0.4129351	0.5625696	0.4392648	0.4509289	0.17138364
cg10507762	ZC3H12C	0.287683	0.8307588	0.8239291	0.8061298	0.8125769	0.7931471	0.7730001	0.4566407	0.4795485	0.7671692	0.7562591	0.16678482
cg16600012	ZC3H12C	0.085422	0.6952275	0.712478	0.730804	0.7503474	0.6563587	0.5435968	0.5653262	0.635299	0.5497339	0.6125911	0.12773372
cg11212234	ZC3H12C	0.265529	0.6964292	0.6405925	0.6201471	0.639528	0.6566271	0.5101288	0.4618331	0.6333709	0.6028796	0.4317028	0.12268174
cg04273745	ZC3H12C	0.386296	0.6830855	0.9100355	0.8710615	0.765505	0.8744844	0.6877812	0.6253626	0.8172799	0.6950518	0.7122443	0.11329042
cg24857620	ZC3H12C	0.711947	0.2852859	0.2591842	0.3169165	0.1934265	0.4197071	0.1414573	0.1917788	0.1655955	0.2372844	0.1787967	0.1119215
cg18771050	ZC3H12C	0.172343	0.5568681	0.5272416	0.441721	0.5625617	0.6403388	0.3938102	0.3962214	0.4740768	0.4395959	0.5175471	0.10149596
cg00406319	ZBTB7C	0.81952	0.3204928	0.3741736	0.2881363	0.4366785	0.3448198	0.1425971	0.05570478	0.2792565	0.2158205	0.2571547	0.162753484
cg24166694	ZBTB7C	0.993041	0.2091431	0.1500185	0.3786574	0.2947262	0.3084885	0.1050204	0.1464967	0.1747657	0.2272642	0.117804	0.11393654
cg13206013	ZBTB46	0.1269	0.4406991	0.6030718	0.4240063	0.5069218	0.5765657	0.2968748	0.2875592	0.4795216	0.3588219	0.5027834	0.12514076
cg10241812	ZBTB46	0.147875	0.62229	0.7495884	0.7666775	0.6996259	0.6796786	0.4069439	0.71065	0.6463851	0.6421631	0.5045806	0.12142754
cg09296742	ZBTB46	0.0963832	0.385556	0.6816869	0.5544837	0.4750028	0.7236397	0.3181039	0.5432794	0.5530967	0.3530932	0.4889839	0.1127624
cg18428283	ZBTB46	0.61496	0.6098334	0.588403	0.6621475	0.6024966	0.6263255	0.5662791	0.5092722	0.5706769	0.5027864	0.3876907	0.11050014
cg17696044	ZBTB46	0.260604	0.8491891	0.8450429	0.8778318	0.8123796	0.8911127	0.7739506	0.6270109	0.7942617	0.774819	0.7713145	0.10683988
cg21094613	ZBTB45	0.233712	0.6835068	0.6701707	0.6926563	0.7256622	0.7484416	0.5164445	0.5718335	0.6267343	0.5980892	0.6556728	0.11033266
cg02252421	ZBTB45	0.413153	0.6328294	0.5615772	0.5062621	0.5340017	0.6027755	0.6872392	0.7130514	0.680828	0.6155263	0.6518909	0.10221798
cg03405473	ZBTB39	0.0349885	0.5962749	0.6180798	0.5866292	0.6366884	0.6952718	0.4681949	0.4076748	0.493376	0.5151567	0.4717453	0.15535928
cg07785447	ZBTB38	0.916144	0.5024394	0.3801373	0.04969939	0.2311755	0.4950719	0.1582735	0.1540171	0.09223177	0.5299381	0.0769056	0.129431484
cg00660989	ZBTB38	0.479885	0.3565131	0.3887567	0.2336679	0.3597115	0.3892173	0.2293512	0.2083647	0.2424497	0.2532105	0.2358298	0.11173212
cg01944848	ZBTB38	0.232753	0.6946177	0.7651007	0.5548405	0.7009256	0.6763731	0.4969558	0.4357654	0.6834415	0.5228795	0.7115071	0.10826166
cg07569575	ZBTB38	0.155168	0.6822828	0.5886285	0.5045462	0.7304414	0.6871482	0.5262286	0.5338086	0.4792198	0.5125884	0.6087533	0.10648968
cg07932983	ZBTB38	0.2907	0.8272523	0.830126	0.8394354	0.8481811	0.8523076	0.6838605	0.696523	0.8202786	0.7400932	0.7247307	0.10636328
cg10276433	ZBTB38	0.0550549	0.7858667	0.7721981	0.7729895	0.7562844	0.8446867	0.7468089	0.5905215	0.7096581	0.6828199	0.6988441	0.10067458
cg17239923	ZBTB38	0.58013	0.2667162	0.2769167	0.4599541	0.3866579	0.3124284	0.1673699	0.1574818	0.2754122	0.2800294	0.3200219	0.10047162
cg07813142	ZBTB16	0.916783	0.4114724	0.4762427	0.463185	0.5981247	0.502997	0.149711	0.4894009	0.3564175	0.3754391	0.4098404	0.13424258
cg22494026	ZBTB12	0.282285	0.5388211	0.5279317	0.5044069	0.5397397	0.5542296	0.2861947	0.4553141	0.443074	0.3719215	0.4912047	0.123484
cg13273243	ZBTB11	0.27578	0.6145395	0.6586989	0.5880839	0.5482565	0.6264066	0.7192908	0.7007115	0.7238999	0.6963335	0.7281768	0.10648542
cg00401429	ZAR1	0.133015	0.657344	0.6396602	0.8139927	0.7075599	0.631843	0.6266152	0.5124742	0.6795806	0.4765964	0.6294184	0.105143
cg07465387	ZAP70	0.373726	0.3037946	0.2464751	0.5027493	0.3330089	0.1940665	0.140409	0.2077997	0.1614099	0.2430879	0.08840673	0.147796234
cg01680010	ZAP70	0.526703	0.3927991	0.2433493	0.3193238	0.2472363	0.3957708	0.1970211	0.1024645	0.341324	0.1170121	0.1281595	0.14249962
cg16434331	ZAP70	0.510703	0.5016373	0.5236517	0.4199132	0.5273615	0.4681568	0.3665761	0.2699967	0.4217593	0.4086435	0.3816185	0.11842528
cg04331756	ZAP70	0.436411	0.5274118	0.4944156	0.4369619	0.5543435	0.5413399	0.3630089	0.3330593	0.4568186	0.4548092	0.3577531	0.11780472
cg03381007	ZAP70	0.282823	0.5822179	0.5853623	0.4460202	0.6290128	0.5855054	0.4073251	0.2817748	0.4958125	0.4187171	0.6483633	0.11522516
cg26400954	ZAP70	0.505226	0.6685982	0.617558	0.5939678	0.5521005	0.5739011	0.7273036	0.7343956	0.7817737	0.7140218	0.6221185	0.11469752
cg21622709	ZAP70	0.2145	0.6614245	0.712774	0.6232442	0.739122	0.8013023	0.5935877	0.5310446	0.6104544	0.6060951	0.6412666	0.11108372
cg24852561	ZAP70	0.107189	0.595656	0.593547	0.6467785	0.6362556	0.6844197	0.5255511	0.541864	0.5844572	0.5378182	0.4510145	0.10319036
cg24688636	ZAP70	0.0603614	0.729329	0.7772513	0.8072565	0.7876802	0.8007172	0.6590728	0.6891143	0.6455842	0.7127482	0.6918608	0.10077078
cg00503302	ZAP70	0.740212	0.6740032	0.6021359	0.7340104	0.7013195	0.6968369	0.4409811	0.7106014	0.5893158	0.6535984	0.5122072	0.1003204
cg20625523	ZADH2	0.479426	0.601417	0.5685746	0.5166229	0.6432431	0.58029	0.3935706	0.3692169	0.5033376	0.4507291	0.4315608	0.15234652
cg01604883	ZADH2	0.194136	0.3909326	0.3586539	0.3386018	0.4171066	0.4076543	0.2436245	0.263893	0.3336197	0.2724627	0.266454	0.10657906
cg00954230	YTHDF2	0.63542	0.2192004	0.3574318	0.3663353	0.3580998	0.4098538	0.1607705	0.1441321	0.2856764	0.2672037	0.2476256	0.12110256
cg22190361	YPEL3	0.212988	0.6085034	0.5856119	0.573863	0.6114619	0.6528263	0.4784915	0.4094326	0.5207346	0.5360608	0.5016986	0.11716968
cg08310842	YPEL2	0.183853	0.6570157	0.7300509	0.6597401	0.75054	0.7438788	0.4893005	0.4520181	0.5993952	0.5609025	0.5590121	0.17611942
cg14464711	YPEL2	0.1974	0.6272725	0.6845311	0.6231447	0.6757846	0.6693563	0.4551081	0.4275911	0.5132944	0.5201986	0.6449233	0.14379474
cg25508633	YPEL2	0.398674	0.776073	0.7230503	0.7198797	0.7573922	0.7536747	0.6244457	0.5409934	0.7235569	0.6245518	0.5913735	0.12502972
cg20689228	YLPM1	0.457724	0.1228035	0.088975	0.14314	0.08213385	0.5198178	0.06484195	0.07238685	0.06778371	0.07497219	0.1170027	0.11197655
cg05522498	YIPF7	0.172521	0.5732515	0.5633209	0.5181718	0.5181772	0.6046645	0.3375768	0.4444744	0.4979385	0.3961309	0.5506551	0.11016204
cg03851965	YBX1	0.548069	0.4234035	0.4079846	0.2013566	0.3763437	0.4666328	0.155096	0.2594323	0.2902472	0.2525041	0.4138953	0.10090926
cg23894086	XYLT1	0.783302	0.3945987	0.3167447	0.2068723	0.2545945	0.4059225	0.09549514	0.1921379	0.1438229	0.1988357	0.1979789	0.150092432
cg14918119	XRN1	0.123217	0.5211244	0.5665062	0.6420265	0.5476719	0.5678286	0.5244198	0.3697329	0.3964627	0.3991258	0.4742758	0.13622812
cg11401866	XRCC4	0.722553	0.01535968	0.008394022	0.2421638	0.02114978	0.4595106	0.01688666	0.01543725	0.01273723	0.02220033	0.03845995	0.128171292
cg08374687	XPR1	0.904474	0.7972736	0.8274689	0.8844146	0.899675	0.8602508	0.7362877	0.7503248	0.7453747	0.7436023	0.6270669	0.1332853
cg09279389	XPOT	0.285959	0.7656857	0.725719	0.731867	0.7473107	0.7594298	0.6288973	0.5771955	0.6658934	0.6623642	0.6116253	0.1168073
cg19214024	XKR7	0.216097	0.4599876	0.5682339	0.6276261	0.4691803	0.5919564	0.2596284	0.4664796	0.5064468	0.4165271	0.5033328	0.11291392
cg20519483	XKR6	0.145979	0.4677411	0.312483	0.4299816	0.7681547	0.5547505	0.2753816	0.3237577	0.2699933	0.2448054	0.3097065	0.22189328
cg19465011	XKR6	0.518066	0.7644247	0.6314956	0.8069242	0.6153437	0.529792	0.4677081	0.5364518	0.6659172	0.3877519	0.5923095	0.13956834
cg08425543	XKR6	0.105341	0.5298311	0.438909	0.683753	0.4327945	0.8299835	0.3645653	0.3827156	0.6053232	0.3042876	0.5875504	0.1341658
cg16023122	XKR6	0.561572	0.1913195	0.2528675	0.2874047	0.3163112	0.2852338	0.09799658	0.1019141	0.07022102	0.2375691	0.199167	0.12525378
cg19935531	XKR6	0.406236	0.6468961	0.651362	0.6295301	0.6603896	0.6800875	0.5506461	0.452385	0.5926731	0.572508	0.5039603	0.11921856
cg20340007	XKR4	0.13268	0.6094968	0.6113401	0.6092296	0.7137054	0.660333	0.5043052	0.4246965	0.5941163	0.5444015	0.5946818	0.10838072
cg27546114	XKR3	0.215762	0.3521966	0.4551494	0.4184678	0.4543211	0.593101	0.3048707	0.4108319	0.5492609	0.28528	0.1202078	0.12055692
cg16406078	XIRP2	0.685797	0.7079034	0.6569874	0.6695091	0.7030709	0.7206451	0.550422	0.5070845	0.6523139	0.6494635	0.4834689	0.12307262
cg03858703	XIRP1	0.20346	0.6343991	0.6907316	0.4817143	0.6928743	0.7036908	0.3868318	0.5897403	0.3828184	0.4605846	0.5804804	0.16059092
cg03221366	XDH	0.636056	0.5986893	0.6706182	0.626789	0.6080582	0.6935058	0.3358422	0.5673677	0.4945442	0.370143	0.7937818	0.12719632
cg23350294	XDH	0.62091	0.3261996	0.3091556	0.2725163	0.3093669	0.5709054	0.1714763	0.3441004	0.2884449	0.26936	0.2097212	0.1010082
cg17593342	XCR1	0.286745	0.589938	0.6349135	0.6678441	0.7058671	0.7719524	0.510002	0.5114043	0.6188241	0.5653585	0.5931691	0.11435142
cg17185060	XCL2	0.400258	0.7522506	0.7233378	0.628271	0.6745128	0.7060617	0.570225	0.5709994	0.6239286	0.5658311	0.5463467	0.12142062
cg26498616	XCL2	0.367033	0.8785285	0.8750204	0.7663729	0.8215697	0.7998058	0.6096889	0.718906	0.6268861	0.7818245	0.8314936	0.11449964
cg01522553	XCL2	0.353564	0.5638883	0.6605144	0.5045301	0.7647756	0.6849005	0.4689894	0.4888265	0.4765294	0.5148584	0.6587152	0.114138
cg02253760	XCL1	0.850883	0.606766	0.6131288	0.6402375	0.7346378	0.7436451	0.4347089	0.7790595	0.6321642	0.5366163	0.4084581	0.10948164
cg14330516	XCL1	0.700076	0.7607804	0.7750121	0.7741113	0.8033291	0.8310097	0.6853348	0.6497312	0.7069089	0.6987484	0.7022588	0.1002521
cg04947136	XAF1	0.68766	0.5282391	0.5357964	0.6843584	0.6291913	0.7238949	0.4186409	0.5771833	0.5372169	0.4945711	0.4450996	0.12575366
cg05851505	WWTR1	0.724966	0.8354271	0.8388596	0.8115269	0.8551584	0.8596613	0.7044203	0.5547889	0.7850997	0.7034232	0.8713741	0.11630542
cg26188212	WWOX	0.255352	0.4454186	0.5097725	0.3893712	0.4773452	0.499393	0.1645448	0.1435624	0.3313872	0.231397	0.3783012	0.21442158
cg13775751	WWOX	0.168876	0.6741492	0.7992358	0.8284668	0.7053807	0.7998578	0.5572857	0.5449491	0.5332801	0.6965906	0.6767414	0.15964868
cg05678758	WWOX	0.159758	0.7520422	0.7671115	0.6846404	0.6997577	0.7762992	0.4783333	0.5134055	0.7510911	0.5515784	0.5917976	0.15872902
cg12420948	WWOX	0.508759	0.7105336	0.7389283	0.6296989	0.6141419	0.6798714	0.8422286	0.8275946	0.8232456	0.7625785	0.8047072	0.13743608
cg11121969	WWC2	0.135405	0.313336	0.3997864	0.2448263	0.3117407	0.4762776	0.4702983	0.5172324	0.4745635	0.3985631	0.5103707	0.1250122
cg19457763	WWC2	0.629849	0.3153969	0.2817738	0.2386307	0.3250357	0.2991622	0.1475424	0.09865736	0.2477874	0.181038	0.1773128	0.121532268
cg23314948	WWC1	0.392633	0.5223275	0.5863489	0.4902058	0.5467795	0.5748954	0.2939135	0.4876605	0.4201553	0.4414601	0.5423679	0.10699996
cg23817627	WSCD2	0.129402	0.5035023	0.6058725	0.4257997	0.4279947	0.4249516	0.2546872	0.3359843	0.4096659	0.2756703	0.5401827	0.11438608
cg13664588	WRB	0.347223	0.7464993	0.679707	0.7041953	0.7133023	0.7341565	0.5733039	0.5141445	0.7353771	0.6280468	0.5841554	0.10856654
cg22816462	WNT5B	0.422666	0.5755479	0.9504195	0.9387965	0.9426007	0.9553352	0.3201123	0.522884	0.9536591	0.8291433	0.9279805	0.16178412
cg08859513	WNT5A	0.745641	0.4532807	0.3328003	0.03005837	0.2821401	0.1156909	0.03612057	0.02176009	0.04379303	0.1119189	0.04305275	0.191465006
cg18713316	WNT5A	0.7693	0.469502	0.3174955	0.2076015	0.2966878	0.3320809	0.1238302	0.1233869	0.1563708	0.1934468	0.1839774	0.16847112
cg15712559	WNT5A	0.679056	0.4215662	0.2360377	0.4122214	0.3891659	0.1957672	0.1653892	0.2654121	0.1635397	0.1462184	0.1744667	0.14794646
cg07124183	WNT5A	0.175052	0.7123866	0.6591381	0.6720192	0.758462	0.7516822	0.7021017	0.3806387	0.684958	0.4148988	0.6382034	0.1465775
cg12219496	WNT5A	0.340302	0.4530891	0.515694	0.4557585	0.5289967	0.5331081	0.698728	0.6747189	0.542663	0.5644242	0.6211652	0.12301058
cg27226174	WNT5A	0.270884	0.7162217	0.7691342	0.6916454	0.779322	0.7616611	0.5572925	0.6554125	0.6175767	0.6921991	0.6587561	0.1073495
cg27068206	WNT5A	0.434644	0.8307343	0.8214752	0.8051344	0.8400099	0.8146766	0.7110056	0.6693117	0.8092961	0.7245707	0.6611962	0.10733002
cg14555649	WNT5A	0.488085	0.3954431	0.04983686	0.0624563	0.2132971	0.06380469	0.06366748	0.03655234	0.06183312	0.05573396	0.04914231	0.103581768
cg26879349	WNT2B	0.506999	0.5497801	0.488811	0.7332389	0.5935025	0.659324	0.3696561	0.5183027	0.4827731	0.4366153	0.551024	0.13325706
cg01578164	WNT2B	0.537432	0.6778771	0.6436908	0.252979	0.4110068	0.5902396	0.2385891	0.4262848	0.3144831	0.4345759	0.6564463	0.10108282
cg14450273	WNT10B	0.281334	0.6947108	0.6268516	0.5158893	0.6881402	0.7391668	0.4695997	0.4642432	0.5686382	0.6059222	0.55193	0.12088508
cg19440506	WNK4	0.586569	0.5248554	0.7012793	0.4732592	0.7084671	0.4749558	0.3426833	0.5692262	0.3717196	0.3402347	0.7352766	0.10473528
cg22024120	WNK4	0.192495	0.5980455	0.6098966	0.5732084	0.6999893	0.7106293	0.5278947	0.5182313	0.5527876	0.5602324	0.5099232	0.10453998
cg10152449	WIT1	0.435245	0.5149736	0.5035501	0.4668947	0.5389605	0.5669976	0.2930191	0.3029908	0.4444798	0.3934025	0.4792783	0.1356412
cg07806248	WIPI2	0.376654	0.6626313	0.7533145	0.873445	0.6223911	0.6653745	0.4199071	0.5424709	0.5340171	0.5786403	0.7240817	0.15560786
cg01045697	WIPI1	0.587464	0.429674	0.3835971	0.3158012	0.3639282	0.3697239	0.2060108	0.1763892	0.3005556	0.2894888	0.3864954	0.10075692
cg01511828	WHSC2	0.727986	0.6065773	0.6074544	0.5092844	0.6284557	0.561303	0.443302	0.3829378	0.5001816	0.5506685	0.4793546	0.11132606
cg00461311	WFDC6	0.288097	0.5988019	0.5702855	0.4649554	0.4990566	0.5090237	0.4765997	0.4108078	0.4098538	0.4120831	0.4177896	0.10299782
cg21690050	WFDC1	0.0602236	0.6585944	0.7035096	0.671449	0.7843676	0.7633219	0.5639816	0.4037239	0.5863994	0.4271658	0.5389658	0.2122012
cg06951122	WFDC1	1.04552	0.506251	0.4472392	0.6814712	0.6445658	0.5343983	0.1675407	0.6928322	0.2843695	0.4658713	0.3529408	0.1700742
cg08667600	WFDC1	0.161457	0.6372473	0.7385459	0.7326207	0.7472701	0.7647852	0.6231849	0.5809462	0.7823573	0.3436483	0.6063843	0.13678964
cg16563203	WFDC1	0.412007	0.4979406	0.5873974	0.5637366	0.4447955	0.6161712	0.3965071	0.3508566	0.3876143	0.4063234	0.5041568	0.13291662
cg22708961	WEE2	0.538941	0.7047998	0.6253192	0.5988435	0.6174781	0.6149709	0.7540261	0.776181	0.7579297	0.7026293	0.7718492	0.12024076
cg09440289	WEE1	0.723853	0.6014845	0.3544179	0.5849227	0.3920163	0.6921312	0.4811748	0.2438545	0.248339	0.6296294	0.3191471	0.14056556
cg26990167	WDR65	0.837256	0.04398331	0.283558	0.2602227	0.3100241	0.2867897	0.3096619	0.010482	0.03438481	0.0325825	0.0228561	0.1549221
cg15404858	WDR64	0.713085	0.416917	0.328783	0.3579631	0.4569854	0.4746769	0.1757687	0.4110244	0.3606843	0.2983455	0.2847421	0.10095208
cg13402195	WDR63	0.658097	0.8815947	0.7439809	0.7046	0.8087298	0.7521769	0.7450089	0.5630984	0.6047344	0.5116262	0.6618573	0.16095142
cg21875866	WDR60	0.261824	0.6104525	0.6190076	0.6964881	0.7041309	0.7938456	0.6689014	0.5464714	0.4031694	0.300526	0.6077941	0.17941248
cg24084504	WDR54	0.775281	0.399111	0.3910514	0.3746708	0.5028096	0.435779	0.1206151	0.3829985	0.2948895	0.4015736	0.3717785	0.10631332
cg06818052	WDR53	0.764052	0.5073826	0.4943677	0.5046386	0.5355608	0.3773631	0.4087783	0.2777976	0.3320129	0.3733737	0.394138	0.12664246
cg26686732	WDR48	0.643775	0.4008758	0.3984142	0.5136454	0.3315261	0.4507872	0.1846046	0.3382108	0.2976185	0.3741623	0.2529192	0.12954666
cg04034685	WDR37	0.0776343	0.5158953	0.469714	0.448965	0.5482826	0.5451709	0.3843013	0.2721466	0.440969	0.3518186	0.4221917	0.13132012
cg17405427	WDR37	0.20346	0.7817267	0.783865	0.7299047	0.7743965	0.7799292	0.6479017	0.4533858	0.717681	0.6410977	0.7661169	0.1247278
cg26580609	WDR27	0.695431	0.671137	0.7970623	0.8479686	0.8111048	0.8752482	0.6920562	0.7190599	0.5882189	0.7798796	0.5601814	0.13262498
cg13732858	WDR25	0.210859	0.4895274	0.4606973	0.3362232	0.5511734	0.6642261	0.3608699	0.3515475	0.3804127	0.4091527	0.4786755	0.10423782
cg05574515	WDHD1	0.489258	0.7457438	0.8787602	0.8043727	0.8846507	0.8698815	0.6596119	0.6915	0.701371	0.6813639	0.7899898	0.13191446
cg01642521	WDFY4	0.88526	0.126057	0.397853	0.6020563	0.4132924	0.5451184	0.08802263	0.449283	0.3339958	0.2107749	0.274169	0.145626354
cg00785598	WDFY3	0.517562	0.7288058	0.7001242	0.4712565	0.7429603	0.7159661	0.6612782	0.4882254	0.530136	0.4447741	0.5942873	0.12808238
cg15753239	WDFY3	0.126112	0.3951845	0.5100227	0.39864	0.146025	0.1620995	0.07538493	0.1065246	0.4210708	0.117916	0.2831317	0.121588734
cg07698336	WDFY3	0.294793	0.6586915	0.7088931	0.792937	0.7777697	0.7811507	0.6085486	0.5416282	0.6638432	0.6319714	0.7182019	0.11104974
cg24179734	WDFY2	0.447216	0.6928025	0.6691224	0.6758204	0.6245647	0.6942499	0.5454088	0.3007897	0.6200657	0.5179736	0.5855548	0.15735346
cg10054398	WDFY2	0.247407	0.552195	0.575147	0.539184	0.5965765	0.6780431	0.3714101	0.4935367	0.3974204	0.5368375	0.4503798	0.13831222
cg01022189	WDFY1	0.229396	0.6743863	0.5634347	0.5281649	0.6244098	0.3961411	0.5195442	0.3723066	0.5265282	0.2648128	0.5810306	0.10446288
cg21932878	WBSCR27	0.320332	0.4628414	0.4582644	0.4547357	0.4791217	0.5452337	0.2799886	0.2576321	0.4569361	0.511403	0.3339474	0.11205794
cg05827124	WBSCR17	0.505707	0.5449498	0.5148923	0.6259197	0.5251372	0.527333	0.357844	0.4201084	0.514343	0.3960046	0.4842658	0.11313324
cg16977645	WBSCR17	0.512322	0.7489947	0.8660221	0.8422492	0.7696565	0.7538476	0.6066285	0.7361095	0.6396825	0.6901843	0.773697	0.10689366
cg11590170	VWF	0.62242	0.654938	0.6255584	0.5316468	0.6698129	0.6011714	0.4496727	0.3778145	0.4879077	0.5294785	0.6085232	0.12594618
cg15103180	VWCE	0.191495	0.7437009	0.8201392	0.5731506	0.726073	0.6943172	0.1682407	0.5367531	0.801152	0.558126	0.6670512	0.16521158
cg03036057	VWC2	0.883024	0.586894	0.721474	0.4836465	0.557045	0.6562523	0.5326782	0.3346529	0.5972883	0.4631429	0.3945014	0.13660962
cg22092111	VWC2	0.904038	0.9643703	0.8452199	0.9294165	0.9708081	0.9321883	0.7076852	0.7729001	0.8085195	0.8620046	0.9326812	0.1116425
cg11632685	VWC2	0.542926	0.5074276	0.6345352	0.7496392	0.6278245	0.6939753	0.4092097	0.5113558	0.5219487	0.5598279	0.6573147	0.110749
cg27105990	VWA5A	0.35035	0.6278825	0.564342	0.6331605	0.5875632	0.6286288	0.4764718	0.5696925	0.5611649	0.3583897	0.4817007	0.11883148
cg03349922	VWA3B	0.947386	0.3555154	0.07665349	0.2374978	0.1995254	0.3969904	0.04302714	0.08835833	0.07028875	0.1044289	0.3438937	0.123237134
ch.4.104561249F	VWA2	0.0583168	0.3655605	0.3455888	0.3474178	0.4250425	0.4169875	0.2057239	0.1642607	0.2809153	0.19747	0.1995713	0.17053118
cg08390786	VTI1A	0.639031	0.5468892	0.3965338	0.6172237	0.4108831	0.4573022	0.2277981	0.2849957	0.3438631	0.5139717	0.4550254	0.1206356
cg09733297	VTI1A	0.495059	0.3987085	0.577781	0.5567898	0.5695336	0.5708066	0.3609938	0.3614248	0.4445518	0.4541695	0.4867113	0.11315366
cg26703507	VTCN1	0.423272	0.3478525	0.3382257	0.3091943	0.4061551	0.3454333	0.2255245	0.1700876	0.3136494	0.2446578	0.2342522	0.11173788
cg14157435	VSX2	0.599692	0.7050546	0.7256494	0.5743532	0.582984	0.6423227	0.7215058	0.7684118	0.8265182	0.7313367	0.7005773	0.10359718
cg22330763	VSTM2A	0.208872	0.8348116	0.7957957	0.8091151	0.7706161	0.7988313	0.6803343	0.6526119	0.7379537	0.7108675	0.6224381	0.12099286
cg00338116	VSNL1	0.77795	0.2506009	0.1578643	0.03435246	0.0762265	0.08787969	0.136498	0.08884869	0.3295344	0.2681339	0.3862543	0.120469088
cg08502239	VSNL1	0.603199	0.4276565	0.4908392	0.6132767	0.4649951	0.691983	0.2662997	0.4639334	0.3602861	0.4436111	0.6215314	0.10661776
cg12659570	VSIG8	0.178133	0.7084034	0.6909086	0.7427912	0.733706	0.79309	0.5119908	0.5722041	0.6256887	0.6429062	0.6924943	0.12472302
cg22613905	VSIG8	0.602284	0.633827	0.5288349	0.8076999	0.6208223	0.5878972	0.3873056	0.6034445	0.4913074	0.3498174	0.7288225	0.12367678
cg12610859	VSIG8	0.117286	0.5499318	0.6325748	0.5482511	0.396745	0.5564398	0.2918466	0.3896926	0.3705142	0.5928175	0.4311152	0.12159128
cg04881131	VSIG8	0.470813	0.2232438	0.3590198	0.434198	0.4459451	0.4555483	0.192514	0.3182774	0.2478231	0.2447635	0.3364442	0.11562656
cg17575124	VSIG8	0.121455	0.4872589	0.557578	0.4352847	0.5927796	0.6227564	0.3702212	0.4732701	0.4272829	0.4117944	0.4408779	0.11444222
cg08267148	VSIG8	0.260802	0.6471604	0.6329578	0.6313059	0.6511571	0.7390276	0.5721811	0.4995357	0.5448831	0.6015892	0.5279269	0.11109856
cg16914890	VPS53	0.478339	0.4367218	0.4848672	0.461292	0.5428209	0.4180965	0.4819678	0.2457759	0.3098364	0.3438821	0.4239225	0.10768274
cg03513482	VPS41	0.751727	0.2956491	0.3069904	0.3748927	0.4429388	0.573502	0.1860495	0.2494301	0.2763508	0.2862348	0.2739737	0.14438682
cg00923259	VPS24	0.174552	0.7439246	0.8280752	0.5953904	0.6689718	0.8385093	0.5817825	0.4835348	0.6578146	0.6411453	0.7478877	0.11254128
cg04470497	VPS13B	0.06848	0.4969318	0.624843	0.4708747	0.516074	0.4883238	0.5789477	0.6774833	0.6863975	0.6020362	0.596427	0.10884888
cg00244983	VOPP1	0.751826	0.3723617	0.3416249	0.2675212	0.3788429	0.346357	0.2227633	0.1547711	0.3165158	0.1987543	0.1699816	0.12878432
cg01284193	VIPR2	0.293111	0.4353649	0.3876903	0.5526306	0.423923	0.5595047	0.3568731	0.3638017	0.2981213	0.4382768	0.2912919	0.12214974
cg08864344	VIM	0.892853	0.5663736	0.5310652	0.6335776	0.5318723	0.5007711	0.2909812	0.4616632	0.5008051	0.4926339	0.49828	0.10385928
cg09326843	VIM	0.667188	0.5617819	0.5871927	0.5864688	0.649402	0.6537523	0.4672959	0.5018539	0.5244281	0.4971657	0.5395957	0.10165168
cg20462512	VIL1	0.534235	0.3675627	0.205018	0.3334846	0.3769633	0.3280987	0.1178977	0.2402895	0.240914	0.3128773	0.1502533	0.1097791
cg07407787	VGLL4	0.829412	0.0917345	0.1134618	0.0455839	0.07686111	0.1299488	0.05250558	0.2461837	0.1526107	0.3703409	0.291086	0.131027354
cg20319484	VGLL4	0.214837	0.6082544	0.8005281	0.5445297	0.7354751	0.693904	0.7989202	0.7842354	0.7139012	0.8122436	0.8453166	0.11438514
cg14066645	VGLL4	0.645827	0.06871914	0.1223167	0.04536203	0.06490077	0.06113346	0.09064701	0.5138747	0.09738179	0.08470713	0.1309022	0.111016146
cg13106306	VGLL4	0.485196	0.7542853	0.5918971	0.7288586	0.7151272	0.5503586	0.4770548	0.6584827	0.4522585	0.5231444	0.6798749	0.1099423
cg21565496	VGLL4	0.498694	0.6484774	0.7081108	0.8358537	0.7228759	0.719905	0.5547943	0.5944772	0.5658644	0.6589079	0.7246246	0.10731088
cg03127656	VGLL2	0.184632	0.4755575	0.6272502	0.6472931	0.6213905	0.7503949	0.4535171	0.4547789	0.4824132	0.4795862	0.6323296	0.12385224
cg00426709	VEZT	0.225676	0.4289881	0.3551712	0.2656379	0.4959203	0.4214315	0.168713	0.3002776	0.3545885	0.2558733	0.3116728	0.11520476
cg22549881	VEPH1	0.628344	0.5953633	0.7633076	0.8872574	0.7563915	0.8114156	0.2927828	0.7725452	0.2336362	0.6216209	0.6579398	0.2470421
cg02861775	VEPH1	0.605525	0.6122837	0.7082875	0.4703493	0.6140661	0.6616504	0.4174628	0.5398543	0.5305225	0.415075	0.6076693	0.11121062
cg25950625	VEPH1	0.659411	0.64768	0.5421649	0.7970795	0.52948	0.6372839	0.2279509	0.8164665	0.5211636	0.6277443	0.4583351	0.10040558
cg10627389	VAX1	0.183561	0.6541962	0.6882609	0.5799612	0.6229311	0.5207446	0.275426	0.3412589	0.4017232	0.2842594	0.6045666	0.23177198
cg14310179	VAX1	0.600133	0.5149299	0.3314703	0.5500343	0.5253868	0.3026088	0.1089399	0.5336732	0.2169143	0.4054257	0.3892432	0.11404676
cg11758932	VAV3	0.802334	0.3612419	0.3303769	0.2760603	0.3753623	0.3769975	0.0592636	0.3445191	0.3242068	0.1741196	0.2721631	0.10915334
cg14992035	VAT1L	0.606905	0.5957319	0.5927558	0.456807	0.4011533	0.5063895	0.2990957	0.3133717	0.3928394	0.2256549	0.6012427	0.14412662
cg09255514	VARS	0.430412	0.4695023	0.694708	0.4076211	0.679854	0.7126507	0.7388929	0.7647958	0.677551	0.7556136	0.7148214	0.13746772
cg06818710	VARS	0.810318	0.1601838	0.4428298	0.2491745	0.06011511	0.3752986	0.05118723	0.3609458	0.1744906	0.04144782	0.03897144	0.124111784
cg16051954	VANGL1	0.23558	0.4268054	0.5643101	0.3468312	0.5350199	0.5441123	0.2672678	0.2120775	0.4250513	0.3028321	0.4753172	0.1469066
cg23932491	VAMP8	0.804819	0.3150209	0.3243456	0.4627755	0.2560347	0.4356109	0.08402941	0.2843821	0.2987273	0.3088541	0.1919137	0.125176198
cg02217786	VAC14	0.864473	0.3773803	0.3348274	0.4970354	0.440025	0.3481517	0.1664073	0.215032	0.204396	0.4032646	0.2387911	0.15390576
cg14217558	UTRN	0.56181	0.239508	0.2848462	0.2675431	0.4323099	0.1605589	0.05751821	0.1737213	0.1738058	0.2252941	0.1616313	0.118559078
cg04557057	UTRN	0.483455	0.5308263	0.5523125	0.6236058	0.5482081	0.6028689	0.2761843	0.6091452	0.5116917	0.4222072	0.511797	0.10535924
cg19307391	UTRN	0.143759	0.5351413	0.6330974	0.6275322	0.4019324	0.4651662	0.2711453	0.4325106	0.4358819	0.4232687	0.5777314	0.10446632
cg23508201	UTF1	0.187781	0.3856474	0.2923492	0.2246673	0.2182184	0.2454833	0.3946989	0.4114004	0.4463092	0.3522858	0.4146497	0.13059568
cg18638180	UST	0.33473	0.4570636	0.5104343	0.3678124	0.3153898	0.3200375	0.5757607	0.7058399	0.5844037	0.4934427	0.5707145	0.19188478
cg18432099	UST	0.817102	0.2510644	0.1498581	0.3859736	0.05273512	0.4264874	0.03661217	0.05693644	0.04019111	0.05658772	0.2076879	0.173620656
cg08842287	UST	0.335841	0.4364108	0.3309323	0.2459029	0.2574535	0.194307	0.3889052	0.4610727	0.4519837	0.3612531	0.4293839	0.12551842
cg17215117	UST	0.251128	0.6013302	0.5992235	0.557709	0.68314	0.5826938	0.5465705	0.4664363	0.4247666	0.4328308	0.568046	0.11708926
cg19219750	UST	0.621809	0.2942188	0.3151186	0.08424781	0.23713	0.4620451	0.2088982	0.1632317	0.2954741	0.09210066	0.1127806	0.10405501
cg12202949	UST	0.33279	0.6418149	0.6907135	0.6410897	0.5732117	0.7224922	0.4320636	0.5448287	0.5776924	0.6059378	0.5988215	0.1019956
cg00525828	USP7	0.486387	0.9691374	0.9693457	0.9762703	0.9718173	0.9680952	0.4854082	0.9630606	0.4126424	0.9744514	0.9724871	0.20932324
cg09561458	USP7	0.702446	0.3427261	0.3518104	0.4090595	0.3914936	0.1486824	0.1821042	0.1706074	0.006058031	0.4585357	0.002844168	0.1647245
cg21388639	USP7	0.108913	0.6493073	0.6624529	0.6633003	0.7190462	0.7027162	0.535001	0.3696139	0.6922324	0.5062259	0.5947676	0.13979642
cg21183256	USP46	0.861614	0.2370581	0.4486337	0.1104184	0.3676923	0.2087318	0.08988658	0.09819358	0.1667807	0.1889519	0.1962376	0.126496788
cg18395935	USP45	0.260612	0.7071998	0.7030728	0.8051852	0.7219732	0.7282451	0.5830417	0.6507699	0.5259851	0.5309036	0.5293746	0.16912024
cg01021631	USP44	0.184078	0.6124052	0.6345029	0.5824574	0.6438109	0.6834154	0.4742683	0.4332924	0.5609783	0.5305327	0.522087	0.12708662
cg25422678	USP36	0.256528	0.5632914	0.479756	0.5788559	0.4830144	0.5327021	0.3811094	0.4584667	0.3210227	0.447267	0.4004613	0.12585854
cg07252846	USP36	0.497116	0.8190364	0.6697368	0.5864561	0.6773707	0.8395827	0.8246332	0.8484847	0.7955666	0.8329738	0.8122103	0.10433718
cg05006718	USP35	0.570987	0.5486742	0.5794404	0.5694605	0.7703192	0.7208419	0.469558	0.4205903	0.6289539	0.5179358	0.5426606	0.12180752
cg22092114	USP31	0.252552	0.6385779	0.7517127	0.4934687	0.5856024	0.7061664	0.4526656	0.4805619	0.5840579	0.3369597	0.6212176	0.14001308
cg08402365	USH2A	0.810505	0.7358146	0.527131	0.5776733	0.6008108	0.8156957	0.5063828	0.6739933	0.6092337	0.6307139	0.29542	0.10827634
cg12908660	USH1G	0.174394	0.3848931	0.3884605	0.3473358	0.4767436	0.4762971	0.2570517	0.2729195	0.3247648	0.2799006	0.3489976	0.11801918
cg22518157	USH1G	0.163104	0.6141113	0.6804738	0.7164935	0.6858278	0.6827973	0.5190898	0.6862981	0.5850453	0.4081576	0.6659233	0.10303792
cg26459499	UQCRQ	0.109796	0.6782665	0.779341	0.6863149	0.6965737	0.8796931	0.5685976	0.5599123	0.6843915	0.679972	0.6899498	0.1074732
cg25399352	UQCRFS1	0.746343	0.5034698	0.5387416	0.4993665	0.6068445	0.5078135	0.3357536	0.4778605	0.4457394	0.3773689	0.4600397	0.11189476
cg09943716	UQCRB	0.67254	0.6107594	0.5110844	0.5852168	0.5876424	0.6038064	0.4699361	0.4141136	0.5967661	0.5035751	0.3776966	0.10728438
cg03809891	UPK3A	0.529061	0.4906592	0.4915	0.4695106	0.5559559	0.5686028	0.159138	0.3694475	0.4238083	0.5693397	0.3085322	0.14919256
cg09102573	UPK3A	0.348279	0.5846055	0.493213	0.6015169	0.6444308	0.6298342	0.4419829	0.3451426	0.4462599	0.4602611	0.5765791	0.13667496
cg26192815	UPK1B	0.438786	0.4084769	0.5350517	0.6667413	0.6379862	0.5695074	0.2469604	0.5811751	0.3220584	0.382333	0.6224929	0.13254874
cg12009872	UPK1B	0.0774822	0.4810857	0.5249459	0.5111598	0.6314658	0.5729048	0.4005504	0.4499247	0.3941055	0.4652841	0.3716563	0.1280082
cg19724522	UPF3A	0.266814	0.6863735	0.6169136	0.6488426	0.6996022	0.6991645	0.4752441	0.6196641	0.5528166	0.5396348	0.5586404	0.12097928
cg16990557	UOX	0.225676	0.3631415	0.2749685	0.2915117	0.3223727	0.3388389	0.2160951	0.1937696	0.2428303	0.1933775	0.2058752	0.10777712
cg27055313	UNKL	0.5	0.4612522	0.131841	0.3584951	0.1153316	0.1023004	0.3814418	0.6429285	0.6120716	0.3798471	0.4378063	0.256975
cg00373120	UNKL	0.86424	0.7564531	0.7580787	0.6998094	0.708393	0.6846876	0.4875198	0.6240695	0.4998333	0.550933	0.4690487	0.1952035
cg14327541	UNKL	0.635663	0.6395318	0.5343899	0.5696161	0.4722205	0.6651525	0.2331022	0.310721	0.6686029	0.3168636	0.5916724	0.15198974
cg25547580	UNKL	0.820785	0.7910531	0.7301377	0.8615028	0.6208048	0.7679796	0.3712967	0.824411	0.7103215	0.7610325	0.4499943	0.1308844
cg06076692	UNKL	0.280751	0.5773416	0.5763105	0.478381	0.576692	0.7597791	0.5494333	0.5301426	0.5393038	0.2670546	0.5164137	0.11323124
cg11385938	UNCX	0.314107	0.6938694	0.6511902	0.4698761	0.4475168	0.5262173	0.7174948	0.6368925	0.7801347	0.6242786	0.721801	0.13838636
cg03508817	UNC93B1	0.525984	0.8023595	0.7651055	0.8111622	0.7452354	0.7999511	0.6231473	0.6888018	0.7466141	0.6679988	0.622954	0.11485954
cg23299262	UNC5D	0.73866	0.4380797	0.3043064	0.4129572	0.4752147	0.1597936	0.1298361	0.4199738	0.1702671	0.14951	0.1734967	0.14945358
cg26526047	UNC5D	0.23702	0.6040406	0.6787487	0.6386068	0.6480008	0.5419983	0.3273569	0.6028867	0.5787907	0.5466495	0.5191734	0.1073076
cg14698448	UNC5CL	0.463222	0.4543728	0.329691	0.3614088	0.3481612	0.5181041	0.220226	0.3291731	0.3322751	0.3082642	0.2413324	0.11609342
cg18798572	UNC5CL	0.242224	0.5903993	0.6203603	0.5515233	0.5850978	0.5683401	0.414286	0.3333521	0.5851618	0.4600224	0.5753082	0.10951806
cg11363527	UNC5C	0.200721	0.6154959	0.5979828	0.4656738	0.6064314	0.5907911	0.3873006	0.4182506	0.5359281	0.4368589	0.5707579	0.10545578
cg23416937	UNC13D	0.139167	0.7602335	0.7218471	0.5107964	0.7226139	0.7826953	0.6363845	0.6376911	0.595585	0.3654477	0.6859314	0.1154293
cg17206596	UNC13D	0.157547	0.6525169	0.6774182	0.6181522	0.7133282	0.7062292	0.5639307	0.4960722	0.5671581	0.5645421	0.6045682	0.11427468
cg19604703	UNC13C	0.222148	0.7302389	0.8433847	0.8197729	0.8292862	0.8510482	0.5936109	0.567912	0.7525575	0.6868153	0.7786723	0.13883258
cg19773546	UNC119	0.505062	0.2998646	0.3150681	0.2708716	0.3922553	0.3033358	0.1946326	0.1546587	0.2363591	0.2603732	0.2242361	0.10222714
cg12893373	ULK4	0.181851	0.2746518	0.4255325	0.1448391	0.2537971	0.2685204	0.3989992	0.3584719	0.2977349	0.302662	0.5682538	0.11175618
cg22538338	ULK4	0.0935574	0.5094478	0.500719	0.5248755	0.5276483	0.4201782	0.4004125	0.428477	0.389123	0.3770331	0.3479443	0.10797578
cg00142239	UHRF2	0.343857	0.4554612	0.4971677	0.3816376	0.3109873	0.4119563	0.1806278	0.3656824	0.2613916	0.3065979	0.3538637	0.11780934
cg23695222	UHRF1BP1L	0.105563	0.3696961	0.3237163	0.3511514	0.3190421	0.4251636	0.265033	0.2175263	0.3288255	0.1980853	0.1924016	0.11737956
cg05673204	UGT8	0.900616	0.5890323	0.6007067	0.667264	0.6799302	0.659129	0.458369	0.4964902	0.5942369	0.55251	0.5853578	0.10181966
cg26698749	UGT3A1	0.633476	0.768221	0.6540512	0.6364677	0.6627846	0.763623	0.5760149	0.5569593	0.4793901	0.6156133	0.7153786	0.10835826
cg10560420	UGT1A6	0.168983	0.5778947	0.5934712	0.5125065	0.6196926	0.6355322	0.3769359	0.317361	0.4955856	0.3889234	0.5273251	0.16659324
cg25042465	UGT1A10	0.347145	0.3857642	0.477302	0.4881366	0.4857346	0.5066416	0.2807308	0.3362037	0.238916	0.3054968	0.4318519	0.15007596
cg03157605	UGT1A10	0.791426	0.08239863	0.07255932	0.06687302	0.0547442	0.08163406	0.5502121	0.07098302	0.1069497	0.09021814	0.05715499	0.103461744
cg00673191	UGT1A10	0.26313	0.4714435	0.4220185	0.4101003	0.4462773	0.4354871	0.3338231	0.2741418	0.3775209	0.3234847	0.3665092	0.1019694
cg12229364	UGGT1	0.178355	0.7749752	0.7973836	0.7539921	0.7693686	0.8209596	0.6050392	0.5766298	0.7174646	0.6589814	0.7464725	0.12241832
cg17462107	UFSP1	0.134968	0.5281159	0.5543835	0.5371395	0.503036	0.6549784	0.3179882	0.3605256	0.380131	0.377207	0.318287	0.2047029
cg14632586	UCP1	0.212401	0.5782674	0.6060367	0.6673343	0.5998146	0.6631866	0.509992	0.5917428	0.5480434	0.4596477	0.4767372	0.1056953
cg24150244	UBTD2	0.168687	0.6320833	0.7204372	0.6146962	0.7120395	0.7110846	0.5766371	0.4763299	0.6404593	0.5709096	0.6222378	0.10075342
cg00137918	UBR1	0.208702	0.5997783	0.5459296	0.5084818	0.5791231	0.5406476	0.3098564	0.2411567	0.4029814	0.3181664	0.5616581	0.18802828
cg20878925	UBQLNL	0.621931	0.609637	0.648447	0.5184417	0.6288499	0.5000261	0.3952709	0.5239395	0.5332788	0.4573017	0.4310446	0.11291324
cg05706517	UBLCP1	0.0883598	0.5478758	0.53439	0.4483563	0.5089833	0.5432773	0.3208222	0.2632461	0.3942334	0.4208253	0.3784793	0.16105528
cg26092675	UBLCP1	1.04375	0.1985516	0.1131031	0.3736365	0.1121943	0.3941556	0.07474206	0.1032604	0.1615972	0.2280717	0.05699804	0.11339434
cg10381036	UBLCP1	0.190857	0.6244944	0.6117427	0.6928161	0.5815732	0.6556082	0.4518183	0.63175	0.5766943	0.4733263	0.5181195	0.10290524
cg18629407	UBL4B	0.406116	0.6676938	0.7677201	0.5391662	0.6378837	0.4138742	0.3448339	0.5054111	0.4820352	0.4466065	0.6170223	0.1260858
cg20142271	UBL4B	0.793372	0.2137328	0.1629273	0.1925759	0.2719278	0.3504598	0.06537405	0.1167522	0.1251011	0.1487814	0.2190734	0.10330829
cg07227033	UBL3	0.336317	0.3897787	0.4632522	0.3103176	0.353586	0.3476488	0.1954728	0.1264056	0.2886487	0.3445796	0.3026761	0.1213601
ch.14.1097636R	UBE3C	0.183718	0.2367825	0.2793087	0.2021247	0.3207087	0.2872307	0.1028983	0.09995212	0.1544827	0.1513269	0.09211168	0.14507672
cg08940490	UBE2U	0.534175	0.2906572	0.4216065	0.1884604	0.2787571	0.287531	0.2914698	0.5830067	0.3202259	0.3530975	0.4220701	0.10057156
cg02226469	UBE2R2	0.514793	0.7619838	0.4294145	0.4994526	0.535657	0.6129164	0.4762537	0.4682547	0.4116132	0.333005	0.5548279	0.11909396
cg14389539	UBE2QL1	0.153563	0.2042162	0.3963499	0.3983037	0.2170263	0.281564	0.4353478	0.5274047	0.485526	0.3614818	0.5507071	0.17260146
cg01698392	UBE2QL1	0.131496	0.7355895	0.7659011	0.6781763	0.7649946	0.8191501	0.6463548	0.5825022	0.6637424	0.6666844	0.6752697	0.10585162
cg07375978	UBE2N	0.781972	0.4852177	0.5827271	0.6507048	0.6078355	0.4837416	0.3081201	0.4923165	0.3186839	0.4627938	0.4857231	0.14851786
cg05728754	UBE2MP1	0.811176	0.3989234	0.3770832	0.6032954	0.5195789	0.5798321	0.2140381	0.2520445	0.3098454	0.3688005	0.3616548	0.19446594
cg27178569	UBE2E3	0.147353	0.5183411	0.5729175	0.4374695	0.5229469	0.6430166	0.3261477	0.2962614	0.4537892	0.4280415	0.5897303	0.1201443
cg01766252	UBE2E3	0.341591	0.6315802	0.651309	0.7176642	0.7257885	0.7445701	0.5624762	0.447324	0.6173699	0.7002478	0.6093606	0.1068267
cg11527695	UBE2E2	0.0806568	0.6700057	0.7037244	0.6945607	0.6706696	0.7349038	0.4622105	0.7233999	0.4497427	0.5056835	0.5909333	0.14837886
cg17520681	UBE2E2	0.109917	0.5984302	0.604957	0.610144	0.5693405	0.6478561	0.4805347	0.4578491	0.4746607	0.4745862	0.5702645	0.11456652
cg08628459	UBE2D4	0.136979	0.5515265	0.7724627	0.6204044	0.4786623	0.4847536	0.402033	0.4648628	0.594938	0.3582408	0.5666065	0.10422568
cg07073999	UBASH3B	0.342213	0.6979027	0.5197308	0.5951378	0.625138	0.6661803	0.5020181	0.4649113	0.5416266	0.5996798	0.4566809	0.10783458
cg10849498	UBAC2	0.409314	0.473287	0.5092556	0.1888973	0.3778335	0.4780868	0.1697041	0.1890994	0.2498263	0.4211124	0.3577268	0.12797824
cg09422614	UBAC2	0.189773	0.5258751	0.6196138	0.6176264	0.6475736	0.7256244	0.4794425	0.5486946	0.5266317	0.5410876	0.4718954	0.1137123
cg02883161	U2AF2	0.48023	0.3606838	0.1760354	0.3374147	0.1345967	0.3440629	0.1156013	0.178776	0.1207393	0.1967894	0.1044477	0.12728796
cg01240599	U2AF2	0.485886	0.3514938	0.280818	0.1019786	0.2177451	0.2937501	0.2853079	0.3724799	0.2595829	0.4312865	0.402228	0.10101992
cg18966495	TYK2	0.315038	0.6335956	0.4045965	0.5173512	0.699235	0.5914515	0.3815524	0.4162863	0.4970419	0.4410796	0.4951776	0.1230184
cg23924801	TYK2	0.0951567	0.6165944	0.6867021	0.4565713	0.5017391	0.6251113	0.5553707	0.5247698	0.3443715	0.347072	0.5410513	0.11481658
cg19926245	TXNRD3IT1	0.121779	0.5538777	0.6344956	0.6498173	0.4768316	0.6436599	0.4036027	0.3036113	0.3374878	0.5703078	0.4957273	0.16958904
cg13054523	TXNRD3IT1	0.301468	0.7985399	0.8048878	0.6842247	0.7570746	0.6573584	0.6027181	0.5929596	0.6492645	0.592735	0.7456055	0.10376054
cg23705979	TXNRD3IT1	0.0571135	0.7971238	0.724528	0.6964384	0.741214	0.6546022	0.5911785	0.4524938	0.7160323	0.7357907	0.609637	0.10175482
cg24550560	TXNRD2	0.537181	0.6844718	0.635946	0.6361988	0.5567137	0.5292373	0.4574589	0.5229132	0.5463376	0.3462179	0.5571913	0.12248974
cg06703635	TXNRD2	0.189057	0.4979903	0.5296091	0.431749	0.5524543	0.514928	0.4131883	0.292245	0.4244479	0.367997	0.5266484	0.10044082
cg10078688	TXNIP	0.0775422	0.7696844	0.8034492	0.7895082	0.7975106	0.671037	0.6240175	0.6869934	0.6658473	0.5726398	0.6829642	0.11974544
cg01776199	TXNIP	0.121234	0.7232522	0.7238669	0.7265194	0.768808	0.7332808	0.6391485	0.5551159	0.7109978	0.6013036	0.6402923	0.10577384
cg01277072	TXNIP	0.583916	0.6821001	0.7414911	0.6940686	0.6425463	0.6376969	0.4137244	0.7087237	0.5762846	0.5089294	0.6639324	0.1052617
cg08489592	TXNDC15	0.42602	0.06390086	0.06048191	0.0473922	0.08351979	0.05824441	0.5046252	0.04096608	0.06616941	0.5464101	0.06811979	0.182550282
cg25045942	TXNDC12	0.57731	0.4354773	0.2849056	0.429579	0.538423	0.4061848	0.2173581	0.3608122	0.4589876	0.2875728	0.2693581	0.10009618
cg11958666	TWSG1	0.642491	0.2187663	0.3651001	0.4166922	0.234351	0.2394392	0.1204461	0.1834684	0.1961877	0.1894076	0.2319406	0.11057968
cg24467326	TUSC3	0.254884	0.3677301	0.2283889	0.591819	0.2456623	0.3691781	0.2951799	0.3042684	0.2253573	0.206368	0.217232	0.11087456
cg21534264	TUSC3	0.595153	0.2453471	0.155523	0.5488461	0.4727377	0.2271131	0.1343161	0.2402514	0.2812914	0.2477683	0.2153297	0.10612202
cg01402746	TULP4	0.588114	0.6262432	0.766306	0.5261111	0.7362272	0.605178	0.369858	0.3014374	0.590932	0.6307963	0.7541719	0.12257398
cg02629157	TULP4	0.554625	0.6343209	0.6947539	0.5183294	0.6369434	0.7476922	0.4499225	0.5186893	0.554787	0.5481315	0.6033844	0.11142502
cg20223206	TULP1	0.0827894	0.4398121	0.3653522	0.4510753	0.352345	0.5533068	0.2135834	0.2122011	0.3293607	0.2629933	0.2100035	0.18674988
cg04451880	TUG1	0.129759	0.4724126	0.6304833	0.6439495	0.6191334	0.6468478	0.2318486	0.4746711	0.4897136	0.5143545	0.5503377	0.15038022
cg20881888	TUG1	0.769693	0.06158412	0.3454904	0.06054808	0.06584936	0.06314882	0.2780401	0.3268901	0.06197849	0.252286	0.3982072	0.144156222
cg03908676	TUG1	0.225894	0.4388057	0.409902	0.4433484	0.544201	0.4973938	0.3201428	0.3294338	0.3470114	0.3600899	0.3139183	0.13261094
cg23861617	TUG1	0.218988	0.6272198	0.6722687	0.5370345	0.5609127	0.6765851	0.4930508	0.3702766	0.5746487	0.4637238	0.5667878	0.12110662
cg21735031	TUBA3C	0.457007	0.2488465	0.6644763	0.4714516	0.7461111	0.6646435	0.4126193	0.1986433	0.262735	0.4741365	0.7171315	0.14605268
cg04075990	TUBA3C	0.0982353	0.3782206	0.4448769	0.2422488	0.3792624	0.4823732	0.2446794	0.1847921	0.3235562	0.2112123	0.234679	0.14561258
cg05201777	TUBA3C	0.230918	0.4958555	0.5686632	0.4114406	0.4569716	0.5835731	0.3573939	0.3486343	0.4292573	0.3552249	0.4516903	0.11486066
cg08131003	TTYH3	0.538359	0.6766961	0.787594	0.7173729	0.6895375	0.7487491	0.5120691	0.6206059	0.6399365	0.6786302	0.5972973	0.11428212
cg07813622	TTLL8	0.247407	0.6529144	0.6333941	0.8648322	0.5430971	0.6424328	0.4793698	0.5995606	0.3851111	0.5433817	0.7231641	0.12121666
cg16230755	TTLL8	0.257716	0.494522	0.6313822	0.5682512	0.61395	0.6524814	0.4495503	0.5204638	0.4377344	0.4451135	0.5023537	0.12107422
cg18017531	TTLL7	0.315094	0.3900306	0.412109	0.3159371	0.3796606	0.357893	0.2296492	0.1876794	0.3245713	0.2613828	0.3376536	0.1029388
cg04914283	TTLL4	0.144414	0.6457232	0.7553921	0.560603	0.6994093	0.7161983	0.5194888	0.363278	0.5322518	0.4500682	0.6633582	0.16977618
cg09926212	TTLL4	0.62932	0.5192352	0.273699	0.07838388	0.2044419	0.4896413	0.09391531	0.1566957	0.1807266	0.5364853	0.08860951	0.101793772
cg01707076	TTLL3	0.621669	0.3824684	0.7193243	0.4031625	0.7544699	0.5646961	0.3087326	0.2514218	0.3585866	0.5704736	0.6478713	0.13740706
cg15548198	TTLL11	0.48878	0.4141287	0.1387913	0.1189187	0.3626564	0.3147869	0.2055933	0.2989366	0.06435326	0.0440063	0.1451304	0.118252428
cg23624621	TTLL11	0.316288	0.5921899	0.26308	0.6374542	0.2009499	0.5556733	0.2077902	0.3464771	0.3548539	0.2430871	0.5146562	0.11649656
cg09535226	TTLL10	0.324362	0.7066986	0.7687836	0.6961647	0.3819524	0.5497109	0.3207915	0.5072106	0.6266109	0.4435243	0.4493544	0.1511637
cg01836724	TTF2	0.172343	0.5441006	0.5818286	0.7293637	0.6902653	0.7688885	0.4460083	0.5945172	0.4429748	0.4780884	0.6798475	0.1346021
cg25137787	TTC7A	0.444888	0.6809184	0.7020202	0.7473949	0.5949054	0.8423287	0.5935321	0.6453202	0.4848976	0.4648102	0.6707224	0.14165702
cg21606042	TTC7A	0.259787	0.5278733	0.5307543	0.4439706	0.550011	0.5589795	0.3835395	0.426798	0.4649271	0.4098452	0.4070927	0.10387724
cg05754402	TTC28	0.180151	0.4858831	0.3764565	0.5153582	0.5068552	0.4060993	0.2911977	0.3621681	0.3441651	0.2577303	0.5171353	0.10365116
cg06555246	TTC28	0.483559	0.7278396	0.7189796	0.6710011	0.7326735	0.7219941	0.602441	0.5235233	0.6878913	0.6264614	0.6305526	0.10032366
cg23018689	TTC23	0.212649	0.358765	0.4427734	0.4351441	0.438313	0.4358607	0.2722591	0.2441568	0.3375876	0.2732315	0.4355909	0.10960606
cg00877632	TTC23	0.533092	0.3948379	0.4578992	0.2929115	0.4793955	0.2384133	0.3735197	0.4907487	0.4364544	0.5553041	0.5189632	0.10230654
cg09377980	TTC21A	0.0586376	0.6441188	0.6885494	0.6370149	0.7156916	0.5101593	0.5674167	0.510114	0.4827072	0.506163	0.620446	0.10173742
cg08784110	TTC21A	0.37402	0.2889158	0.5366239	0.4420031	0.3464281	0.4455665	0.2296928	0.3877337	0.3173869	0.2349285	0.3871365	0.1005318
cg00984540	TTC13	0.556476	0.3975951	0.5599221	0.3452173	0.6029769	0.6347072	0.2675424	0.2956033	0.3594734	0.3682026	0.4521149	0.1594964
cg24958423	TSPYL4	0.544565	0.3168479	0.393448	0.3461477	0.3420514	0.4749427	0.1261011	0.1548813	0.2759522	0.2707933	0.4960383	0.1099343
cg04524006	TSPY4	0.785266	0.0589528	0.5177976	0.5107611	0.4612549	0.5103207	0.5285653	0.009739405	0.03189718	0.03370243	0.03188265	0.284660027
cg03077533	TSPO2	0.601914	0.4955871	0.5016619	0.4729854	0.510162	0.4373331	0.4106807	0.3624253	0.3660572	0.3182769	0.4495118	0.10215552
cg25282652	TSPAN9	0.145979	0.5270064	0.4882611	0.40005	0.3492505	0.4605349	0.2123555	0.2811409	0.3656026	0.3600563	0.4013667	0.12091618
cg07312178	TSPAN9	0.326172	0.5322961	0.4914646	0.6636578	0.3278507	0.5676318	0.4264609	0.4449621	0.3325298	0.5070857	0.3317511	0.10802228
cg07380705	TSPAN4	0.767893	0.464091	0.2109841	0.4295252	0.2737724	0.2194913	0.1515254	0.2718553	0.17876	0.2280649	0.2418264	0.1051664
cg17142432	TSPAN19	0.321884	0.6646805	0.6914546	0.6480124	0.7061195	0.7692305	0.4538095	0.4571756	0.5859352	0.4344395	0.514062	0.20681514
cg21830459	TSPAN17	0.519398	0.300431	0.2945921	0.2980297	0.4300236	0.4975371	0.1650254	0.2346879	0.3276328	0.3358564	0.1592546	0.11963128
cg27298506	TSNARE1	0.881063	0.3259704	0.3521155	0.5854518	0.4652463	0.5894888	0.1974652	0.2934671	0.3317035	0.3174365	0.3058762	0.17446486
cg04245305	TSNARE1	0.730023	0.6485896	0.9034271	0.4977983	0.9232718	0.6457065	0.5865198	0.8940134	0.04256516	0.619059	0.6051	0.174307188
cg20482521	TSNARE1	0.807413	0.5864208	0.4989391	0.7522109	0.5903437	0.3919778	0.2408752	0.5057125	0.4900449	0.3274737	0.4484117	0.16147486
cg01981433	TSNARE1	0.554817	0.6918262	0.6926259	0.6634539	0.7656729	0.7092794	0.5475389	0.5147246	0.5609514	0.6222892	0.4861749	0.15823586
cg08713695	TSNARE1	0.141525	0.5580755	0.692781	0.6453534	0.674147	0.714648	0.3747704	0.6206263	0.4042203	0.5304664	0.6688822	0.13720786
cg25193867	TSNARE1	0.233771	0.703457	0.7950719	0.6997313	0.6250269	0.8001644	0.5851085	0.6525353	0.5829608	0.4743973	0.6680499	0.13207994
cg07746943	TSNARE1	0.80467	0.1683346	0.3457646	0.3831349	0.5050419	0.1957728	0.09610221	0.1970688	0.08585979	0.2272092	0.3409203	0.1301777
cg21891490	TSNARE1	0.494733	0.7312679	0.6663063	0.9131144	0.6457445	0.8458939	0.6561705	0.8325992	0.456371	0.5248325	0.7154534	0.12338008
cg09188595	TSNARE1	0.198416	0.3647908	0.4744861	0.2935252	0.4606784	0.49088	0.1779651	0.2172052	0.2895884	0.3068843	0.488463	0.1208509
cg18341960	TSNARE1	0.54717	0.3545879	0.2835933	0.1931027	0.2451573	0.181365	0.3049517	0.3533157	0.3020863	0.4933567	0.3684722	0.11287528
cg24132991	TSNARE1	0.62069	0.6125413	0.6865528	0.7345719	0.6199872	0.7350798	0.4142798	0.6108528	0.5417369	0.6876603	0.5761769	0.11160526
cg18721397	TSNARE1	0.325808	0.4385632	0.390795	0.3743149	0.3706223	0.4354721	0.2028374	0.2259421	0.4046381	0.3446871	0.2927024	0.10779208
cg16822666	TSLP	0.217826	0.4793186	0.4492757	0.4327778	0.5353721	0.4939895	0.3478694	0.3405414	0.3828356	0.3975902	0.3849413	0.10739116
cg23413809	TSHR	0.512767	0.6159673	0.4756503	0.5753291	0.5798917	0.7094967	0.3904516	0.5675447	0.5030285	0.4862507	0.4909178	0.10362836
cg07584860	TSGA10IP	0.256004	0.5477355	0.2873365	0.715963	0.5875658	0.5841597	0.4345444	0.5225881	0.4473118	0.6336064	0.1536331	0.10621534
cg23156029	TSGA10	0.568731	0.5832782	0.5842185	0.283321	0.6470242	0.6913365	0.2974891	0.5470875	0.3430187	0.3931841	0.5584098	0.12999784
cg13144432	TSEN2	0.491391	0.7985305	0.8184654	0.5990246	0.5189679	0.725305	0.4866448	0.6728132	0.6337739	0.5235331	0.6214224	0.1044212
cg14389081	TSC22D4	0.340971	0.7165122	0.7261676	0.7823939	0.733803	0.631746	0.567785	0.5452426	0.6341795	0.5850897	0.532729	0.14511938
cg01693138	TSC22D4	0.373435	0.381512	0.2257073	0.3410976	0.1847144	0.3505164	0.2864137	0.5598764	0.4488722	0.3610528	0.3989791	0.1143293
cg20784899	TSC22D4	0.235046	0.4320871	0.5443448	0.6400877	0.5160381	0.509277	0.4491675	0.4943761	0.2465071	0.4662916	0.4820689	0.1006847
cg20826671	TSC22D2	0.209238	0.5766793	0.6649669	0.6763965	0.6968985	0.7285193	0.5806438	0.5504782	0.5712579	0.5968146	0.5051841	0.10781638
cg23539753	TSC2	0.189434	0.1059774	0.08410688	0.114027	0.07696134	0.08422671	0.1846817	0.2437704	0.3290656	0.1839434	0.2228012	0.139792594
cg07835482	TRYX3	0.163958	0.6117008	0.5311365	0.422703	0.4988627	0.5330781	0.6337224	0.6655139	0.5881941	0.5927958	0.7060421	0.11775744
cg06489728	TRPS1	0.629855	0.4369926	0.5229926	0.5005091	0.6212663	0.6120539	0.2990354	0.5230482	0.4163194	0.4240079	0.4699471	0.1122913
cg27296341	TRPM8	0.257804	0.2958213	0.3128901	0.364789	0.2562513	0.2652126	0.3732556	0.5807731	0.3518869	0.4038754	0.390277	0.12102074
cg02574502	TRPM1	0.930961	0.5216393	0.4978993	0.1363016	0.5280772	0.1185781	0.2133518	0.2021194	0.1011101	0.2480261	0.1162674	0.18432414
cg01833886	TRPM1	0.605072	0.5564525	0.6950275	0.8163754	0.6728365	0.7352811	0.4389407	0.6403863	0.6592971	0.3993037	0.6965239	0.12830426
cg00970279	TRPM1	0.673387	0.1052239	0.1017055	0.08408587	0.1116804	0.1520308	0.3516565	0.07922003	0.3517331	0.2696063	0.1021582	0.119929532
cg14004073	TRPC7	0.742245	0.283673	0.1806408	0.4875005	0.2357223	0.4917769	0.2206925	0.1537321	0.1875558	0.1631373	0.3991796	0.11100324
cg01796511	TRPC6	0.385978	0.8068863	0.8249571	0.8039189	0.7793968	0.7136494	0.6311727	0.6579074	0.5921375	0.7539891	0.6711949	0.12448138
cg16064425	TRPC6	0.312052	0.2030722	0.244147	0.4600289	0.2541567	0.5027599	0.2117609	0.2303113	0.2033439	0.2176361	0.2800724	0.10420802
cg13957928	TRPC4	0.51355	0.5635424	0.472106	0.2596727	0.5965866	0.7101129	0.2812808	0.5736259	0.3535125	0.3557707	0.4823055	0.11110504
cg17082225	TRPA1	0.569103	0.5220939	0.4390222	0.5627204	0.5824558	0.604719	0.3373906	0.5086175	0.4056252	0.447611	0.3909895	0.1241555
cg08901704	TRNAU1AP	0.284175	0.9046397	0.8304005	0.8529292	0.8250784	0.7887309	0.6153316	0.6777877	0.7315904	0.7177883	0.7828798	0.13528018
cg04945753	TRIP10	0.0969052	0.5532644	0.6794394	0.6689572	0.6109914	0.7035317	0.3748743	0.5631125	0.5459463	0.4557228	0.581062	0.13909324
cg27338089	TRIO	0.33033	0.7336618	0.7277697	0.6874976	0.7440173	0.6960301	0.6081736	0.5516383	0.6643532	0.6337659	0.6051125	0.1051866
cg02578184	TRIO	0.0611722	0.5942914	0.6181901	0.5825328	0.6036274	0.5409309	0.40378	0.5706571	0.4860893	0.4586995	0.5127931	0.10151072
cg07777042	TRIML2	0.224748	0.6335636	0.6869527	0.650965	0.1201464	0.6824879	0.6591377	0.5921048	0.6980626	0.7105262	0.6723588	0.1116149
cg09450153	TRIM9	0.337459	0.6642089	0.674338	0.6659856	0.6549867	0.6712744	0.5481237	0.4736511	0.6220099	0.5717263	0.5647984	0.11009684
cg17307989	TRIM71	0.181226	0.7427968	0.6874539	0.6088938	0.7692017	0.791353	0.4780221	0.3926856	0.5991135	0.5370362	0.6454405	0.18948026
cg26063719	TRIM71	0.487734	0.5020806	0.157842	0.5795894	0.5264475	0.4453663	0.4824098	0.1465007	0.2730725	0.1199931	0.2422258	0.18942478
cg16781340	TRIM71	0.420671	0.6839793	0.8482252	0.651588	0.7373105	0.9054399	0.6009871	0.6236606	0.5111378	0.469215	0.7860295	0.16710258
cg03347018	TRIM71	0.625502	0.3111629	0.3584875	0.6486518	0.5065222	0.4320232	0.1828033	0.4454435	0.4129572	0.2797606	0.2441583	0.13834494
cg15320905	TRIM71	0.603673	0.4747983	0.6304679	0.6987372	0.6694126	0.7104809	0.292217	0.7413055	0.4892619	0.603075	0.5106732	0.10947286
cg13160874	TRIM71	0.569832	0.1371672	0.1709868	0.1634628	0.3866659	0.1641863	0.3197661	0.3827266	0.3131596	0.1467116	0.3773658	0.10345214
cg24045498	TRIM71	0.258898	0.7647544	0.7430164	0.7848129	0.7775011	0.799477	0.5769879	0.7881531	0.6597866	0.6910067	0.6502997	0.10066556
cg09243106	TRIM71	0.676012	0.579849	0.5480697	0.7138774	0.4738992	0.3758369	0.4174782	0.4276505	0.5087838	0.390054	0.4448042	0.1005523
cg07090653	TRIM7	0.121898	0.303509	0.490279	0.3396011	0.4793251	0.4548973	0.2087865	0.3000481	0.3543831	0.2383294	0.3955448	0.11410392
cg02435495	TRIM66	0.754839	0.1886598	0.1058388	0.1241416	0.3208007	0.3523464	0.01520027	0.05438313	0.1584566	0.1864751	0.05865481	0.123723478
cg20985082	TRIM65	0.075737	0.4055955	0.4574334	0.2184436	0.3337825	0.2536942	0.2043291	0.1312076	0.2651074	0.2096763	0.3536312	0.10099952
cg25095994	TRIM62	0.244855	0.258866	0.2054465	0.1548658	0.1665861	0.2706595	0.413713	0.3561431	0.3266246	0.3315178	0.23833	0.12198092
cg15808063	TRIM61	0.373721	0.431295	0.3881446	0.3437363	0.3459126	0.4246816	0.2422127	0.1813262	0.3786803	0.2380847	0.3502904	0.10863516
cg02863073	TRIM55	0.749199	0.3011419	0.4972744	0.5694167	0.5811796	0.5649359	0.2893705	0.2750671	0.3007274	0.4981449	0.3919365	0.15174042
cg09736968	TRIM55	0.580437	0.3385172	0.3602884	0.5351756	0.5085196	0.5406877	0.3021053	0.4604373	0.2753748	0.3392188	0.3719119	0.10682808
cg13725763	TRIM55	0.242117	0.5642983	0.6721426	0.6493532	0.5940267	0.7258924	0.5330842	0.5908458	0.5583425	0.4530572	0.5593833	0.10220004
cg04158049	TRIM55	0.133814	0.4828377	0.5525846	0.3811639	0.5446013	0.4639196	0.324903	0.3234326	0.4045686	0.4039962	0.4601321	0.10161492
cg22284860	TRIM50	0.0889823	0.7496093	0.781822	0.7386811	0.7183262	0.786826	0.5677043	0.6197907	0.6463314	0.6420614	0.7528864	0.10929808
cg12277698	TRIM5	0.170834	0.7570761	0.7594552	0.7784286	0.8468394	0.8167888	0.5762696	0.6719444	0.741044	0.6680919	0.6575648	0.12873468
cg05005367	TRIM47	0.327915	0.5738553	0.6068414	0.6653061	0.5837868	0.7591546	0.5260155	0.5187786	0.5374895	0.4376131	0.6414781	0.10551388
cg07665535	TRIM42	0.537289	0.4211914	0.3801866	0.3013979	0.3980452	0.4413672	0.1877851	0.1312323	0.4108871	0.2452964	0.2672104	0.1399554
cg16914370	TRIM31	1.1203	0.3372939	0.3631929	0.8003021	0.7543543	0.3599386	0.3405511	0.3786279	0.3011764	0.5733511	0.399435	0.12438806
cg14655837	TRIM3	0.162557	0.5143509	0.6279939	0.5127326	0.5877277	0.6523609	0.4224696	0.3935175	0.4279173	0.4693279	0.5584936	0.12468802
cg14692920	TRIM29	0.124379	0.4960247	0.5301702	0.3920152	0.4271207	0.4110915	0.7044375	0.7189246	0.6264853	0.5929901	0.7262188	0.2225268
cg26081900	TRIM29	0.484839	0.5655534	0.6150731	0.4791006	0.7465569	0.678557	0.4967503	0.3167926	0.4480208	0.5638553	0.508008	0.1502828
cg01940139	TRIM29	0.219032	0.7261021	0.7689636	0.7511455	0.7425222	0.7161377	0.4972151	0.5663278	0.7082334	0.7183131	0.7073576	0.10148482
cg16047868	TRIM27	0.236209	0.4413339	0.4752721	0.4033439	0.4747965	0.3997571	0.2926259	0.1885663	0.412356	0.2948518	0.4571133	0.10979804
cg14348441	TRIM26	0.151543	0.5960585	0.5391051	0.6699923	0.6115943	0.5364708	0.3379044	0.4812569	0.3922174	0.4048026	0.568671	0.15367374
cg14161454	TRIM22	0.249932	0.8185874	0.7680844	0.7458701	0.803901	0.7859944	0.6714665	0.5597578	0.7438817	0.6568508	0.6516222	0.12777166
cg04134722	TRIM2	0.239598	0.3730328	0.3488007	0.2202219	0.4752052	0.4080193	0.5756132	0.6222696	0.476302	0.4776715	0.5344977	0.17221482
cg26036029	TRIM2	0.549899	0.6459342	0.5305737	0.1484642	0.7811626	0.4941842	0.06913055	0.6976798	0.2159496	0.280487	0.5205201	0.16331037
cg12030842	TRIM2	0.575982	0.5012415	0.7611191	0.4799325	0.8985718	0.8139372	0.533124	0.590459	0.5431861	0.3945111	0.6706293	0.14457852
cg22931455	TRIM2	0.255821	0.759137	0.7828472	0.4989188	0.7048203	0.7319716	0.4920376	0.540965	0.6633257	0.4662401	0.7007863	0.12286804
cg20002504	TRIM2	0.787708	0.5412856	0.5790561	0.01985922	0.04325759	0.5182737	0.5484496	0.5556679	0.5839224	0.5427321	0.03038073	0.111884104
cg26753307	TRIM2	0.0613971	0.6495583	0.6600289	0.6500087	0.6844758	0.6528649	0.4992903	0.5537696	0.607299	0.6044423	0.4762336	0.11118036
cg08389497	TRIM10	0.27555	0.6996754	0.7690083	0.9031996	0.8573928	0.903264	0.5999252	0.6664774	0.7223381	0.6883916	0.7916644	0.13274868
cg22360146	TRIM10	0.258995	0.632205	0.6186045	0.5850301	0.4738447	0.5935815	0.7631295	0.706284	0.6701117	0.6368764	0.7044125	0.11550966
cg25685524	TRIM10	0.427752	0.6646362	0.718599	0.72827	0.6961448	0.7360348	0.5261884	0.617147	0.6216085	0.5741152	0.6670627	0.1075126
cg13537008	TRHDE	0.095556	0.6912628	0.7145877	0.5388739	0.6928596	0.7045109	0.4746985	0.5558435	0.5603285	0.5187216	0.642099	0.11808076
cg16533138	TRH	0.705212	0.2702208	0.04830472	0.1991591	0.296038	0.3412659	0.0356441	0.04853528	0.1334828	0.05736843	0.06448164	0.163095254
cg26086527	TREX1	0.129905	0.5730776	0.6353689	0.5776284	0.6445499	0.6716297	0.4778354	0.4782509	0.5879347	0.4721021	0.5379413	0.10963802
cg21158476	TREX1	0.834033	0.05390854	0.3241698	0.3328445	0.06224796	0.3666701	0.05730716	0.148173	0.0610389	0.05017669	0.3147044	0.10168815
cg05272165	TRERF1	0.250751	0.532366	0.6806316	0.683679	0.5435266	0.6318636	0.5527289	0.4802118	0.545626	0.3458205	0.5012591	0.1292841
cg13320014	TRDMT1	0.621434	0.7132186	0.7774287	0.5684331	0.650292	0.8752183	0.8707966	0.8800431	0.8070582	0.7888011	0.7588595	0.10419356
cg22607903	TRAPPC9	0.790359	0.08628289	0.3785471	0.3970252	0.3265742	0.3779156	0.443846	0.06101768	0.07222048	0.06933625	0.06304525	0.171375866
cg20876466	TRAPPC9	0.518634	0.6903688	0.68909	0.7186504	0.7721767	0.7819811	0.5258033	0.6291089	0.5300928	0.5156165	0.6586257	0.15860396
cg17252960	TRAPPC9	0.841989	0.06033225	0.2920679	0.05396746	0.2803341	0.05790975	0.3858422	0.3644293	0.2013994	0.4793667	0.07043091	0.15137141
cg25885038	TRAPPC9	0.0785882	0.7046983	0.7505072	0.6879572	0.7561386	0.7526611	0.5511667	0.5608906	0.6079005	0.56464	0.6841257	0.13664778
cg01070657	TRAPPC9	0.56181	0.5759816	0.7352718	0.5372719	0.6445642	0.7125688	0.3581227	0.5245093	0.586015	0.3328189	0.7270472	0.13542904
cg04640920	TRAPPC9	0.538843	0.5364749	0.5082043	0.6352928	0.6239758	0.5878061	0.3028521	0.5945437	0.4766441	0.4599723	0.4352216	0.12450402
cg25423135	TRAPPC9	0.452438	0.6252674	0.5816561	0.5241214	0.5419294	0.5452924	0.3970253	0.2985034	0.5686507	0.4464026	0.4909832	0.1233403
cg06274857	TRAPPC9	0.775542	0.1499506	0.09485616	0.3570297	0.2985466	0.2945426	0.09108729	0.09261031	0.2074727	0.1091696	0.1129682	0.116323512
cg27388036	TRAPPC9	0.173416	0.66388	0.6959247	0.5975732	0.681711	0.6771308	0.7125745	0.7628564	0.7438679	0.8393589	0.8227808	0.11304376
cg18959207	TRAPPC9	0.521875	0.5031442	0.4672205	0.5369261	0.505684	0.5463803	0.2536748	0.4936678	0.4150725	0.5001847	0.3339149	0.11256808
cg07569194	TRAPPC9	0.2204	0.7340348	0.7196062	0.6033676	0.7641757	0.7747117	0.6231282	0.5059491	0.6833829	0.6048736	0.6199744	0.11171756
cg18853010	TRAPPC9	0.658777	0.7457691	0.8448548	0.700044	0.8145074	0.8473722	0.6021324	0.6515891	0.7181147	0.6764268	0.7554328	0.10977034
cg01850230	TRAPPC9	0.181974	0.6854053	0.7066693	0.5870599	0.7056742	0.7397285	0.5179775	0.5430439	0.600095	0.5775291	0.6374148	0.10969538
cg08946161	TRAPPC9	0.236123	0.3094734	0.3372302	0.2671215	0.334063	0.338843	0.1720247	0.09783395	0.257151	0.1981525	0.3209583	0.10812213
cg10641018	TRAPPC9	0.762975	0.7515262	0.6475651	0.7211315	0.6586943	0.7215995	0.4664387	0.6115432	0.6007068	0.5226091	0.7610139	0.10764098
cg15177359	TRAPPC9	0.290732	0.4073617	0.3858359	0.2757603	0.2608098	0.3934044	0.4832498	0.4565324	0.4282061	0.4204806	0.4568465	0.10442866
cg04256466	TRAPPC5	0.141499	0.6980164	0.615962	0.6847808	0.6890745	0.6922426	0.5498114	0.5904703	0.6891659	0.5541544	0.4811571	0.10306344
cg21196708	TRAP1	0.120115	0.5380914	0.5144056	0.2366844	0.4347666	0.7003366	0.6572276	0.546221	0.6017765	0.6088085	0.6615514	0.13026008
cg21910615	TRANK1	0.139492	0.6167338	0.6956245	0.6077253	0.6627539	0.7985055	0.5933929	0.7010958	0.5432114	0.3834305	0.5386873	0.12430502
cg27228433	TRANK1	0.764643	0.06542248	0.1456498	0.1096051	0.3608319	0.2306308	0.03661011	0.01588459	0.1547111	0.1194129	0.04897537	0.107309202
cg26286408	TRAF5	0.639594	0.4180361	0.5367414	0.06271747	0.1327007	0.06438413	0.2374069	0.3538487	0.3182199	0.5751684	0.3426597	0.12254476
cg16643169	TRAF3IP2	0.578583	0.6706088	0.7560811	0.7305689	0.8063031	0.8193411	0.3753208	0.6413257	0.5264376	0.5339572	0.6737797	0.2064164
cg21425099	TRAF3IP2	0.715625	0.2839023	0.2117744	0.3317192	0.3642482	0.3074299	0.1034487	0.2226141	0.1351738	0.1097079	0.2087423	0.14387744
cg04057674	TRAF3IP2	0.819322	0.7223243	0.7054734	0.7156931	0.8107627	0.7826363	0.6396407	0.6902878	0.6353824	0.6830041	0.576407	0.10243356
cg02220418	TRADD	0.623716	0.6469424	0.8744776	0.9476057	0.9275973	0.8814021	0.5736535	0.7139389	0.695112	0.626296	0.787214	0.17636214
cg00182421	TPTE2	0.344093	0.4913523	0.5387214	0.507529	0.5160069	0.4841762	0.2637811	0.1773341	0.4484205	0.3131331	0.4606882	0.17488576
cg13805533	TPPP3	0.229937	0.7359909	0.7081744	0.5466031	0.7388333	0.7702952	0.4237587	0.5431053	0.5895333	0.4718084	0.7065246	0.15303332
cg00476282	TPPP	0.668178	0.7415937	0.8626118	0.774083	0.8574201	0.8749788	0.6261385	0.867967	0.7015343	0.679426	0.7174911	0.1036261
cg19788600	TPO	0.632796	0.07204346	0.05875619	0.06773588	0.07847185	0.06805503	0.4357959	0.06561314	0.08045427	0.4963831	0.07083484	0.160803768
cg25851222	TPO	0.25303	0.6753559	0.7922295	0.7172084	0.8084834	0.8600464	0.6055254	0.6174772	0.7272486	0.486427	0.7215601	0.13901706
cg11801481	TPM2	0.320153	0.4387963	0.4875819	0.7831232	0.5158376	0.5200344	0.3610277	0.3756946	0.5361838	0.397309	0.484112	0.11820926
cg02811702	TPM1	0.831683	0.5587571	0.290583	0.6352122	0.5820571	0.5163322	0.05537348	0.06874509	0.2572729	0.5101115	0.6404123	0.210205266
cg01341216	TPK1	0.575862	0.7174726	0.7495029	0.7393689	0.7448443	0.8005624	0.5828798	0.6966162	0.5941419	0.6011971	0.6895812	0.11746698
cg07109490	TPH2	0.596429	0.6304055	0.7273494	0.712734	0.8034133	0.6402062	0.4752733	0.7505077	0.4707907	0.5229538	0.6982971	0.11925716
cg02142483	TPH1	0.419442	0.5431428	0.5060663	0.5207387	0.6073605	0.5517833	0.395414	0.4797819	0.5384051	0.462628	0.315758	0.10742092
cg05828605	TPD52	0.0867983	0.3843973	0.5216486	0.3919471	0.5010924	0.5126632	0.3187219	0.2783776	0.2976167	0.3576511	0.4452397	0.12282832
cg05027549	TPD52	0.255612	0.4936284	0.6104118	0.58636	0.5736228	0.5053442	0.3758876	0.4286291	0.474983	0.4333447	0.4555244	0.12019968
cg18471029	TP73	0.0413366	0.7444	0.8268995	0.6480688	0.7289631	0.8238003	0.6351108	0.5322857	0.7214909	0.6873708	0.6593269	0.10730932
cg24855781	TP73	0.611805	0.5336674	0.5020449	0.5790746	0.6072972	0.5542613	0.4191281	0.5767496	0.4421313	0.3879504	0.4194919	0.10617882
cg14251312	TP73	0.673387	0.6134304	0.8076202	0.7086934	0.7302136	0.7837504	0.4693783	0.6422946	0.5943628	0.7034351	0.729421	0.10096324
cg02154084	TP53INP1	0.205665	0.5735705	0.6651576	0.5370933	0.5452613	0.6812997	0.4434852	0.2357913	0.5599689	0.35079	0.5435251	0.17376438
cg09726279	TP53I11	0.230286	0.6325886	0.6054177	0.6002225	0.618758	0.6333176	0.4604715	0.3891826	0.5772532	0.5001679	0.4736336	0.13791912
cg20422511	TP53I11	0.0586582	0.7445806	0.7551709	0.6850801	0.7870347	0.7291713	0.5761165	0.5362138	0.6357393	0.6141461	0.6723955	0.13328528
cg06145669	TP53I11	0.20711	0.4810677	0.6374499	0.4817178	0.5709231	0.535261	0.3248949	0.3743502	0.4135628	0.4578751	0.4890842	0.12933046
cg25623522	TP53I11	0.109436	0.4576908	0.4518583	0.2806195	0.3228784	0.3495468	0.1615297	0.2518427	0.3102942	0.2343893	0.3266017	0.11558724
cg25349276	TP53I11	0.323879	0.4131418	0.3504395	0.3069127	0.3842352	0.3508637	0.1966145	0.1413035	0.2603094	0.2648155	0.4002124	0.10846752
cg18853490	TP53I11	0.449641	0.6247491	0.7162231	0.6551567	0.5964608	0.7034299	0.5542991	0.5885592	0.5460696	0.5282664	0.5477581	0.10621344
cg14207326	TOR3A	0.0997611	0.6489078	0.6930648	0.614852	0.5756127	0.5895926	0.4971401	0.4277904	0.5624161	0.5073517	0.5939909	0.10666814
cg09451427	TOP1P2	0.418503	0.8045042	0.7423238	0.8499864	0.8047385	0.8348721	0.6246716	0.6530727	0.7528456	0.5779711	0.7060091	0.14437098
cg02132714	TOMM7	0.774742	0.624731	0.6589103	0.7290356	0.6196717	0.7210249	0.5691229	0.6692406	0.5707539	0.6081757	0.3513784	0.1169404
cg14815361	TOMM5	0.0968069	0.467309	0.5105069	0.3728638	0.4861404	0.5271258	0.286394	0.1753364	0.382212	0.3471047	0.4666062	0.14125852
cg13942826	TOMM34	0.183516	0.4703155	0.5507722	0.4576514	0.4272212	0.5729939	0.3113455	0.2786986	0.3632017	0.4002936	0.4906025	0.12696246
cg07008386	TOMM20	0.728165	0.1934359	0.3487913	0.1186114	0.2670102	0.443484	0.1967724	0.134219	0.125623	0.17016	0.09690787	0.129530106
cg02451467	TOM1L2	0.1001	0.5339159	0.694517	0.4835339	0.6426067	0.6815137	0.3647777	0.4195831	0.4928511	0.3779261	0.6308463	0.15002058
cg06759632	TOM1L2	0.326697	0.6757179	0.6792081	0.4737037	0.6619976	0.6463058	0.4204769	0.3921715	0.529805	0.4659721	0.6092476	0.143852
cg07794804	TOM1L2	0.068555	0.8232581	0.6986137	0.6333959	0.8055963	0.800014	0.5689949	0.6611706	0.6214388	0.6663871	0.624697	0.12363792
cg11413133	TOM1L2	0.698327	0.2071006	0.5169182	0.6449999	0.3737907	0.3474284	0.299093	0.3119652	0.2543969	0.3331146	0.3844629	0.10144104
cg26572354	TOM1L2	0.591215	0.7250761	0.7680492	0.7480726	0.7911512	0.8143443	0.7154364	0.7182533	0.6539815	0.5437133	0.7113178	0.10079822
cg06413087	TOM1L2	0.687872	0.4455343	0.2973478	0.1595167	0.2828719	0.1878364	0.3596573	0.4735972	0.3022272	0.3223884	0.4178415	0.1005209
cg17536071	TOLLIP	0.0834166	0.3198603	0.4770794	0.3714405	0.456694	0.4385935	0.1887554	0.3958802	0.314356	0.1928531	0.3821895	0.1179267
cg24922129	TNXB	0.750321	0.4417485	0.4664962	0.4668129	0.5219686	0.60807	0.2076098	0.2028872	0.3926404	0.2855157	0.3063665	0.22201532
cg07671805	TNXB	0.651628	0.6894479	0.2154463	0.4643683	0.2745301	0.2185397	0.08803352	0.4038545	0.1907516	0.1608768	0.1922295	0.165317276
cg23785859	TNXB	0.0868887	0.6014206	0.5635362	0.6541081	0.6162261	0.6072245	0.4316317	0.3717106	0.5428464	0.4902409	0.3839839	0.1644204
cg24699296	TNXB	0.928177	0.5657694	0.5989532	0.5606838	0.5654324	0.5956192	0.2867918	0.4710601	0.4541172	0.497123	0.4771788	0.14003742
cg27036638	TNXB	0.0729966	0.5176721	0.5311794	0.3643934	0.5259634	0.568942	0.3370861	0.2544336	0.4091174	0.4034096	0.4203154	0.13675764
cg25535982	TNXB	0.143334	0.6135203	0.5252669	0.6214908	0.4752391	0.5014743	0.3762039	0.328717	0.3024386	0.5558962	0.499822	0.13478274
cg17612680	TNXB	0.160852	0.4596407	0.3256019	0.47953	0.4356925	0.242943	0.1533255	0.2830076	0.2350101	0.3565636	0.2690738	0.1292855
cg18270285	TNXB	0.196556	0.6694276	0.7190484	0.6386465	0.7622439	0.6131199	0.4686221	0.5798641	0.4766715	0.5674163	0.6888668	0.1242091
cg06371211	TNXB	0.385385	0.6844901	0.7893885	0.6513175	0.7405564	0.7851877	0.538866	0.5829672	0.6091359	0.6318693	0.6859584	0.12042868
cg06807397	TNXB	0.61038	0.3683556	0.1341395	0.2740933	0.1158296	0.5110651	0.06883715	0.06656872	0.09886767	0.4984435	0.09007297	0.116138618
cg23901967	TNXB	0.205982	0.5508647	0.5844351	0.4478543	0.5577929	0.5415817	0.4022591	0.3247464	0.4353168	0.4398532	0.5325404	0.10956256
cg24366680	TNXB	0.48878	0.5401487	0.5831338	0.7940623	0.6205562	0.4443526	0.3613479	0.3506496	0.4670004	0.5850654	0.7077031	0.10209744
cg27450976	TNXB	0.585718	0.7425257	0.6690584	0.7721068	0.8423763	0.7030097	0.6782721	0.6438242	0.6795405	0.581579	0.640522	0.10106782
cg00765922	TNXB	0.531448	0.3102693	0.4141564	0.530934	0.4127486	0.3943582	0.3704936	0.2734149	0.3176324	0.3636547	0.2323261	0.10098896
cg21380181	TNS3	0.564122	0.7963025	0.8919653	0.9002717	0.9218751	0.9311591	0.7991936	0.8217957	0.7598513	0.7069291	0.8330988	0.10414104
cg23412639	TNR	0.169257	0.6285891	0.7436683	0.5877076	0.6884626	0.6673241	0.4112083	0.4256656	0.5628761	0.4230754	0.6998104	0.15862318
cg09253179	TNR	0.454036	0.2704057	0.2146349	0.5603065	0.2837839	0.3397862	0.1526936	0.2029396	0.2034342	0.2708912	0.1956678	0.12865816
cg14192029	TNPO3	0.182	0.8148417	0.8321126	0.8224397	0.7920845	0.7797346	0.7170863	0.6021304	0.7681798	0.7134544	0.6928315	0.10950614
cg09096555	TNNT3	0.831559	0.3190637	0.1705143	0.1243508	0.3485274	0.3806202	0.09126549	0.1102515	0.1291616	0.1600112	0.1576293	0.138951462
cg22816343	TNNT3	0.265325	0.3466631	0.4615874	0.3020614	0.3990385	0.3363473	0.2000931	0.1424361	0.2769363	0.2335282	0.3014181	0.13825718
cg24017800	TNNI3K	0.240288	0.2820237	0.3731909	0.3496859	0.4121646	0.3933616	0.1516743	0.1350702	0.309222	0.2385294	0.2525381	0.14467854
cg12697337	TNNI2	0.702589	0.2248007	0.1000774	0.5521163	0.3295304	0.6612635	0.1496322	0.4389096	0.08508858	0.2462483	0.4307179	0.103438344
cg26837766	TNNI1	0.194488	0.6470716	0.6357523	0.5943066	0.6190605	0.7359278	0.5447015	0.4570045	0.6302537	0.4853646	0.5873491	0.10548908
cg10590220	TNKS2	0.0537323	0.4926313	0.5597296	0.4168206	0.5794464	0.5673117	0.3422276	0.3776159	0.4862275	0.410431	0.4577897	0.10832958
cg08275602	TNK2	0.581314	0.2319762	0.139481	0.2108679	0.3880902	0.2430197	0.08858947	0.1613147	0.08841756	0.212565	0.1411762	0.104274414
cg17446339	TNK1	0.745072	0.09382957	0.1105636	0.251719	0.102342	0.0883122	0.334649	0.1533079	0.3632003	0.3466329	0.1344888	0.137102506
cg10059687	TNIP3	0.692859	0.3414277	0.2845576	0.1112697	0.2965307	0.2226844	0.09402689	0.06400244	0.1338396	0.1757958	0.1325205	0.131256974
cg11507187	TNIP2	0.175635	0.6379445	0.8056903	0.663223	0.7564356	0.8030413	0.6530438	0.5721836	0.6315762	0.6449275	0.6535608	0.10220856
cg04389994	TNIP1	0.493666	0.7032205	0.8282741	0.7825079	0.7685516	0.7353863	0.6127921	0.6005887	0.6570098	0.6746127	0.6579714	0.12299314
cg15156712	TNIK	0.238053	0.6661044	0.5754224	0.5150408	0.4065683	0.5259541	0.6929985	0.7380639	0.6870115	0.656632	0.5348685	0.12409688
cg21460582	TNIK	0.195493	0.6808113	0.6425683	0.5876522	0.6685428	0.6774087	0.5493942	0.4828897	0.5954321	0.5674928	0.5368029	0.10499432
cg12449055	TNIK	0.169715	0.5865741	0.5770821	0.4882708	0.5442621	0.5923208	0.3382053	0.4480726	0.5080029	0.4364406	0.5495318	0.10165134
cg23942717	TNFSF15	0.402087	0.8773177	0.9093511	0.8382456	0.8537379	0.8927321	0.8742659	0.5594355	0.708158	0.727902	0.6660993	0.16710474
cg13257436	TNFSF15	0.647391	0.4266623	0.3516468	0.1331008	0.3882615	0.384394	0.2731887	0.234702	0.285959	0.05338109	0.2389309	0.119580742
cg19720058	TNFSF13B	0.422088	0.776987	0.7916179	0.7539127	0.8710802	0.7301943	0.4611538	0.7854911	0.6190755	0.7189628	0.725456	0.12273058
cg27306787	TNFSF13B	0.352435	0.1738762	0.244823	0.1337647	0.201693	0.2104602	0.04704326	0.02110697	0.1334855	0.08803181	0.1124702	0.112495872
cg14167033	TNFSF12	0.448269	0.798356	0.8079429	0.8231832	0.8207878	0.8621796	0.6235371	0.2347559	0.7151173	0.6405994	0.4248139	0.29472518
ch.2.16090152F	TNFSF11	0.1336	0.5006595	0.4549706	0.4957474	0.5427117	0.492372	0.3283939	0.2636383	0.4602352	0.4028852	0.2977506	0.1467116
cg21911868	TNFSF11	0.29023	0.6198085	0.665554	0.5586333	0.591046	0.6195256	0.4253958	0.4555531	0.5405349	0.5495359	0.5673378	0.10324198
cg01116568	TNFRSF9	0.177962	0.5608226	0.4921709	0.4618714	0.5411744	0.5034181	0.4059189	0.3064487	0.4734189	0.3904594	0.4004905	0.1165442
cg00059879	TNFRSF8	0.0541622	0.8057779	0.8310472	0.7620924	0.8556702	0.8347546	0.695287	0.715131	0.6681136	0.728251	0.7014503	0.11622188
cg21761639	TNFRSF6B	0.173612	0.4900737	0.4684028	0.5061572	0.4274502	0.590112	0.3846056	0.4231344	0.3952468	0.2599786	0.3473634	0.13437342
cg01923272	TNFRSF6B	0.667333	0.4805364	0.6958179	0.6924244	0.6302352	0.4697745	0.4624424	0.3830745	0.4946669	0.4721787	0.5923441	0.11281636
cg23057936	TNFRSF6B	0.279326	0.7937477	0.7937642	0.7524543	0.7992185	0.8139995	0.6496029	0.6519139	0.7272112	0.6805434	0.7234286	0.10409684
cg26645082	TNFRSF25	0.379059	0.5326585	0.5755242	0.5719092	0.6030682	0.6203588	0.4236321	0.35469	0.561322	0.4048739	0.5259647	0.12660724
cg09572195	TNFRSF25	0.522126	0.5237188	0.4449826	0.4321346	0.4822215	0.5016133	0.3391783	0.2455204	0.5115075	0.3543647	0.3035875	0.12610248
cg12716367	TNFRSF25	0.367123	0.6611579	0.6148934	0.5734716	0.598495	0.6671377	0.4922472	0.4916635	0.5657086	0.5074002	0.4938211	0.112863
cg27190943	TNFRSF25	0.145993	0.5652086	0.6923057	0.5066959	0.5782172	0.6087731	0.4389736	0.415845	0.4918764	0.4596068	0.6212571	0.10472832
cg04741118	TNFRSF25	0.294014	0.6659458	0.6478463	0.5908123	0.6973636	0.6949123	0.547087	0.4408762	0.5702918	0.5614247	0.6559549	0.10424914
cg03493260	TNFRSF21	0.278024	0.4175122	0.4533543	0.2689371	0.3885373	0.3728656	0.6175821	0.5372354	0.4352233	0.438809	0.6753496	0.16059858
cg03635442	TNFRSF1B	0.608904	0.0184694	0.09690121	0.01190114	0.01921888	0.01888926	0.07495932	0.0230342	0.4473881	0.05004606	0.184157	0.122840958
cg26422851	TNFRSF10C	0.806244	0.5444999	0.4932715	0.6921846	0.6628797	0.5182643	0.2840482	0.3801823	0.3786642	0.4498227	0.4304033	0.19759586
cg02528400	TNFRSF10C	0.511984	0.5544988	0.7823105	0.8343497	0.8015988	0.8398827	0.7064079	0.5360719	0.5119342	0.6067432	0.8066967	0.12895732
cg21023520	TNFRSF10A	0.645381	0.4709863	0.4498197	0.6222453	0.4248823	0.7126366	0.2481848	0.2798247	0.293878	0.3447562	0.4990913	0.20296704
cg17799287	TNFAIP8L3	0.444346	0.2480776	0.2644869	0.1953101	0.2849627	0.2404484	0.07855215	0.0281962	0.1684876	0.09014089	0.1274936	0.148083052
cg13252516	TNFAIP8L3	0.0669607	0.5170355	0.6242102	0.5889727	0.7099275	0.5779169	0.5230207	0.3825376	0.5176874	0.5640182	0.5302227	0.10011524
cg07400751	TNFAIP6	0.56229	0.7276979	0.7252949	0.671035	0.7089053	0.6374921	0.4821001	0.3440211	0.6427147	0.500417	0.5769154	0.18485138
cg16729832	TNFAIP3	0.760993	0.507547	0.5412653	0.1768086	0.4606751	0.3331228	0.08955054	0.1540553	0.09844008	0.4845514	0.3340099	0.171762316
cg07106737	TNFAIP3	0.439667	0.7309284	0.613439	0.7147368	0.6777574	0.7644351	0.525202	0.6205428	0.608946	0.5073342	0.686181	0.11061814
cg08236831	TNFAIP2	0.199761	0.6353301	0.6707063	0.640521	0.5344993	0.5535268	0.4996482	0.5195734	0.3358516	0.512832	0.5319055	0.12695456
cg07155495	TMTC2	0.697657	0.7030671	0.5880718	0.7042336	0.6830355	0.5970627	0.4076014	0.3635962	0.473516	0.4844777	0.6608928	0.17707732
cg05261893	TMTC2	0.155233	0.5068875	0.6050715	0.6254724	0.5365108	0.6290024	0.44407	0.5398217	0.4115527	0.2944427	0.4006661	0.16247828
cg16125397	TMTC1	0.713431	0.6310314	0.8306658	0.8566323	0.7007796	0.6310531	0.5279386	0.5588657	0.6531196	0.5644416	0.6556795	0.13802344
cg08750509	TMTC1	0.570801	0.6889065	0.6635587	0.4694187	0.7053542	0.6137906	0.4229313	0.4594316	0.3577692	0.6843727	0.5566533	0.13197412
cg18668449	TMTC1	0.156493	0.3608274	0.2969922	0.2345867	0.2548676	0.2939772	0.3699426	0.3521267	0.4105955	0.3093806	0.5320471	0.10656828
cg14668516	TMPRSS8	0.174099	0.6998929	0.6803241	0.6576104	0.6669689	0.7230581	0.4051161	0.5653757	0.6116563	0.468704	0.7054036	0.13431974
cg02538553	TMPRSS3	0.159098	0.582243	0.4417137	0.7060071	0.5118383	0.4515215	0.2620477	0.6237963	0.5029845	0.3900721	0.3914498	0.10459464
cg12002139	TMPRSS11D	0.250047	0.7888644	0.784984	0.7674021	0.8102802	0.8029636	0.6851447	0.6869763	0.6935142	0.7318073	0.656303	0.10014976
cg26379705	TMIE	0.500652	0.499439	0.6341631	0.585507	0.4066367	0.5598667	0.2978377	0.3784821	0.4488068	0.3396446	0.5966328	0.1248417
cg12603369	TMEM91	0.260937	0.6674535	0.5459095	0.5551748	0.6431974	0.5402846	0.5265293	0.4017865	0.5511757	0.3344606	0.6285243	0.10190868
cg19318653	TMEM90B	0.270445	0.3565944	0.4546696	0.3499303	0.3748466	0.4078748	0.2973562	0.243561	0.2353896	0.2510892	0.3962734	0.10404926
cg01152800	TMEM88B	0.114882	0.2941218	0.3488002	0.413479	0.2987156	0.223413	0.1871143	0.107181	0.2311026	0.131771	0.3216061	0.11995092
cg16674860	TMEM56	0.563174	0.5061904	0.4584901	0.2920913	0.3819484	0.4404457	0.2346391	0.2567977	0.3878493	0.3542343	0.3155031	0.10602848
cg21543670	TMEM51	0.233763	0.4731835	0.5374831	0.4144824	0.5024018	0.6239863	0.3623121	0.3080253	0.3871785	0.3217243	0.5399188	0.12647562
cg06789824	TMEM51	0.132435	0.305704	0.1972068	0.08777861	0.3642311	0.4049321	0.3527936	0.1128876	0.09352403	0.1185734	0.1546471	0.105485376
cg16589214	TMEM50A	0.588373	0.3604459	0.3721485	0.4347598	0.3447588	0.06953694	0.06874751	0.3009427	0.2644105	0.3079805	0.09796097	0.108321552
cg16282339	TMEM49	0.556764	0.7607427	0.6678036	0.5598591	0.5736855	0.7543467	0.8428215	0.8741698	0.7791508	0.7547481	0.8779272	0.16247596
cg09916692	TMEM45B	0.166911	0.6447194	0.631892	0.459765	0.6215243	0.6294525	0.5439866	0.3438329	0.4579896	0.5217379	0.4682066	0.13031992
ch.12.2487434F	TMEM45B	0.155711	0.2408407	0.2342862	0.3284472	0.3440935	0.2782825	0.1736112	0.08759296	0.2310997	0.1700995	0.1524116	0.122227028
cg01290287	TMEM45B	0.230716	0.4009486	0.5191012	0.3777892	0.4812894	0.518608	0.3069871	0.2734191	0.4523808	0.369403	0.3928695	0.10053538
cg12009398	TMEM43	0.668324	0.5918186	0.6979077	0.7140769	0.7061744	0.715696	0.4398514	0.5851676	0.5375631	0.6718295	0.539973	0.1302578
cg06739029	TMEM43	0.876782	0.06551362	0.1176162	0.08066253	0.0704872	0.05086136	0.1934444	0.1843106	0.05530854	0.4696042	0.06822999	0.117151364
cg17797480	TMEM33	0.158866	0.5427145	0.5487832	0.5015476	0.5477946	0.6078811	0.4350571	0.3674514	0.4785902	0.4355375	0.453089	0.11579916
cg04140834	TMEM33	0.114698	0.6622128	0.7049756	0.6677426	0.8111438	0.6571112	0.5739132	0.6609513	0.5496887	0.6106542	0.5984713	0.10190146
cg26247168	TMEM30B	0.300887	0.6705416	0.5138132	0.4855669	0.4832076	0.6286106	0.6824924	0.6700398	0.7002705	0.7041415	0.7731227	0.1496654
cg06686451	TMEM26	0.329822	0.4838494	0.6112173	0.393062	0.5053252	0.5287516	0.2801708	0.2046791	0.3915224	0.310118	0.4788913	0.17136478
cg26663796	TMEM26	0.668297	0.2538911	0.25939	0.1450511	0.218653	0.2252482	0.2789496	0.3950255	0.3938599	0.3132948	0.3110986	0.117999
cg14443606	TMEM26	0.150315	0.2176722	0.3750993	0.182388	0.302377	0.4329589	0.2209516	0.1475563	0.3130144	0.0928316	0.1830122	0.11062586
cg19374462	TMEM225	0.545112	0.6763877	0.6607933	0.8246135	0.7255191	0.7670777	0.02416733	0.7273123	0.5068142	0.4844115	0.7766109	0.227015014
cg18899516	TMEM225	0.149255	0.3295721	0.4311385	0.3113841	0.3536803	0.4773692	0.2974827	0.144738	0.317831	0.2867788	0.3307615	0.10511044
cg16077086	TMEM211	0.519957	0.6460688	0.6681085	0.7349046	0.6873878	0.808217	0.5074026	0.2571004	0.5285048	0.4189051	0.6864452	0.22926572
cg16409261	TMEM196	0.787023	0.4188218	0.4955416	0.517405	0.4559036	0.5315164	0.3155553	0.398924	0.2971471	0.3572566	0.2930999	0.1514411
cg06675417	TMEM186	0.66107	0.5762599	0.7092283	0.3850131	0.6098818	0.7111348	0.259024	0.5865227	0.4776424	0.4229373	0.5349522	0.14208786
cg06786349	TMEM186	0.174552	0.6413094	0.6511335	0.6245371	0.5673756	0.7096453	0.4841769	0.4614279	0.5390622	0.5060288	0.5444025	0.13178052
cg23991169	TMEM185B	0.666445	0.3103211	0.4127701	0.2180283	0.2882692	0.6004452	0.5828527	0.473843	0.5462441	0.532375	0.6034612	0.18178842
cg19163398	TMEM184A	0.206797	0.5232872	0.6876084	0.635389	0.6560131	0.6838997	0.3535132	0.279254	0.4431161	0.3728332	0.6161692	0.22426234
cg26421413	TMEM184A	0.316368	0.7412373	0.7529234	0.7092903	0.7092961	0.7454028	0.6033329	0.4138949	0.6978881	0.5050666	0.6754726	0.15249896
cg04206038	TMEM184A	0.422222	0.6095742	0.7060683	0.6058453	0.6443581	0.6161042	0.3430389	0.5440798	0.4028958	0.5257696	0.6253437	0.14816446
cg25008571	TMEM183A	0.564058	0.5786244	0.6937761	0.5848517	0.5650141	0.7355221	0.4228384	0.5740185	0.548168	0.5073411	0.5995735	0.10116978
cg15864104	TMEM181	0.385924	0.6311408	0.643891	0.5114195	0.6345297	0.6040624	0.4866441	0.4514498	0.5237645	0.5709043	0.4799459	0.10246696
cg09216670	TMEM178	0.28243	0.5983177	0.7086427	0.610196	0.6335407	0.7138537	0.4156746	0.5643311	0.5715266	0.5592766	0.5570889	0.1193306
cg13123585	TMEM176B	0.373881	0.5244109	0.5673516	0.539892	0.5225018	0.5195727	0.2773536	0.318113	0.3837591	0.3880866	0.6265821	0.13596692
cg11504739	TMEM170B	0.0745388	0.6087832	0.6175399	0.514532	0.6358225	0.6355955	0.4475143	0.4146647	0.5223563	0.493912	0.5661645	0.11353226
cg26895569	TMEM151A	0.247197	0.540451	0.5132631	0.4843195	0.5591261	0.5442076	0.4171044	0.3468181	0.4845484	0.457435	0.3954051	0.10801126
cg19631264	TMEM150C	0.548655	0.644642	0.7471046	0.8335621	0.7289066	0.8486838	0.5607393	0.685493	0.6373179	0.6099026	0.7893686	0.10401554
cg27569174	TMEM140	0.223777	0.6785269	0.8336318	0.6709521	0.8056277	0.7888527	0.5777751	0.6092781	0.7013887	0.6004642	0.7880418	0.10012866
cg12451155	TMEM132E	0.366228	0.5298454	0.5669275	0.4670099	0.5864179	0.5987601	0.3758877	0.2153889	0.502296	0.3304079	0.5454987	0.15589632
cg21169267	TMEM132D	0.347193	0.5564309	0.51189	0.4558153	0.4593999	0.529943	0.6743369	0.7098699	0.6408104	0.6273657	0.6087123	0.14952322
cg04470060	TMEM132D	0.309833	0.7883974	0.8003731	0.726769	0.7861353	0.7761559	0.6003391	0.4889384	0.7219403	0.6464071	0.6818241	0.14767634
cg01470356	TMEM132D	0.723496	0.5895863	0.5942762	0.7710628	0.7061059	0.5625159	0.4210751	0.5660471	0.5492526	0.5198219	0.5118325	0.13110358
cg15924121	TMEM132D	0.278643	0.6970817	0.7892144	0.834682	0.8769956	0.716144	0.653412	0.7883846	0.5503094	0.5322739	0.734516	0.13104436
cg12845215	TMEM132D	0.474432	0.537071	0.5387287	0.5641587	0.5924702	0.5581163	0.3995548	0.3073588	0.5447686	0.4567724	0.4727007	0.12187792
cg22333897	TMEM132D	0.615997	0.5621785	0.6130014	0.4906764	0.6539903	0.5319061	0.362958	0.3064561	0.5270084	0.4644915	0.5864082	0.1208861
cg27583690	TMEM132D	1.19175	0.3827	0.1938929	0.3782551	0.5470386	0.3255237	0.07522057	0.4210348	0.1678438	0.2639577	0.2991818	0.120034326
cg24293027	TMEM132D	0.608705	0.6439603	0.6960688	0.5709133	0.6740735	0.6667372	0.4339591	0.6032035	0.5679694	0.5845744	0.511665	0.11007634
cg24455808	TMEM132D	0.464516	0.4978671	0.4589505	0.4414301	0.4682242	0.4867263	0.6035569	0.5865084	0.5221729	0.5503804	0.6388646	0.109657
cg05099600	TMEM132D	0.704545	0.01143383	0.01601994	0.02402009	0.02559707	0.009825554	0.01318776	0.5236608	0.000853468	0.04160837	0.02753505	0.103989793
cg25816184	TMEM132D	0.369029	0.6654903	0.5028374	0.6821594	0.5481625	0.6638052	0.6320871	0.4901789	0.3794959	0.6558832	0.3944317	0.1020756
cg15888290	TMEM132C	0.98622	0.2029531	0.1885754	0.5173672	0.1657243	0.1587313	0.07623809	0.2715269	0.1085051	0.1434247	0.07339281	0.11205274
cg18917803	TMEM132C	0.385385	0.6564634	0.6516993	0.737167	0.6646424	0.7671034	0.6024661	0.4629624	0.635231	0.5411894	0.7041247	0.10622038
cg02320740	TMEM132C	1.00334	0.389257	0.248678	0.3570725	0.3926961	0.4802947	0.1340152	0.3182124	0.358733	0.2840603	0.2556752	0.10346044
cg12226009	TMEM132B	0.113348	0.7110855	0.5938322	0.6512753	0.6762978	0.673228	0.5576031	0.4770528	0.5204062	0.5838203	0.4295183	0.14746362
cg14061772	TMEM132B	0.291016	0.7609518	0.7044008	0.7519216	0.735563	0.7742969	0.592405	0.8751383	0.4908596	0.5752124	0.6876516	0.10117344
cg15149625	TMEM128	0.0482287	0.7388676	0.7666772	0.69778	0.7849921	0.8327505	0.6017948	0.7052688	0.6726962	0.6076959	0.7069732	0.1053277
cg23333146	TMEM120B	0.12634	0.6459628	0.7155197	0.6904087	0.7623913	0.8337205	0.5451825	0.5744622	0.5690143	0.7020993	0.619247	0.12759954
cg14050129	TMEM117	0.606538	0.3098802	0.3820236	0.6756348	0.5066872	0.213082	0.2559606	0.1362307	0.2792493	0.3375967	0.4764659	0.12036092
cg17443753	TMEM117	0.175666	0.5372033	0.4563027	0.4039078	0.4819665	0.5522169	0.2232597	0.4492685	0.3634658	0.412981	0.4623714	0.10405016
cg26612418	TMEM110	0.515722	0.7176514	0.707049	0.6401041	0.6848346	0.7359538	0.5473777	0.576731	0.6174483	0.6222596	0.6115642	0.10204242
cg00298921	TMEM109	0.61611	0.6733783	0.8424311	0.8486497	0.8687972	0.6777287	0.6947059	0.7736628	0.6407855	0.6146797	0.6867352	0.10008318
cg12449837	TMEM108	0.622564	0.4934001	0.5220138	0.477896	0.5892271	0.5271224	0.3191841	0.3188551	0.4438865	0.4296808	0.392508	0.14110898
cg20738500	TMEM108	0.667901	0.4528194	0.3129732	0.2756028	0.4307904	0.3244825	0.2104535	0.1034837	0.437001	0.2284955	0.2354253	0.11636186
cg21210232	TMED7-TICAM2	0.845726	0.5519424	0.6595461	0.5221479	0.7326075	0.544268	0.4410963	0.2534725	0.6574677	0.3270136	0.4400978	0.1782728
cg06237694	TMED7-TICAM2	0.396737	0.5330834	0.4086252	0.6951279	0.6862579	0.5756882	0.3075171	0.4776137	0.4793849	0.3924562	0.5915426	0.13005362
cg14163083	TMED7-TICAM2	0.666507	0.5217087	0.5229675	0.4724881	0.4992462	0.6889042	0.4463503	0.4463761	0.4245787	0.4098269	0.4413772	0.1073611
cg20302572	TMED7-TICAM2	0.669786	0.7967963	0.5524393	0.7206194	0.5292367	0.6818637	0.7578154	0.6700454	0.7486832	0.7923032	0.8411754	0.10581344
cg15934776	TMED5	0.581908	0.7466884	0.4664104	0.3400667	0.3415447	0.3102613	0.0848797	0.05964476	0.184773	0.1754102	0.2742347	0.285205828
cg09741789	TMCO7	0.29264	0.4420095	0.5252748	0.4383937	0.514619	0.4379199	0.3510617	0.2963325	0.4087515	0.3512205	0.4467714	0.10081586
cg03276401	TMCO5A	0.289931	0.5671698	0.6116847	0.5470904	0.6148739	0.5914828	0.3944453	0.3465363	0.5186737	0.4163497	0.4889667	0.15346598
cg15476723	TMCO4	0.276241	0.5306799	0.4081847	0.3094214	0.3795715	0.3852849	0.2356438	0.1565873	0.3616181	0.3015969	0.2452673	0.1424858
cg22580088	TMCO4	0.806488	0.715683	0.6311316	0.6989102	0.6441637	0.7043141	0.4993881	0.5857415	0.5212362	0.653092	0.5632488	0.1142992
cg23989004	TMCO4	0.43832	0.6769198	0.6641432	0.6723312	0.7340912	0.7297118	0.6023334	0.6100219	0.6193208	0.6516528	0.4672832	0.10531702
cg02945866	TMCO3	0.0910578	0.616861	0.6251793	0.7473723	0.5541407	0.6858385	0.2760881	0.5661082	0.5112551	0.4565386	0.5151163	0.1808571
cg25340688	TMCO3	0.691511	0.5087998	0.05990203	0.4943182	0.08205357	0.5147033	0.4934679	0.5049251	0.5094103	0.420452	0.5097501	0.1556457
cg03109921	TMCO3	0.152326	0.2426775	0.2436177	0.2703975	0.1874361	0.2463469	0.3516398	0.445977	0.3028321	0.3454754	0.3625924	0.1236082
cg18775634	TMCO3	0.515432	0.3590113	0.3509601	0.2145841	0.1704511	0.4554338	0.1378732	0.2352304	0.1325934	0.2192685	0.2416589	0.1167632
cg05624396	TMCO3	0.357092	0.5304223	0.526718	0.6255104	0.6041949	0.7098078	0.5732237	0.4230088	0.4738442	0.4507281	0.5437835	0.10641302
cg12072262	TMCO3	0.612073	0.1800419	0.3436621	0.2482103	0.2314418	0.3313281	0.1579393	0.1745464	0.09446118	0.09081438	0.2934698	0.104690628
cg00958815	TMCO3	0.25413	0.8966243	0.886022	0.827901	0.9073759	0.862204	0.7583694	0.6364602	0.8227425	0.8311964	0.8128337	0.103705
cg14422906	TMCC3	0.296231	0.6594693	0.5309805	0.7914248	0.5710451	0.6506793	0.6227556	0.4144095	0.5014026	0.4526521	0.5665069	0.12917446
cg16362603	TMCC1	0.498241	0.328651	0.2786195	0.2901764	0.4198752	0.3772017	0.180063	0.2245779	0.2204644	0.2453927	0.221452	0.12051476
cg27577993	TMC8	0.476654	0.7032004	0.6509137	0.554832	0.7271078	0.6720693	0.5114256	0.4200279	0.5123738	0.5564958	0.5167763	0.15820476
cg00714184	TMC7	0.731387	0.2310108	0.3737313	0.5143498	0.3696432	0.3085642	0.1227077	0.3627792	0.221115	0.1837165	0.2105404	0.1392881
cg03534504	TMC2	0.260787	0.5982382	0.5803274	0.5567515	0.5804434	0.6067928	0.4279146	0.3576386	0.4647398	0.5319624	0.4633204	0.1353955
cg10982964	TMC1	0.436792	0.8364028	0.8625722	0.8149465	0.8288058	0.8307306	0.6555185	0.6518803	0.7995421	0.7129244	0.7651424	0.11769004
cg13443938	TM7SF3	0.35854	0.4652925	0.4555537	0.4415817	0.6393079	0.5130665	0.2487178	0.4236968	0.2515357	0.3134597	0.4750708	0.1604643
cg04643858	TM6SF1	0.411753	0.7011001	0.6507926	0.7504692	0.7754961	0.8390436	0.5461441	0.7001554	0.5423103	0.5940391	0.7925228	0.10834598
cg06023570	TM4SF18	0.73145	0.3911632	0.4073574	0.1552329	0.5335085	0.507076	0.09802871	0.06983765	0.5378425	0.418867	0.2563771	0.122677008
cg03277550	TLX3	0.62236	0.516131	0.6737624	0.5860205	0.5130253	0.4837898	0.3534836	0.4946862	0.4767158	0.4784078	0.4550779	0.10287154
cg10261205	TLX2	0.516571	0.8148926	0.8042074	0.7497799	0.8162175	0.8419594	0.6832501	0.6485335	0.7616328	0.6824189	0.7173278	0.10677874
cg19908556	TLX1NB	0.675202	0.1050849	0.1319937	0.5026572	0.06439493	0.3220629	0.05256532	0.1124348	0.08063452	0.256173	0.08678725	0.107519748
cg14420230	TLR9	0.62005	0.4176068	0.5531147	0.5271297	0.6470305	0.6090289	0.4384012	0.3495674	0.5103361	0.428967	0.4946639	0.106395
cg02194243	TLR3	0.797841	0.2183534	0.1922829	0.04288135	0.3125423	0.1649902	0.166714	0.5056214	0.3141651	0.3203245	0.2039469	0.11594435
cg08687052	TLR2	0.272283	0.2905764	0.2828634	0.1754576	0.1973729	0.1541146	0.3263799	0.3216423	0.3101175	0.3189195	0.4248263	0.12030012
cg05858612	TLN2	0.459232	0.8223386	0.6736326	0.6648915	0.7018405	0.6996686	0.8481526	0.7540694	0.8477477	0.8085026	0.9062928	0.12047866
cg25967418	TLN1	0.759719	0.5803891	0.4329901	0.6186723	0.4622357	0.3556368	0.3200915	0.5327682	0.3764856	0.3764485	0.2484202	0.119142
cg24667326	TLL2	0.174103	0.5469593	0.5409347	0.3973562	0.460353	0.500393	0.4238915	0.2650882	0.368531	0.2669077	0.3848136	0.14735284
cg27272679	TLL2	0.754013	0.5575382	0.6470889	0.7008328	0.6775231	0.5838261	0.2647068	0.6900032	0.624786	0.4423229	0.590517	0.11089464
cg25924472	TLL1	0.143061	0.5476599	0.5859801	0.6714621	0.5111334	0.7158442	0.3611077	0.6220867	0.4270552	0.3688824	0.603542	0.12988114
cg15638768	TLL1	0.577023	0.6691988	0.7499216	0.7472217	0.7357436	0.7415844	0.5303699	0.693418	0.628023	0.6201254	0.6350462	0.10733752
cg13475638	TLK1	0.141676	0.5624714	0.5927908	0.5544235	0.6824823	0.6147925	0.4833494	0.4993796	0.5088556	0.4600921	0.5403593	0.1029849
cg24505719	TLE3	0.226825	0.6123154	0.2889751	0.700679	0.7578848	0.5019499	0.601569	0.4472635	0.2602041	0.4983908	0.4173099	0.12741338
cg27641018	TLE1	0.290941	0.7685255	0.7357508	0.6966214	0.7528321	0.8212922	0.6001292	0.5247138	0.6729632	0.6343585	0.6444971	0.13967204
cg05712435	TLE1	0.456908	0.6869634	0.7228857	0.6258593	0.6754422	0.7375753	0.5644563	0.4861787	0.6099806	0.5781261	0.6744522	0.1071064
cg00162001	TK2	0.309259	0.5234078	0.511948	0.462602	0.5815456	0.5868121	0.3352063	0.2273137	0.4144135	0.4376067	0.4438886	0.16157734
cg09930712	TJP2	0.619819	0.7149636	0.7807301	0.7183454	0.7509145	0.7978002	0.6844063	0.614753	0.6152669	0.5899333	0.6661189	0.11845508
cg12024564	TJP2	0.224563	0.3354351	0.3192747	0.2688257	0.362806	0.3545805	0.2290704	0.1782452	0.2455417	0.2155869	0.1839296	0.11770964
ch.14.1488981R	TIMP2	0.205806	0.7095986	0.7252886	0.6848093	0.7296134	0.7193918	0.5296029	0.4086584	0.6783685	0.5746599	0.5002351	0.17543538
cg12192282	TIMP2	0.0981199	0.5309352	0.5681133	0.2807034	0.3370043	0.4819044	0.5624825	0.5549402	0.6524858	0.4267145	0.6114157	0.12187562
cg04879832	TIMP2	0.623055	0.04039396	0.1663272	0.05481441	0.2823706	0.1754197	0.03080946	0.04509477	0.03869507	0.04239921	0.04437042	0.103591388
cg21514857	TIMP2	0.352321	0.6343895	0.7059247	0.6029548	0.6879705	0.6994716	0.4911341	0.5325825	0.5813374	0.5906158	0.6310673	0.1007948
cg07957995	TIMM50	0.259518	0.2550313	0.2466834	0.2016636	0.1836118	0.2737775	0.3738298	0.3820853	0.3034693	0.313453	0.3611023	0.11463442
cg14511946	TIMM44	0.987387	0.2726912	0.1714405	0.3801421	0.2639935	0.3675913	0.07587352	0.2222872	0.2109069	0.1121766	0.1412054	0.138681796
cg01148731	TIMM13	0.494772	0.6067106	0.6383567	0.5679229	0.672328	0.6903899	0.4423503	0.3707566	0.5579941	0.4749629	0.6572194	0.13448496
cg08935125	TIMM13	0.648292	0.1913226	0.1577199	0.4532214	0.245821	0.2250039	0.1053856	0.08459523	0.1667916	0.1577378	0.129369	0.125841914
cg15735620	TIGIT	0.191076	0.5995109	0.5833913	0.6423272	0.7340832	0.6853399	0.4614752	0.5959545	0.5997334	0.4905929	0.4522873	0.12892184
cg09220235	TIGIT	0.231266	0.5037839	0.677621	0.4425431	0.6011004	0.5703503	0.3920805	0.4108857	0.3755242	0.4479358	0.574531	0.1188883
cg07478893	TICAM1	0.417616	0.7690578	0.7635669	0.8452289	0.851792	0.7235419	0.8514932	0.6913403	0.7349598	0.4907013	0.6790258	0.10113342
cg09217215	TIAM2	0.272653	0.4303117	0.5214707	0.4356232	0.5360017	0.5336545	0.3570905	0.408847	0.4645733	0.3609674	0.3616195	0.10079282
cg18770763	THSD7A	0.285015	0.4272073	0.5716928	0.4626461	0.4989602	0.5556012	0.2994548	0.2145899	0.3721168	0.4061401	0.3617412	0.17241296
cg09423651	THSD7A	0.128958	0.4152891	0.4954193	0.3662098	0.4927019	0.4474674	0.2789679	0.1635461	0.3675506	0.313495	0.3694957	0.14480644
cg14261474	THSD7A	0.0995628	0.4199066	0.6217065	0.461872	0.4443189	0.4807084	0.4834951	0.6437353	0.672349	0.7190617	0.6033227	0.13869028
cg19200592	THSD7A	0.149642	0.4447736	0.4706369	0.5147157	0.5115576	0.4237664	0.3158635	0.2783185	0.407697	0.356521	0.3233431	0.13674142
cg12790106	THSD7A	0.265079	0.5804821	0.6438525	0.5290727	0.604127	0.6031495	0.4473179	0.3207331	0.5497012	0.4498114	0.6048611	0.11765182
cg16254309	THSD7A	0.700666	0.4210159	0.1918331	0.4927921	0.3097333	0.3352436	0.1985579	0.2632993	0.2688124	0.2762424	0.2111479	0.10651162
cg25365214	THSD7A	0.346801	0.7227067	0.8062045	0.804972	0.7903858	0.8283401	0.7074928	0.6670918	0.6093287	0.7080344	0.7329453	0.10554322
cg14071179	THSD7A	0.708378	0.2707591	0.3193306	0.1792997	0.3149497	0.3669862	0.1688833	0.1220954	0.1942883	0.2346367	0.2221717	0.10184998
cg01349655	THSD7A	0.334334	0.5053247	0.5858833	0.4919467	0.556908	0.4933953	0.5159237	0.3439318	0.3043822	0.4029301	0.5588821	0.10148162
cg00499139	THSD4	0.293555	0.4461132	0.5915791	0.4106957	0.5082088	0.449055	0.2749304	0.2412532	0.3455926	0.3021737	0.4745455	0.15343128
cg26558023	THSD4	0.137839	0.7398795	0.7693473	0.6294016	0.7674787	0.735777	0.5453266	0.4287915	0.6364559	0.5717588	0.7186863	0.148173
cg15217308	THSD4	0.14014	0.6078547	0.5807654	0.6134863	0.6130129	0.613575	0.4366995	0.4288698	0.5223105	0.5287089	0.5125149	0.11991814
cg23748514	THSD4	0.151726	0.5507809	0.4626281	0.507403	0.4335925	0.5237744	0.2328557	0.5044325	0.3483991	0.4165097	0.4439836	0.10639966
cg08903089	THSD4	0.903759	0.03758793	0.2713164	0.03716176	0.2999161	0.05034189	0.03151176	0.03316907	0.03916119	0.03551706	0.03585589	0.104221822
cg09635874	THSD4	0.386737	0.6996776	0.7380896	0.6795172	0.5891134	0.7001702	0.4940534	0.6404863	0.6386681	0.4657061	0.6469845	0.10413392
cg08253296	THRB	0.61889	0.64992	0.2619852	0.4283622	0.2454152	0.1764531	0.1534723	0.4754477	0.1960189	0.1933112	0.1880436	0.1111684
cg02118562	THEMIS	0.0446883	0.2355234	0.2541994	0.3139478	0.3402606	0.3511192	0.2064336	0.12593	0.1930151	0.2304296	0.2385244	0.10014354
cg10895875	THBS2	0.623679	0.5642743	0.481135	0.1570535	0.5589017	0.6190144	0.2874692	0.3739537	0.2887892	0.3239852	0.330231	0.15519012
cg04314609	THBS2	0.794408	0.7314435	0.7998223	0.5990306	0.8495847	0.7601071	0.5197239	0.5974386	0.7160432	0.5250122	0.6751842	0.14131722
cg00129785	THBS2	0.427153	0.315706	0.2568631	0.151557	0.2743945	0.3106834	0.2511871	0.3918899	0.3967052	0.3640657	0.4157231	0.1020734
cg13604246	THAP4	0.802812	0.5484668	0.5647599	0.02664362	0.04280201	0.5412958	0.5780343	0.5756782	0.5831686	0.5448664	0.04203641	0.119963156
cg15140722	THAP3	0.340238	0.5600587	0.672859	0.6199105	0.7503448	0.6978403	0.3555923	0.5247317	0.57604	0.4581304	0.5472347	0.16785684
cg11123545	THAP3	0.156257	0.7107022	0.7469017	0.66544	0.7598679	0.7501777	0.5845343	0.5329257	0.6048281	0.5980271	0.6244322	0.13766842
cg18791136	THAP3	0.141686	0.6309124	0.7662725	0.7328995	0.7473937	0.7461286	0.4887653	0.555862	0.5783048	0.6324443	0.7069145	0.13226316
cg14855657	THAP3	0.87453	0.4542307	0.460814	0.04048037	0.06510495	0.05960488	0.03928786	0.04342605	0.04094956	0.1226406	0.1738101	0.132024146
cg25149637	THAP3	0.208611	0.3783737	0.4586576	0.3161215	0.3913718	0.4762813	0.4591394	0.5905852	0.568839	0.6192471	0.4258456	0.12857008
cg15825516	THAP3	0.434279	0.5470925	0.5844964	0.4944961	0.571516	0.646025	0.3488962	0.3248721	0.5374554	0.4941261	0.5243472	0.1227858
cg17675333	THAP3	0.824767	0.8682802	0.8641433	0.9000247	0.8871377	0.8775266	0.7226504	0.7566049	0.7918643	0.7392308	0.8309718	0.11115806
cg05328630	THAP3	0.565098	0.7368333	0.8242606	0.8785766	0.7077796	0.7908297	0.596638	0.7613105	0.6548118	0.6268229	0.7830264	0.10313404
cg24862743	THAP3	0.327273	0.3025582	0.3894529	0.2491686	0.3858164	0.4317504	0.1494325	0.2052153	0.3173383	0.3244154	0.2600965	0.1004497
cg09577575	TH	0.12401	0.4061357	0.3504845	0.3717847	0.4078186	0.593044	0.1920998	0.4410781	0.2348592	0.3658533	0.3825138	0.10257266
cg06197571	TH	0.383577	0.7768379	0.7897599	0.8492426	0.829516	0.8462223	0.7417542	0.668302	0.6365874	0.7403367	0.8007869	0.1007623
cg22541336	TGIF1	0.16298	0.6711246	0.6257736	0.6149923	0.725643	0.7907126	0.4956718	0.5741373	0.6039966	0.5787186	0.6641862	0.10230712
cg15701794	TGFBR3	0.686945	0.6778985	0.6298024	0.7005461	0.6449305	0.6547813	0.6069968	0.3890394	0.2461057	0.632488	0.2945181	0.22776216
cg05189804	TGFBR3	0.353179	0.4618799	0.4391996	0.3743985	0.448164	0.4386198	0.2096681	0.1605297	0.3243523	0.2514541	0.2799461	0.1872623
cg10899388	TGFBR3	0.0852041	0.7060846	0.749686	0.669565	0.7051029	0.7413432	0.5095144	0.5355086	0.6010298	0.5055522	0.6220403	0.15962728
cg25801636	TGFBR2	0.497024	0.6096469	0.5102893	0.6528296	0.3939135	0.316708	0.4148577	0.4815788	0.3508108	0.3204597	0.338493	0.11543746
cg05353869	TGFBR1	0.79072	0.02021963	0.1128699	0.01378791	0.05612765	0.01870521	0.4501471	0.01495347	0.1733575	0.1271777	0.05115291	0.119015676
cg17782715	TGFBR1	0.487625	0.7435233	0.7397669	0.7265651	0.7866588	0.7901281	0.6525143	0.5674398	0.6520914	0.6428108	0.6791505	0.11852708
cg03718773	TGFB2	0.307393	0.4268026	0.4395954	0.353636	0.5811457	0.5263059	0.262109	0.329693	0.4146109	0.3998023	0.3586527	0.11252354
cg03251967	TGFB1I1	0.302745	0.2118015	0.1699091	0.2479899	0.228373	0.2202745	0.2656507	0.397267	0.3650368	0.4160701	0.2683635	0.12680802
cg07901130	TG	0.248759	0.8158725	0.8589918	0.8245065	0.9008955	0.8795812	0.7544398	0.7050549	0.6791704	0.7882705	0.7414629	0.1222898
cg07435966	TFPI2	0.316408	0.5641873	0.5074081	0.514498	0.5173336	0.6862622	0.6288777	0.7100881	0.6517481	0.6239263	0.6763199	0.10025418
cg17047033	TFDP1	0.169104	0.5939783	0.6380306	0.2756333	0.491448	0.484028	0.6666974	0.7163524	0.5667211	0.7122189	0.5323879	0.1422519
cg07922606	TFDP1	1.09484	0.3504581	0.2383634	0.4190311	0.212667	0.505737	0.178613	0.1732774	0.2889867	0.3843025	0.120448	0.1161258
cg21190228	TFCP2	0.543237	0.5034979	0.4937302	0.6363018	0.4989293	0.5534382	0.3557998	0.4927877	0.3994491	0.3915924	0.5058234	0.108089
cg17737314	TFAP2C	0.255691	0.1556316	0.2605923	0.1050517	0.1875483	0.1559357	0.1788141	0.1512441	0.5900992	0.1884009	0.4031367	0.12938708
cg07916488	TFAP2B	0.613605	0.1877902	0.1313664	0.05893616	0.1570648	0.1550203	0.1402884	0.4812458	0.1958394	0.3901531	0.2332834	0.150126448
cg05560494	TFAP2B	0.24344	0.6160871	0.6336077	0.6365891	0.5789734	0.598149	0.4680041	0.3454618	0.5751856	0.534439	0.5557972	0.11690372
cg14258595	TFAP2B	0.061217	0.5839774	0.6175537	0.5464057	0.651585	0.6669342	0.4898947	0.4785805	0.5009385	0.5272465	0.5385213	0.1062549
cg26616711	TFAP2B	0.448052	0.6351777	0.6439384	0.5965717	0.6654139	0.8098274	0.5920771	0.6288239	0.5380698	0.4935959	0.5802243	0.10362762
cg02321519	TFAMP1	0.247897	0.8406298	0.8373791	0.7910648	0.7189299	0.8355424	0.8079477	0.7808387	0.1098987	0.8280905	0.8690451	0.12554506
cg07663906	TFAMP1	0.123521	0.6139901	0.777082	0.4951916	0.7036435	0.7308488	0.5859616	0.4159092	0.5328924	0.607367	0.6402512	0.10767492
cg01172626	TEX2	0.115905	0.5678104	0.7221348	0.6683045	0.6207014	0.5139517	0.4141719	0.4554571	0.4871163	0.3984344	0.5510466	0.1573353
cg04407137	TEX14	0.281303	0.5068223	0.5940515	0.744947	0.6554049	0.6681949	0.437176	0.5743975	0.5106471	0.3912669	0.6659719	0.11799224
cg04185542	TEX14	0.354114	0.4752006	0.4865737	0.5786414	0.4230151	0.307284	0.2577163	0.4093424	0.3303375	0.3303682	0.3979893	0.10899222
cg13472558	TEX101	0.68554	0.225901	0.2651143	0.1421003	0.2996767	0.3606898	0.4098496	0.3672776	0.3880054	0.3817261	0.2782335	0.10632202
cg19275832	TET3	0.335841	0.6393814	0.7718353	0.6630232	0.8031609	0.7940336	0.4945854	0.4887196	0.5771003	0.4830139	0.72267	0.18106904
cg20040747	TET1	0.224281	0.1837166	0.1587251	0.105953	0.1576914	0.1780576	0.2665868	0.3481902	0.2020397	0.2665145	0.257278	0.1112931
cg14810242	TET1	0.360489	0.474741	0.5549156	0.4826526	0.6253857	0.6276139	0.3866123	0.3845651	0.4748814	0.4356372	0.5357507	0.10957242
cg07343821	TESSP1	0.549041	0.3540569	0.4249204	0.2119423	0.2878091	0.415448	0.1678694	0.1105101	0.3554469	0.1958966	0.2016755	0.13255564
cg21215550	TESC	0.880012	0.56732	0.3704846	0.8596386	0.5810472	0.6937392	0.2451081	0.7857869	0.3959722	0.6629081	0.3829634	0.11989818
cg27518014	TERF2	0.383892	0.7079573	0.7318698	0.6215922	0.6889347	0.7900769	0.6471289	0.6759956	0.2634453	0.5721205	0.7408507	0.12817798
cg26549114	TEPP	0.655495	0.5335252	0.5403455	0.506023	0.5612309	0.7034953	0.2824459	0.3974684	0.4018257	0.4341239	0.5802746	0.14969628
cg01428397	TEPP	0.62984	0.7107031	0.6664996	0.6138826	0.7531176	0.789569	0.5372692	0.610018	0.494651	0.5439993	0.6945567	0.13065554
cg00289558	TEPP	0.234249	0.6952667	0.7165385	0.6378317	0.7424833	0.6904763	0.5423949	0.5490964	0.6008519	0.5477852	0.6374173	0.12101016
cg19558933	TEKT5	0.735781	0.4727988	0.2472087	0.2275409	0.4351674	0.8058414	0.4896693	0.7786486	0.5386217	0.8195549	0.5523165	0.19805076
cg02144242	TEKT2	0.281403	0.6385618	0.6665165	0.5612919	0.6242853	0.6621187	0.4709304	0.4188478	0.5945139	0.5159331	0.6356871	0.10337238
cg19254793	TEKT1	0.667693	0.3810455	0.5231343	0.1785117	0.6557779	0.688096	0.3550316	0.1693899	0.5202436	0.3526354	0.4919181	0.10746936
cg00474017	TEK	0.506675	0.5315594	0.6358796	0.5242191	0.7527353	0.7899957	0.43692	0.2504541	0.5267835	0.4275034	0.6784074	0.18286414
cg14699728	TEF	0.770053	0.5030472	0.5563781	0.4965264	0.4216605	0.5725079	0.1894693	0.4220105	0.4970194	0.5183811	0.4160268	0.1014426
cg00549973	TECTA	0.644675	0.7588162	0.7649626	0.7348185	0.7518772	0.7383351	0.6007984	0.617152	0.6294375	0.5282928	0.7550812	0.12360954
cg22291974	TECTA	0.215948	0.4238783	0.4314367	0.353248	0.4262781	0.4028785	0.2742966	0.1746611	0.3458508	0.3543181	0.3153642	0.11464576
cg24862131	TECPR2	0.320555	0.6049786	0.6375835	0.550752	0.6376236	0.6658364	0.3926484	0.2515067	0.5612378	0.4682781	0.4921731	0.186186
cg25552317	TECPR2	0.40241	0.694201	0.7535738	0.7216334	0.7910119	0.8061576	0.7233091	0.5306262	0.6567455	0.4683003	0.6390793	0.14970346
cg12801863	TDRD9	0.227314	0.6517417	0.7324516	0.7011024	0.4100834	0.5851758	0.4503168	0.3551773	0.5624695	0.5117581	0.467044	0.14675784
cg25729445	TDRD6	0.459558	0.1545728	0.1578751	0.3799224	0.2783395	0.08569068	0.02179067	0.137713	0.106144	0.1100279	0.03406406	0.12933217
cg11590213	TDRD10	0.162199	0.3965417	0.4707624	0.3498015	0.3541348	0.3882879	0.2109341	0.2844359	0.3046488	0.2954382	0.3091517	0.11098392
cg04564515	TCTEX1D4	0.178546	0.4736068	0.4929419	0.3004134	0.5181186	0.533491	0.3261517	0.2746948	0.3301017	0.3650685	0.4591789	0.11267522
cg23218354	TCTEX1D1	0.677153	0.2472373	0.4608854	0.4994218	0.4699313	0.439768	0.2232535	0.238902	0.2658843	0.2623695	0.5484564	0.11567562
cg12198334	TCP11L2	0.526482	0.6929421	0.5947898	0.6044818	0.6463018	0.7130433	0.4582281	0.4287893	0.4518096	0.5245351	0.4904163	0.17955608
cg14906103	TCP10L2	0.47775	0.4680892	0.371834	0.3192663	0.4389959	0.3569035	0.5097796	0.4581113	0.5183418	0.6904234	0.4255346	0.12942036
cg14766621	TCN1	0.541622	0.1553103	0.712121	0.5873555	0.2170742	0.368908	0.06143025	0.1432173	0.137278	0.112911	0.3802635	0.24113379
cg06463958	TCN1	0.757269	0.5166003	0.6015158	0.8695721	0.6437032	0.7528462	0.2966585	0.7870312	0.6174878	0.4738255	0.4452581	0.1527953
cg09804647	TCN1	0.467351	0.4428784	0.6414523	0.5947545	0.649187	0.6038831	0.3755362	0.3589361	0.5065671	0.7019633	0.4482832	0.10817388
cg11336837	TCL6	0.247918	0.7060995	0.5673381	0.6817707	0.6790636	0.6477063	0.4443726	0.5849771	0.4724494	0.566649	0.5477856	0.1331489
cg16045459	TCHHL1	0.420224	0.8106015	0.8014145	0.7257764	0.7552763	0.5652063	0.6448252	0.4858277	0.7070681	0.5943784	0.5059988	0.14403536
cg14069622	TCHH	0.19555	0.6314541	0.5663815	0.7326437	0.7320342	0.7265673	0.7588802	0.4625896	0.5831487	0.4089072	0.6701157	0.10108788
cg15689835	TCF7L2	0.619604	0.5379161	0.4952413	0.5327818	0.5791954	0.5715851	0.485607	0.4081002	0.3747325	0.5386469	0.3480321	0.1123202
cg17843665	TCF7L2	0.134677	0.5818446	0.5216326	0.4840167	0.6078928	0.5883196	0.3806395	0.4160551	0.5135454	0.4924175	0.4358906	0.10903164
cg27250180	TCF7L1	0.759944	0.690701	0.5754336	0.6402395	0.7160608	0.751728	0.4000707	0.557094	0.5578241	0.4212022	0.7703195	0.13353048
cg09666285	TCF7L1	0.645341	0.6984059	0.7700956	0.766844	0.728758	0.7078731	0.5773747	0.5890433	0.6413547	0.6593565	0.599575	0.12105448
cg02944617	TCF7L1	0.415333	0.5875752	0.5664837	0.4619835	0.5850594	0.6711874	0.4436359	0.5123557	0.5287449	0.4044689	0.4243698	0.1117428
cg11664283	TCF7L1	0.256528	0.4781479	0.5570989	0.3831191	0.5559485	0.5758297	0.3111736	0.3940339	0.4057442	0.4031586	0.4969181	0.10782314
cg08322043	TCF7L1	0.50045	0.5819883	0.6653871	0.6087531	0.6550592	0.6255025	0.6329075	0.3096689	0.5847915	0.5712923	0.5087588	0.10585424
cg19804488	TCF7L1	0.29214	0.3909114	0.3821115	0.2881263	0.3538432	0.3486139	0.2311834	0.1786136	0.3108232	0.2433987	0.2708959	0.1057383
cg17031739	TCF4	0.795339	0.5603408	0.619705	0.5128757	0.3764796	0.7308973	0.3165059	0.2296743	0.6244875	0.6366166	0.4331893	0.11196496
cg17439800	TCF4	0.169946	0.5170928	0.5893148	0.5355895	0.5153657	0.4547749	0.4600694	0.4356083	0.42409	0.4364338	0.3533582	0.1005156
cg15642772	TCF19	0.534983	0.8956578	0.8926023	0.8925689	0.7536716	0.8833042	0.638162	0.8323994	0.6491377	0.6721489	0.9147786	0.12223564
cg07890238	TCF12	0.540968	0.7067272	0.6943442	0.6670333	0.6891479	0.744454	0.6059331	0.4290301	0.6063238	0.6334028	0.5000335	0.14539666
cg00958550	TCERG1L	0.558638	0.3792326	0.5022036	0.5508811	0.5328608	0.7238919	0.219734	0.4081444	0.4980709	0.46552	0.3166132	0.1561975
cg19361456	TCERG1L	0.504362	0.6346042	0.5885706	0.5396513	0.654592	0.5282332	0.3837162	0.3611428	0.5652621	0.3895729	0.5130289	0.14658568
cg03430846	TCERG1L	0.835	0.3027399	0.332574	0.4699129	0.4194356	0.3857591	0.1521218	0.2877181	0.1873617	0.3115085	0.2629904	0.1417442
cg15814717	TCERG1L	0.890825	0.3925966	0.2293801	0.3392182	0.4208362	0.3928738	0.1498789	0.1754706	0.2275438	0.2970667	0.220144	0.14096018
cg23145206	TCERG1L	0.183718	0.4252731	0.544772	0.3912003	0.5209832	0.474257	0.2692845	0.1618842	0.3609686	0.300247	0.5664151	0.13953724
cg05931423	TCERG1L	0.653511	0.6429225	0.6603137	0.7200907	0.6883836	0.7537619	0.5700585	0.5877962	0.5021528	0.6331109	0.4866341	0.13714398
cg10942690	TCERG1L	0.501	0.6057169	0.6358083	0.5290807	0.5530993	0.6522121	0.3703599	0.3926865	0.4930294	0.3880308	0.6612588	0.13411038
cg12345953	TCERG1L	0.090027	0.6983045	0.7608312	0.7144741	0.7767082	0.7872888	0.5206567	0.4807265	0.7004513	0.7192158	0.6644061	0.13043008
cg12394289	TCERG1L	0.318892	0.4819313	0.4365358	0.3960135	0.6214872	0.4851886	0.3167286	0.3026299	0.3988023	0.3890364	0.3656135	0.12966914
cg10430625	TCERG1L	0.233712	0.5841264	0.6002017	0.6142286	0.6856965	0.6210182	0.4620438	0.5796264	0.5287478	0.3789487	0.5269873	0.12578348
cg00727940	TCERG1L	0.481731	0.6572754	0.7924617	0.81697	0.7170092	0.7113479	0.7135369	0.5910602	0.5638298	0.6435957	0.5776734	0.12107364
cg06542614	TCERG1L	0.697043	0.5622845	0.5018294	0.4486241	0.5198173	0.4649204	0.339214	0.304285	0.4358999	0.3862824	0.4325469	0.1198495
cg21915368	TCERG1L	0.177817	0.6216356	0.6295723	0.5433737	0.6213342	0.6383045	0.4445061	0.4960192	0.5518829	0.4608873	0.5108191	0.11802114
cg04789392	TCERG1L	0.171419	0.5106133	0.5732089	0.4755743	0.5746169	0.3303379	0.2833808	0.3776699	0.3725884	0.3574772	0.510184	0.1126102
cg21449256	TCERG1L	0.442059	0.7262374	0.9706861	0.8749902	0.9300826	0.8682311	0.8563771	0.7454599	0.6872236	0.7205316	0.8208824	0.10795056
cg19818998	TCERG1L	0.42939	0.3168916	0.3411763	0.2453452	0.3801154	0.3552785	0.1960454	0.1963213	0.1986504	0.2573047	0.2643093	0.10523518
cg12432250	TCERG1L	0.265501	0.3603426	0.4540433	0.1816241	0.4005944	0.3065861	0.1916618	0.2311776	0.2034348	0.2675754	0.2977405	0.10232008
cg13526642	TCERG1L	0.42602	0.6554332	0.5578392	0.5968462	0.5951838	0.6103129	0.5041627	0.5153695	0.5563058	0.5182654	0.4115866	0.10198506
cg23852781	TCERG1L	0.416906	0.6630415	0.6802565	0.6026909	0.5676444	0.6082876	0.5479344	0.4481733	0.5311741	0.4900603	0.6035356	0.10020864
cg13277044	TCEB3C	0.521642	0.6240411	0.611203	0.6277337	0.473992	0.7356468	0.3755956	0.6215917	0.5184733	0.406009	0.4863793	0.13291354
cg21300403	TCEB3	0.76668	0.4164163	0.2886612	0.2748733	0.5939686	0.3314164	0.1627539	0.2259943	0.3424635	0.2994711	0.3447268	0.10598524
cg24641417	TCAP	0.49693	0.5002376	0.5937002	0.4061193	0.7204386	0.5743697	0.3795766	0.3373535	0.4166332	0.3468417	0.7105169	0.1207887
cg07203561	TBXAS1	0.313446	0.2045211	0.2723006	0.2145008	0.2158201	0.09814701	0.1131021	0.08087495	0.1290945	0.06868779	0.09241322	0.10422341
cg01543184	TBXAS1	0.422688	0.6624271	0.6471713	0.6428383	0.5972387	0.525106	0.6158445	0.4490224	0.531371	0.6108993	0.3524053	0.10304778
cg05375713	TBX5	0.398613	0.7644823	0.7810845	0.7918538	0.6708018	0.8566523	0.5293677	0.681168	0.6254242	0.6517733	0.7162071	0.13218688
cg11909137	TBX5	0.397619	0.4419168	0.3886069	0.3708321	0.4436174	0.5798777	0.3156269	0.3161277	0.4524899	0.2573431	0.3178478	0.1130831
cg07465344	TBX5	0.301136	0.7149256	0.6265201	0.6315352	0.6533239	0.6582189	0.5061053	0.4010333	0.678552	0.5480451	0.6102652	0.10810456
cg13685015	TBX5	0.160654	0.5909024	0.5992519	0.6136465	0.7490186	0.6880193	0.5027818	0.5462214	0.5677096	0.5554627	0.5571749	0.10229766
cg24317190	TBX21	0.723131	0.7576858	0.7889382	0.8720515	0.7707872	0.8417509	0.6365562	0.7050087	0.6525292	0.752039	0.64849	0.1273181
cg26025906	TBX2	0.158311	0.7420786	0.8652492	0.7455364	0.8380705	0.8754781	0.5722842	0.6747776	0.7128399	0.6566972	0.7674887	0.13646504
cg18790915	TBX19	0.17316	0.3909898	0.4076948	0.3912121	0.4981188	0.5009268	0.2651005	0.3114432	0.3288685	0.3334972	0.3726298	0.11548062
cg16163382	TBX19	0.0589689	0.3602023	0.2547881	0.211513	0.2273765	0.2362163	0.3975248	0.3753313	0.3644548	0.3387934	0.3757424	0.1123501
cg00957684	TBX18	0.643799	0.8806754	0.8589262	0.9058495	0.6776648	0.7778568	0.6263523	0.8588282	0.6734891	0.5406374	0.729168	0.13449954
cg09281580	TBX15	0.322031	0.6583077	0.6744622	0.5988589	0.6683234	0.7172549	0.5339245	0.4345594	0.6163204	0.5298452	0.6535307	0.10980538
cg20774312	TBX1	0.506061	0.6624285	0.6023317	0.5594022	0.5375768	0.8347633	0.4818853	0.5614226	0.4852442	0.5721131	0.551967	0.10877406
cg16121765	TBX1	0.673749	0.6116093	0.7111188	0.6279625	0.7070093	0.7104987	0.5688388	0.4391986	0.6247179	0.5272674	0.6931514	0.1030049
cg13080487	TBRG4	0.218206	0.611264	0.6133586	0.6125427	0.592746	0.6182392	0.4685025	0.4102399	0.5511833	0.5423148	0.5181417	0.11155366
cg01422767	TBR1	0.276913	0.5394456	0.7174703	0.5286177	0.5225645	0.6632119	0.4479334	0.38175	0.5156036	0.4229202	0.5132848	0.1379636
cg07219494	TBR1	0.173958	0.4654156	0.5105444	0.5632702	0.3311702	0.3879577	0.3215692	0.438228	0.2146026	0.2822506	0.4690137	0.1065388
cg19191555	TBR1	0.37416	0.4074155	0.3594876	0.1145047	0.1946089	0.352692	0.1940447	0.08932666	0.1579621	0.06782228	0.3940065	0.105109292
cg16533336	TBR1	0.246002	0.542879	0.6854276	0.5392288	0.5039725	0.5514874	0.5985136	0.726467	0.7141625	0.6650327	0.626338	0.1015037
cg13499155	TBL1XR1	0.110963	0.7284647	0.5462146	0.8386588	0.7886027	0.7570671	0.3521472	0.7678453	0.5060102	0.6354761	0.6147904	0.15654774
cg03229061	TBCEL	0.790533	0.2941206	0.1893912	0.2800454	0.4027289	0.2566577	0.1101818	0.1241475	0.3411382	0.1297688	0.1961966	0.10430218
cg01732538	TBCD	0.871304	0.216109	0.2940979	0.2486119	0.1928256	0.2435177	0.03647692	0.02452269	0.04934913	0.07777308	0.06705143	0.18799777
cg19563510	TBCD	0.393603	0.4208032	0.3737129	0.3004603	0.364586	0.2130253	0.2348541	0.05569552	0.2068075	0.304434	0.1080874	0.152541836
cg22379573	TBCD	0.712839	0.5531802	0.5620441	0.5190963	0.5988449	0.5952291	0.3431922	0.4733285	0.4958696	0.4555949	0.4941283	0.11325622
cg26583078	TBCD	0.406755	0.6408343	0.7302898	0.6629955	0.74779	0.7111471	0.542623	0.5678458	0.6020858	0.5746299	0.6470986	0.11175472
cg01038597	TBCD	0.73846	0.2341438	0.3841792	0.1286484	0.3955174	0.3328952	0.109661	0.1940845	0.2043878	0.1929636	0.2289203	0.10907336
cg15124926	TBCD	0.69443	0.6975157	0.7146423	0.7185441	0.6959329	0.7703189	0.548102	0.6197657	0.7079082	0.6917835	0.5139451	0.10308988
cg23868250	TBCD	0.300495	0.6198986	0.6054552	0.6347131	0.6196814	0.7077146	0.5264966	0.530952	0.5361962	0.5651082	0.5273616	0.10026966
cg00607989	TBCB	0.241059	0.5924625	0.6230708	0.5616359	0.5749229	0.6557752	0.5116506	0.5028728	0.4770952	0.466519	0.4725133	0.11544328
cg16811875	TBC1D8	0.415251	0.7675801	0.7547966	0.7191489	0.5901614	0.7899119	0.543979	0.4880835	0.4622722	0.5364939	0.7354286	0.17106834
cg10996931	TBC1D4	0.520858	0.2842852	0.1011742	0.07103893	0.241679	0.2802539	0.06404153	0.06046461	0.0549776	0.1676512	0.1186197	0.102535318
cg03344782	TBC1D22B	0.344438	0.6407553	0.8389181	0.7069669	0.5800258	0.7149957	0.5724818	0.4806766	0.6536995	0.3659216	0.560265	0.16972346
cg24893378	TBC1D22B	0.130696	0.4734187	0.4032306	0.2754435	0.4636621	0.4813478	0.1626847	0.2897286	0.3091547	0.2874648	0.3486338	0.13988722
cg26150582	TBC1D22A	0.527513	0.5110748	0.6576774	0.4616234	0.5732356	0.5240301	0.1939769	0.3621722	0.4161792	0.4090756	0.5150447	0.16623854
cg27378537	TBC1D22A	0.868316	0.4558642	0.4746841	0.4096728	0.4833546	0.05561613	0.07867021	0.06536382	0.05476754	0.4851623	0.4738229	0.144281012
cg09562285	TBC1D22A	0.202779	0.7718663	0.6818092	0.4356515	0.745519	0.8410614	0.7683016	0.8164446	0.8041997	0.8830444	0.8801441	0.1352454
cg27443265	TBC1D22A	0.237272	0.7662946	0.7575225	0.6892881	0.6629934	0.6830643	0.5159863	0.647239	0.4783574	0.5712571	0.8257709	0.10411044
cg01290845	TBC1D16	0.153367	0.7704698	0.7578397	0.643889	0.7430692	0.7378995	0.5900613	0.5332239	0.6411346	0.603497	0.657787	0.12549268
cg01637233	TBC1D16	0.75328	0.4621949	0.3307405	0.5055109	0.4217492	0.5527643	0.2877313	0.3924389	0.382071	0.4139523	0.2657273	0.1062078
cg20015855	TBC1D1	0.382563	0.6568844	0.7556267	0.5547965	0.6967304	0.6853427	0.5552022	0.5103064	0.6104679	0.5454258	0.6131908	0.10295752
cg12819431	TAX1BP1	0.621858	0.6520092	0.6327462	0.6206079	0.6334907	0.5974886	0.5065517	0.4318603	0.5593615	0.5339575	0.4500352	0.13091528
cg04077047	TAS2R60	0.0446883	0.5955182	0.5996318	0.6321043	0.6509097	0.6135199	0.4349999	0.4893729	0.4806806	0.534675	0.4155533	0.14728044
cg00652332	TAS2R40	0.436048	0.7291055	0.6773505	0.6926842	0.5704976	0.7644772	0.4551719	0.4646331	0.5290793	0.3707235	0.613383	0.20022484
cg14026202	TAS2R19	0.162578	0.4314673	0.4910465	0.3106836	0.3947977	0.4586481	0.2578456	0.2281359	0.3179526	0.3749376	0.3976971	0.10201488
cg26406401	TAS2R14	0.503564	0.6987831	0.6648968	0.7235345	0.8136942	0.8145258	0.5012752	0.7214947	0.5407552	0.552404	0.7984858	0.1202039
cg14150197	TAS2R13	0.246859	0.5252643	0.603	0.4214534	0.5661593	0.6216158	0.3190739	0.3390185	0.4639808	0.4488766	0.5125148	0.13080564
cg04496250	TAS1R2	0.255395	0.5381459	0.5136564	0.360231	0.4386252	0.4619684	0.5940087	0.5617399	0.5368077	0.5215456	0.6727323	0.11484146
cg11133730	TAPT1	0.181478	0.6840837	0.7460984	0.5813655	0.6154729	0.6613836	0.5017728	0.3084681	0.5207838	0.581177	0.6465399	0.1459325
cg26668129	TAPBPL	0.176688	0.274769	0.2424024	0.2065467	0.2856342	0.2806971	0.5218182	0.4786095	0.3656473	0.3115262	0.3751993	0.15255022
cg20816361	TAPBPL	0.512043	0.3276869	0.4794614	0.3362906	0.4925818	0.5068116	0.2439444	0.3130391	0.2575931	0.3689034	0.3159594	0.12867858
cg27185267	TAPBPL	0.119134	0.6172277	0.5572968	0.4200764	0.5472823	0.5527955	0.69034	0.6889345	0.6833586	0.629139	0.6079827	0.12101522
cg20978247	TAPBPL	0.305451	0.3356979	0.4602012	0.1704315	0.5180901	0.4126512	0.6507693	0.4987795	0.4109372	0.3805921	0.519987	0.11279864
cg14514716	TAPBPL	0.24908	0.6048892	0.522691	0.528894	0.5914779	0.6346429	0.5075442	0.3381535	0.502413	0.5218683	0.4771377	0.10709566
cg02486520	TAPBPL	0.680768	0.7652189	0.7996925	0.7275265	0.7342201	0.7230237	0.6222298	0.5946416	0.6109208	0.7091314	0.6835849	0.10583464
cg09014626	TAPBPL	0.543475	0.3774974	0.335014	0.5316553	0.3351589	0.4820816	0.1982728	0.416983	0.3123402	0.1980113	0.4066848	0.10582302
cg03539765	TAPBPL	0.726306	0.07722215	0.05808856	0.06546938	0.5493067	0.05524198	0.06189626	0.05149578	0.05702788	0.05551796	0.05744449	0.10438928
cg03997321	TAPBPL	0.314936	0.7171169	0.6809978	0.6329953	0.6401214	0.6971804	0.3833046	0.5817533	0.6436713	0.6109521	0.634998	0.1027465
cg01128642	TAPBP	0.597041	0.3079974	0.2172349	0.205596	0.4975281	0.6021613	0.1389172	0.07974344	0.2469393	0.1783188	0.1883183	0.199656132
cg00988148	TAPBP	0.758956	0.5037336	0.4669132	0.4798772	0.4554304	0.4866429	0.1043745	0.2743064	0.3796223	0.5254165	0.4956487	0.12264578
cg26365013	TAPBP	0.0537323	0.6445034	0.7469199	0.6034296	0.7272118	0.7920806	0.4819752	0.5361738	0.6501257	0.5962234	0.6396931	0.12199082
cg15443530	TAOK3	0.25303	0.4248767	0.3702721	0.3243799	0.3506412	0.4829046	0.5226173	0.512728	0.6061417	0.3991027	0.4700159	0.11150622
cg08001899	TANK	0.338514	0.8391926	0.8414591	0.7730924	0.7941066	0.767465	0.6635955	0.5828922	0.8190903	0.6867082	0.7616601	0.10027388
cg19030994	TANC1	0.317974	0.5184181	0.5419655	0.5081223	0.5587475	0.5713816	0.3420156	0.3378422	0.4679538	0.4766723	0.4476156	0.1253071
cg24037715	TANC1	0.948864	0.6046674	0.7038658	0.4715564	0.6072721	0.5623951	0.5374672	0.8806313	0.6021523	0.6798961	0.8626494	0.1226079
cg02234672	TANC1	0.538195	0.6632648	0.6335229	0.6713141	0.6393001	0.5595254	0.480156	0.606926	0.4887249	0.4063948	0.6006937	0.11680638
cg17946470	TANC1	0.615887	0.3500572	0.1271319	0.3250756	0.3445116	0.3799086	0.1800907	0.3767945	0.2019588	0.0973943	0.158621	0.10236512
cg02858997	TAGLN3	0.383247	0.5734798	0.6327882	0.5601087	0.6331588	0.6978105	0.4797803	0.5268141	0.5440317	0.4564977	0.541518	0.10974084
cg25765104	TAGAP	0.127335	0.6007801	0.5051864	0.5602807	0.604978	0.6399854	0.4523188	0.4052181	0.4887589	0.4538913	0.3876189	0.14468092
cg23830205	TAGAP	0.324987	0.4862148	0.6350436	0.5564874	0.6200703	0.7041539	0.4166375	0.3644984	0.5360483	0.5648997	0.5430678	0.11536366
cg04458985	TAF7	0.807007	0.2512138	0.3427916	0.4574307	0.6083238	0.7437083	0.09191392	0.3147135	0.3443073	0.3005764	0.4598713	0.178417156
cg08550353	TAF4	0.703158	0.3133186	0.2739148	0.2811045	0.3561472	0.3307754	0.1679053	0.1572539	0.2776024	0.1896701	0.2132042	0.10992492
cg02527047	TACR1	0.860636	0.5635817	0.4436298	0.7318074	0.6497977	0.6603205	0.4507537	0.5680165	0.5179485	0.3774423	0.3772095	0.15155332
cg04512603	TACR1	0.640483	0.7244412	0.6366407	0.783226	0.8207114	0.7226129	0.6307162	0.591994	0.6380965	0.6181508	0.5822881	0.12527732
cg09289674	TACR1	0.221029	0.6464387	0.7238463	0.7080407	0.7254975	0.7256498	0.5724737	0.5424328	0.6437995	0.5757711	0.587113	0.12157658
cg18864857	TACR1	0.81538	0.2925394	0.3306777	0.5971639	0.2792477	0.4754708	0.2014148	0.2370307	0.2778147	0.2709656	0.4103629	0.11550216
cg05879075	TACR1	0.143	0.6227886	0.7050996	0.6620464	0.6667142	0.7079504	0.6304368	0.5605161	0.5718388	0.3896835	0.6599537	0.11043406
cg26088294	TACR1	0.668	0.5588338	0.5635225	0.7100233	0.6152747	0.6554886	0.3928613	0.6931263	0.5759143	0.4208997	0.483149	0.10743846
cg11114923	TACR1	0.66475	0.7725423	0.8287508	0.8301717	0.8189377	0.8503026	0.7014825	0.8333877	0.678183	0.5989476	0.755651	0.10661066
cg20813589	TACC2	0.531002	0.73239	0.6404811	0.5442049	0.6973167	0.5558863	0.4091433	0.4284482	0.5194076	0.2240829	0.4152859	0.23478222
cg20478080	TACC2	0.552839	0.5716591	0.483557	0.470735	0.5245584	0.5294529	0.354787	0.2056251	0.4540083	0.3698587	0.4599559	0.14714548
cg06800222	TACC2	0.268074	0.3611734	0.3799043	0.6017429	0.4288398	0.5371043	0.3186929	0.2563668	0.3335349	0.4185979	0.2913468	0.13804508
cg15909049	TACC2	0.204657	0.6897875	0.7539866	0.6572019	0.7735571	0.7757611	0.490871	0.5220019	0.6988093	0.5749076	0.6788132	0.13697824
cg02743895	TACC2	0.547296	0.8128202	0.859229	0.7975889	0.606537	0.8448005	0.5060191	0.6587127	0.7474126	0.6010161	0.7846982	0.12462338
cg01022871	TACC2	0.840344	0.04868068	0.0508653	0.05674113	0.3842397	0.04000752	0.3663297	0.4636148	0.02874221	0.02617493	0.3016624	0.121197942
cg03783110	TACC2	0.375112	0.6256731	0.5289128	0.5428733	0.6295549	0.5981782	0.4630682	0.3744411	0.5082318	0.4678091	0.5245436	0.1174197
cg11922066	TACC2	0.297683	0.6839033	0.7748843	0.5246587	0.6938012	0.7959385	0.5199333	0.7478722	0.5513533	0.4324665	0.645709	0.11517034
cg18332229	TACC2	0.73163	0.4999716	0.5390958	0.7692887	0.4129461	0.5749789	0.6230095	0.7558353	0.6125453	0.6725162	0.6550326	0.10453156
cg03229638	TACC2	0.0311858	0.4684772	0.5974587	0.4132356	0.4394909	0.6604398	0.5058095	0.3205679	0.4624954	0.3108605	0.460632	0.10374738
cg22494876	TACC2	0.502081	0.3428833	0.3764395	0.2630307	0.4005224	0.3839824	0.1436251	0.1390903	0.3551121	0.1653085	0.451714	0.10240166
cg27096477	TACC2	0.79049	0.7356713	0.7206182	0.8375597	0.7325117	0.7405872	0.459251	0.7110702	0.7189826	0.695839	0.6735697	0.10164712
cg14440723	TACC2	0.153	0.7331414	0.7432534	0.7556468	0.4273126	0.7197502	0.6661516	0.7986632	0.468044	0.375908	0.5688308	0.10030136
cg11459714	TACC1	1.04375	0.1615522	0.1868505	0.1433254	0.2721171	0.3692953	0.06257926	0.2171088	0.06642357	0.2011555	0.05443022	0.10628863
cg12664940	TAC3	0.509146	0.1925452	0.2798865	0.4923983	0.2798006	0.6101738	0.1144048	0.1995062	0.3091552	0.3680798	0.1477792	0.14317584
cg00511632	TAC3	0.394997	0.5810867	0.572318	0.5676848	0.7033015	0.5118563	0.4667488	0.3239849	0.3999008	0.4747413	0.6619704	0.12178022
cg21798802	TAC3	0.217934	0.4048986	0.4385255	0.4550854	0.4877135	0.4823484	0.3812145	0.3137281	0.3582169	0.29047	0.3462377	0.11574084
cg05828497	TAC3	0.260395	0.3564301	0.3374768	0.5384517	0.6590772	0.5789238	0.2067703	0.5209641	0.3883872	0.5121287	0.3292598	0.1025699
cg06317805	T	0.463889	0.64682	0.7501966	0.5605391	0.7173894	0.7832184	0.5337617	0.4153884	0.6346413	0.5487977	0.6294662	0.13922164
cg00425885	SYTL2	0.573048	0.8271714	0.8328811	0.668703	0.7466408	0.7435008	0.4367472	0.8047296	0.5909154	0.703766	0.7094141	0.11466496
cg14411375	SYTL2	0.450276	0.4886457	0.5900671	0.4898941	0.5921634	0.5087287	0.4867813	0.4730792	0.3946826	0.3847555	0.3947712	0.10708584
cg06270401	SYT9	0.102203	0.5683603	0.6057411	0.5216268	0.5889935	0.5326576	0.445988	0.4614883	0.4714219	0.4609141	0.4754347	0.10042646
cg25363080	SYT8	0.189428	0.5220696	0.510475	0.5556817	0.5616033	0.5865515	0.4309178	0.3796906	0.4286856	0.5533887	0.384307	0.11187828
cg22813290	SYT7	0.222148	0.7059699	0.6501374	0.6778402	0.5363684	0.7478763	0.3900544	0.4847068	0.5626569	0.5431615	0.6472463	0.13807326
cg20934640	SYT7	0.247918	0.6039557	0.580647	0.3391915	0.386622	0.4462168	0.2389872	0.3799698	0.3389536	0.3424405	0.4393087	0.12339464
cg24368912	SYT7	0.104245	0.657384	0.6464757	0.5861544	0.6724979	0.67646	0.4245498	0.5802044	0.5453992	0.57544	0.5246835	0.11773902
cg12749559	SYT6	0.155237	0.2423889	0.3082097	0.2592047	0.326386	0.312185	0.1503471	0.1584448	0.190356	0.1665133	0.2532191	0.1058988
cg12627751	SYT3	0.181769	0.6019856	0.6457047	0.6483351	0.4830625	0.6367414	0.3604634	0.4469233	0.5270966	0.5798429	0.5901325	0.10227412
cg26344392	SYT2	0.369129	0.6045297	0.54562	0.540359	0.5617164	0.5899078	0.4142967	0.3729181	0.5556253	0.5141979	0.4255393	0.11191112
cg26896717	SYT17	1.01008	0.8175653	0.8619269	0.8122854	0.769446	0.6454892	0.6046209	0.6180744	0.5883518	0.807439	0.5745236	0.14274062
cg22721579	SYT15	0.692414	0.4844234	0.4421413	0.4562548	0.5294141	0.4391195	0.3487953	0.2507891	0.4489641	0.3143246	0.2933757	0.13902086
cg07324293	SYT14	0.23181	0.5596452	0.5332283	0.6390385	0.4729489	0.7083174	0.2852631	0.4673612	0.4976307	0.5362967	0.4981363	0.12569806
cg10668096	SYT13	0.728968	0.5429609	0.6673371	0.7976304	0.7618107	0.7346069	0.4780049	0.4488937	0.5664664	0.5892613	0.4948348	0.18537698
ch.1.1540554F	SYT1	0.104506	0.3744287	0.3294967	0.4019041	0.4766626	0.3959942	0.1542033	0.1273956	0.2601668	0.2564507	0.1983077	0.19639244
cg01226614	SYT1	0.827245	0.4513227	0.2656746	0.3982418	0.2852916	0.455236	0.2102693	0.2029283	0.2122328	0.4602374	0.2161266	0.11079446
cg12211557	SYT1	0.0682097	0.4008962	0.4197016	0.3703925	0.4988633	0.4282653	0.2822761	0.2445089	0.3209147	0.3058839	0.4225402	0.10839902
cg20541779	SYT1	0.164803	0.7432088	0.7832595	0.8081231	0.6700253	0.8839848	0.5117507	0.7556167	0.6838083	0.6558986	0.7534124	0.10562296
cg13963735	SYT1	0.297203	0.7064641	0.5140541	0.5718858	0.699324	0.6846938	0.7561401	0.7425781	0.7688534	0.6253238	0.7962353	0.10254178
cg09618974	SYT1	0.2004	0.4160208	0.5055606	0.4003085	0.4807122	0.4392894	0.3222452	0.2676201	0.3507781	0.3423571	0.4559996	0.10057828
cg25670583	SYNPR	0.591067	0.7929291	0.7293676	0.8713213	0.7440413	0.8579773	0.9292215	0.911539	0.8970618	0.8521071	0.9145912	0.1017768
cg19755241	SYNPO2	0.0300901	0.6798902	0.6473061	0.8220497	0.7381265	0.6922336	0.4243344	0.5923068	0.4559569	0.5369611	0.5408115	0.20584708
cg12592179	SYNPO2	0.182763	0.701786	0.7333354	0.6800765	0.7796885	0.791682	0.4145323	0.5019907	0.5846726	0.4853742	0.7182043	0.19635886
cg15819109	SYNPO2	0.530202	0.7460939	0.9196677	0.8097862	0.9044873	0.9590279	0.6117484	0.7876508	0.6962482	0.7627699	0.8438107	0.127367
cg08431563	SYNPO2	0.808847	0.2819319	0.2462466	0.4647002	0.3397138	0.1600196	0.151434	0.1936306	0.111025	0.2283554	0.2677995	0.10807352
cg23069843	SYNPO	0.434578	0.4641982	0.4983728	0.7403924	0.5576187	0.3781971	0.3176639	0.3048561	0.4348088	0.3262936	0.5648225	0.13806686
cg17830810	SYNPO	0.0784774	0.8717826	0.7332742	0.5590577	0.6078734	0.8698086	0.6920272	0.6533878	0.8083702	0.4942412	0.440534	0.11064722
cg16188984	SYNJ2	0.465505	0.5589848	0.7753692	0.7120777	0.601538	0.6504551	0.3947984	0.6623728	0.4896553	0.4991201	0.6416011	0.12217542
cg13849253	SYNE1	0.589749	0.1312285	0.1718926	0.1093387	0.1261827	0.1385866	0.239372	0.2221664	0.3495879	0.2670158	0.2118289	0.12254838
cg22138096	SYNC	0.297683	0.4644508	0.5156174	0.575086	0.5413139	0.552633	0.3984574	0.3330697	0.4579086	0.4267372	0.429215	0.12074264
cg19684151	SYN3	0.179484	0.7073118	0.7722161	0.6915436	0.7601312	0.6994854	0.5446422	0.3952671	0.6693922	0.5269468	0.5352465	0.19183866
cg16238207	SYN3	0.43986	0.6419151	0.6157103	0.5664005	0.6840073	0.6218573	0.3782188	0.5219687	0.5684432	0.4385932	0.5692393	0.13068546
cg18493761	SYN3	0.181079	0.3387299	0.401599	0.2945775	0.3748724	0.3855368	0.2409244	0.2251933	0.284303	0.2827477	0.24094	0.10424144
cg21157707	SYN3	0.463889	0.9016839	0.9158093	0.7805063	0.8929462	0.8165668	0.8240598	0.7473294	0.6639087	0.7007021	0.8513351	0.10403548
cg25552937	SYN2	0.5144	0.6328571	0.6490774	0.6300623	0.6388956	0.6901387	0.4074464	0.6224555	0.4834166	0.447499	0.6478533	0.12647206
cg01638193	SYK	0.136327	0.5288941	0.5291156	0.4538457	0.5597904	0.5570255	0.4125438	0.3267889	0.3887245	0.5089515	0.3986427	0.11860398
cg06661266	SYK	0.155667	0.4243487	0.3960108	0.3634894	0.4503876	0.4079281	0.233226	0.2184244	0.3642414	0.314576	0.3216464	0.11801008
cg22429199	SYDE2	0.230705	0.7110635	0.779271	0.7716925	0.8490396	0.7447004	0.531472	0.5952859	0.7171733	0.5930026	0.8218493	0.11939678
cg04571652	SYCP2	0.580481	0.6760899	0.748686	0.7379034	0.7101403	0.7540672	0.5052946	0.6186157	0.6531091	0.587878	0.653195	0.12175888
cg16891431	SYCP1	0.233349	0.5129886	0.7241697	0.525283	0.7455764	0.7449713	0.3438177	0.5048056	0.5815139	0.5266631	0.6256919	0.13409936
cg10411272	SYCN	0.465249	0.6335362	0.6587139	0.6470163	0.6447306	0.7003993	0.4150549	0.4903748	0.5287562	0.5654053	0.4778269	0.16139564
cg25901000	SYCN	0.838017	0.9628558	0.9639184	0.9607342	0.9678026	0.9525011	0.7386889	0.8599762	0.7863194	0.8619637	0.892502	0.13367238
cg12338273	SYCN	0.413196	0.7016003	0.7811837	0.6970727	0.7673479	0.7638156	0.6377558	0.6041023	0.6143449	0.6188994	0.707531	0.10567736
cg20696049	SYCE1	0.566393	0.6653501	0.7767761	0.8322991	0.794572	0.658124	0.5321403	0.7464802	0.4921491	0.6370907	0.7547471	0.11290278
cg09336671	SYCE1	0.180736	0.4093513	0.4455643	0.2727698	0.5473374	0.4857469	0.3108244	0.2296645	0.3804218	0.3443347	0.3554456	0.10801574
cg09949906	SVOP	0.595956	0.3872339	0.2654531	0.7615407	0.3906924	0.08452731	0.02896374	0.1837042	0.2410981	0.1370766	0.2250788	0.214705194
cg08440178	SVIL	0.63725	0.9136617	0.9086047	0.5959629	0.6604149	0.5314354	0.3472271	0.553973	0.4564838	0.5296032	0.6992893	0.20470064
cg22039724	SVIL	0.270811	0.5331858	0.5496497	0.4041238	0.4740755	0.5926394	0.3732836	0.3679789	0.3006503	0.249607	0.4205922	0.16831244
cg11076487	SVIL	0.497517	0.6622658	0.7465017	0.7541673	0.7975311	0.7416491	0.5210758	0.5818079	0.6464463	0.6345383	0.6427557	0.1350982
cg12880300	SV2C	0.779424	0.5522661	0.523697	0.6875343	0.502627	0.5251831	0.4235213	0.4636842	0.5444195	0.4167831	0.4243727	0.10370534
cg22798392	SUV420H1	0.545455	0.5332494	0.7000614	0.5720516	0.6516319	0.6775603	0.4388368	0.5532016	0.5334693	0.4554068	0.5645599	0.11781604
cg22307974	SUSD4	0.118594	0.6388763	0.6122258	0.5977154	0.6396998	0.6290094	0.4667784	0.4327607	0.5721333	0.5874442	0.4655173	0.11857856
cg03177735	SUSD4	0.226799	0.4891659	0.6804913	0.6660033	0.7363277	0.6871569	0.5592617	0.5270861	0.5106252	0.6119745	0.5291943	0.10420066
cg14145801	SUSD1	0.666519	0.2872408	0.3095946	0.2612751	0.3876793	0.3888474	0.1412567	0.1441855	0.3282303	0.221116	0.2057999	0.11880976
cg08310519	SUMO3	0.344093	0.8748181	0.878303	0.8848733	0.8853125	0.8763066	0.8315221	0.8112906	0.9157955	0.8404791	0.04393239	0.191318762
cg15870741	SULT4A1	0.13098	0.550948	0.7727269	0.7120404	0.6983201	0.818409	0.5621597	0.4983319	0.5108976	0.6789271	0.7233698	0.11575166
cg24035245	SULT4A1	0.716657	0.554975	0.4422952	0.6356781	0.6228305	0.7229921	0.3197381	0.6350239	0.4794279	0.4658697	0.5034201	0.11505824
cg17473727	SULT1C2	0.0393466	0.6374567	0.6395673	0.5325503	0.6814945	0.7250397	0.5384887	0.4622458	0.5351907	0.576674	0.5928466	0.10213254
cg26605668	SULF1	0.715714	0.4218316	0.2780725	0.2399631	0.4494733	0.471205	0.4706233	0.5724229	0.5029603	0.4492091	0.4572253	0.11837908
cg25350097	SUGT1L1	0.17957	0.5864878	0.7480981	0.7622693	0.7452042	0.7043048	0.6016898	0.4621938	0.5859952	0.7708397	0.4793357	0.129262
cg10858353	SUFU	0.353364	0.5682575	0.3773379	0.473427	0.4857432	0.617448	0.3140101	0.3876731	0.3121194	0.483508	0.5081608	0.10334844
cg25637042	SUCLG2	0.309205	0.6167642	0.6153359	0.716697	0.5020507	0.7300378	0.4585271	0.5815722	0.4819336	0.3933088	0.5592171	0.14126536
cg05988266	SUB1	0.175052	0.6957057	0.6848865	0.6773213	0.7086889	0.7001882	0.6012141	0.5744554	0.5744514	0.6319317	0.5342976	0.11008808
cg06998119	STYK1	0.542436	0.611896	0.5556058	0.627542	0.5125259	0.7492272	0.2201237	0.2257368	0.5042863	0.3264805	0.4740253	0.26122886
cg03628053	STXBP6	0.362387	0.6743835	0.6774678	0.5750539	0.7058758	0.698516	0.5137069	0.5123627	0.5581086	0.5630735	0.5704368	0.1227217
cg12572665	STXBP5	0.13098	0.359568	0.4070033	0.2736503	0.4285735	0.4236534	0.2665448	0.1812691	0.2862706	0.3292269	0.3256674	0.10069394
cg22162422	STXBP2	0.0446047	0.6237757	0.656453	0.7525557	0.692547	0.7842723	0.4153471	0.3372672	0.5910823	0.5695125	0.5581208	0.20765476
cg14758556	STX2	0.494103	0.7016404	0.7083757	0.5903478	0.6323817	0.7989886	0.8025947	0.8340853	0.8465469	0.8071347	0.6733685	0.10639918
cg04996195	STX11	0.630189	0.701895	0.6149545	0.7370296	0.684954	0.6744193	0.5847491	0.5378645	0.6499484	0.684034	0.4408732	0.10315664
cg05028929	STRADB	0.473279	0.467543	0.6313589	0.6212146	0.5490316	0.545722	0.4011902	0.5543051	0.4402356	0.3263955	0.4530337	0.127942
cg18201198	STRA6	0.163854	0.4026554	0.5029586	0.4524699	0.5248926	0.6336944	0.386245	0.3451119	0.3646499	0.3121327	0.5109899	0.1195083
cg03851143	STOX2	0.653595	0.321347	0.1845389	0.3469182	0.5977784	0.4188812	0.1107738	0.4800208	0.1345835	0.3024372	0.1731488	0.13369992
cg03979166	STOX2	0.348967	0.5179591	0.6165795	0.8251977	0.565357	0.3848017	0.5784715	0.2799052	0.473052	0.3527849	0.5640295	0.13233038
cg27103585	STOX2	0.368382	0.6516318	0.700632	0.5915158	0.6807178	0.7356741	0.506925	0.4700548	0.604409	0.5927147	0.6010155	0.1170105
cg08496964	STOX2	0.123429	0.5643645	0.5567475	0.4836521	0.6309019	0.6036707	0.404907	0.3681045	0.5044295	0.4816068	0.5327075	0.10951628
cg18383603	STOX2	0.151956	0.8603451	0.8438486	0.788559	0.8686114	0.8328762	0.7273279	0.6060486	0.7807918	0.7179294	0.8325431	0.1059199
cg26188131	STOM	0.517641	0.5903387	0.7422114	0.7741929	0.577397	0.731696	0.4515155	0.6160909	0.5935446	0.4858112	0.6740044	0.11897388
cg02244970	STK40	0.251949	0.6269251	0.6634681	0.6910478	0.7785965	0.5742838	0.3747625	0.6509297	0.4952302	0.5017977	0.6079856	0.14072312
cg02862100	STK40	0.49871	0.4382863	0.422185	0.5145479	0.5250776	0.3752425	0.7114198	0.4808369	0.5967453	0.5998148	0.5612468	0.13494486
cg02610486	STK38L	0.0978516	0.2910254	0.4107866	0.6770576	0.4032943	0.4380629	0.2744848	0.3650566	0.3724318	0.2688964	0.1704094	0.15378956
cg15136687	STK38L	0.299641	0.5908162	0.5041817	0.3954299	0.4550571	0.5738423	0.6104173	0.5335049	0.5827017	0.6039126	0.7329804	0.10883794
cg13544946	STK38	0.298214	0.7349958	0.6763647	0.5364707	0.6706517	0.7112933	0.5268214	0.4042549	0.6264426	0.5154212	0.4560722	0.16015278
cg06179710	STK32C	0.0573489	0.5293107	0.4492852	0.1988317	0.7458676	0.6710322	0.7138896	0.7164984	0.5582092	0.6036589	0.5785666	0.11529906
cg06543055	STK32B	0.149329	0.5163289	0.5622261	0.4895432	0.598426	0.5316432	0.3676434	0.3154659	0.4457254	0.4045563	0.4233433	0.14828662
cg19622581	STK32B	0.530471	0.7155656	0.8018735	0.7728621	0.6992051	0.8427193	0.7245229	0.4980784	0.6180469	0.5985919	0.6681051	0.14497608
cg19791727	STK32A	0.781448	0.6253657	0.611872	0.6082502	0.6302057	0.6352943	0.5068092	0.4622603	0.5665409	0.5590466	0.4586655	0.11153308
cg22055728	STK24	1.03917	0.2832515	0.1864341	0.4338612	0.3629029	0.2742972	0.1112667	0.1752456	0.2237811	0.2682292	0.2432016	0.10380454
cg17945684	STK24	0.107881	0.5094253	0.7625605	0.5370735	0.6722843	0.7484269	0.5060656	0.496087	0.610254	0.4342757	0.6816775	0.10028214
cg04246526	STK19	0.139535	0.5480851	0.5532777	0.5121385	0.6039147	0.6670347	0.3841117	0.3464467	0.4562874	0.5183716	0.500703	0.13570606
cg18851100	STK10	0.796478	0.5560252	0.5799922	0.4585791	0.5974302	0.5525723	0.3386329	0.4049175	0.3576773	0.4567062	0.4104859	0.15523584
cg27637382	STK10	0.239943	0.7004153	0.727196	0.6917291	0.7648845	0.7554855	0.5839172	0.5758433	0.6313955	0.6199207	0.6071695	0.12429284
cg18420599	STK10	0.335117	0.6207659	0.7307539	0.7175975	0.7376062	0.6165777	0.5360184	0.6892813	0.5670572	0.5101575	0.5261564	0.11892608
cg16700426	STK10	0.415423	0.5228058	0.6973101	0.575717	0.5386283	0.4208227	0.2695674	0.3463476	0.5040234	0.3333298	0.7376521	0.11287272
cg10356260	STK10	0.547491	0.6472777	0.5388794	0.529567	0.5520725	0.4351096	0.4961575	0.4537151	0.2714413	0.4397603	0.5332693	0.10171254
cg13270350	STK10	0.549811	0.7848534	0.7913816	0.7669643	0.7442509	0.7670589	0.4954762	0.7316008	0.7198829	0.6517509	0.7518394	0.10079178
cg17886662	STIM2	0.114071	0.5951946	0.6455731	0.6337205	0.6882018	0.750494	0.513342	0.4998491	0.6619392	0.4428847	0.6097621	0.11708138
cg06063479	STIM1	0.252114	0.4810703	0.3677132	0.4636226	0.4839804	0.4705996	0.2640158	0.3048187	0.3384264	0.2659565	0.4116681	0.13642012
cg00425918	STEAP2	0.731356	0.3440861	0.4136752	0.5344146	0.4981588	0.616318	0.2068487	0.4757092	0.354641	0.4700984	0.3678926	0.10629256
cg23612492	STC2	0.223506	0.6385841	0.7561927	0.5440443	0.7234547	0.7347695	0.5342854	0.4947478	0.6201582	0.6026235	0.6021328	0.10861952
cg09441363	STAU2	0.912271	0.2409672	0.1156319	0.4010508	0.2841917	0.07697172	0.05920148	0.06361853	0.05155491	0.2325241	0.18678	0.10502686
cg10014881	STAT5B	0.461043	0.4799519	0.5828612	0.4472989	0.5266562	0.4971927	0.7304694	0.5821785	0.7308598	0.5916552	0.6080547	0.14185134
cg12812583	STAT3	0.82117	0.3410157	0.1224114	0.07228709	0.3179731	0.5013276	0.08901723	0.1616528	0.2205307	0.1867146	0.140157	0.111388512
cg08328750	STAT3	0.217031	0.6795204	0.6100159	0.634221	0.7112722	0.6568666	0.5194919	0.5312209	0.6149598	0.5283524	0.5885308	0.10186806
cg04370442	STAT1	0.537315	0.4863912	0.5398389	0.2257104	0.5631602	0.664282	0.2321436	0.1627393	0.2739401	0.3345849	0.2159516	0.25200464
cg14368149	STARD3NL	0.0898494	0.544678	0.6371264	0.5831411	0.5843768	0.5992163	0.4462048	0.5080678	0.4698617	0.4803825	0.5439427	0.10001582
cg16635108	STARD13	0.541178	0.431751	0.4305175	0.2265954	0.5041893	0.2479848	0.2415702	0.2713043	0.2887202	0.2287061	0.2186485	0.11841774
cg24728898	STAP2	0.330431	0.5687025	0.582154	0.5691404	0.6067166	0.6575008	0.4561991	0.4777749	0.5128787	0.5305688	0.4339661	0.11456534
cg00346266	STAG1	0.280672	0.4836766	0.4859093	0.3705244	0.4326945	0.3538669	0.2704152	0.2379239	0.2661817	0.3016746	0.5395989	0.10217548
cg02514022	STAC2	0.207368	0.4989777	0.6394172	0.5296998	0.5309796	0.5764049	0.3320392	0.3260202	0.4908917	0.4383781	0.4593199	0.14576602
cg07838603	STAC	0.557939	0.1425443	0.45252	0.1148028	0.07378259	0.3221262	0.0652376	0.2308409	0.1412492	0.08359502	0.07681905	0.101606824
cg14788768	ST8SIA6	0.554817	0.47941	0.6646618	0.654523	0.5046007	0.7505764	0.2858177	0.6104496	0.483557	0.5983729	0.5150977	0.1120954
cg05752578	ST8SIA5	0.244053	0.5590872	0.6265848	0.6614549	0.7123193	0.738408	0.4102854	0.5020435	0.5063847	0.4342729	0.634755	0.16202254
cg09327855	ST8SIA4	0.241329	0.5449904	0.6321035	0.5205294	0.5255348	0.5774131	0.474728	0.3988151	0.462177	0.4312184	0.5293529	0.10085596
cg03287579	ST8SIA2	0.139167	0.8384902	0.8286097	0.817082	0.8417797	0.870878	0.6505766	0.5947811	0.7520367	0.7152407	0.7655146	0.14373798
cg04921914	ST8SIA2	0.356838	0.7812788	0.7444597	0.7757024	0.7636501	0.7742591	0.6504253	0.6475336	0.723237	0.4784401	0.6800793	0.13192696
cg23625341	ST7OT3	0.214929	0.4957009	0.6578987	0.6830725	0.5112043	0.6061237	0.4005935	0.390347	0.538765	0.3679658	0.5267962	0.14590652
cg13618967	ST7	0.682036	0.323946	0.4929468	0.3589277	0.469934	0.3505214	0.2469609	0.3858731	0.2082425	0.006165781	0.4753278	0.134741164
cg07420274	ST6GALNAC6	0.369651	0.4034675	0.4192158	0.4589085	0.3331579	0.4333045	0.4162792	0.2885545	0.2964816	0.190412	0.2717597	0.11691344
cg17162095	ST6GALNAC5	0.599242	0.6022984	0.5289362	0.5966343	0.557823	0.5071726	0.4111831	0.4433106	0.4984964	0.3074592	0.4753537	0.1314123
cg20480497	ST6GALNAC5	0.0625624	0.6979827	0.6942146	0.6954497	0.7538006	0.7497678	0.5661611	0.7474158	0.6365643	0.4667769	0.6114259	0.11257428
cg02603876	ST6GALNAC2	0.162662	0.5648539	0.5685425	0.4673965	0.540445	0.5615022	0.3009194	0.2136839	0.4421238	0.3692591	0.5131726	0.17271626
cg22866121	ST6GAL2	0.109401	0.635819	0.6135132	0.739722	0.7081665	0.7210906	0.5939289	0.5816267	0.4701939	0.4782259	0.4855947	0.16174824
cg15380115	ST6GAL2	0.171399	0.2792823	0.3108254	0.1856233	0.2375916	0.6221264	0.1745643	0.123484	0.156392	0.2719748	0.2227007	0.13726664
cg11496061	ST6GAL2	0.102496	0.5139113	0.7136929	0.7369472	0.6877435	0.5158662	0.7455547	0.8401852	0.785961	0.6607955	0.8096502	0.1347971
cg25403803	ST6GAL2	0.451317	0.6615019	0.7162555	0.6761146	0.8103249	0.7000946	0.5692574	0.6589286	0.4628219	0.5851005	0.6650177	0.12463308
cg16525738	ST6GAL2	0.565534	0.6880143	0.5100952	0.6830425	0.5708347	0.8022653	0.5677828	0.5450399	0.5336174	0.6148233	0.4088666	0.1168244
cg07315766	ST6GAL2	0.625255	0.2681681	0.1875082	0.05698063	0.3260754	0.1736794	0.04002444	0.04216929	0.1810567	0.06768828	0.1120856	0.113877484
cg13794390	ST5	0.250187	0.7191603	0.7433827	0.696416	0.745249	0.6920829	0.5924618	0.5069391	0.6728677	0.5938891	0.6462155	0.11678354
cg07570280	ST5	0.0848577	0.7176197	0.7679149	0.7003004	0.7521581	0.7222337	0.6376439	0.586206	0.6751308	0.6362849	0.550487	0.11489484
cg17487784	ST3GAL3	0.141555	0.6159674	0.7070025	0.6184864	0.5943696	0.7599831	0.5166277	0.5429282	0.5355271	0.4758026	0.4810316	0.14877836
cg11851218	ST3GAL3	0.114777	0.8612998	0.6488972	0.7902188	0.6564444	0.7695008	0.7001157	0.6890014	0.6465558	0.3944264	0.6239115	0.13447004
cg19590445	ST3GAL3	0.386164	0.4441158	0.4934272	0.3283726	0.4641326	0.4874289	0.2861293	0.2373223	0.3895247	0.2628165	0.4185801	0.12462084
cg15110079	ST3GAL3	0.147007	0.516484	0.6803902	0.5401178	0.6759994	0.6922373	0.5047384	0.4856698	0.4571498	0.4626193	0.5824589	0.1225185
cg16194292	ST3GAL3	0.358626	0.803246	0.7729828	0.7055625	0.8033181	0.766559	0.6599833	0.488064	0.8119671	0.6823264	0.6816137	0.10554278
cg08186005	ST3GAL2	0.1183	0.6388654	0.7270424	0.6143996	0.6070864	0.7756941	0.3846607	0.3818192	0.584314	0.5565469	0.5395694	0.18323554
cg24598190	ST3GAL2	0.170408	0.5994868	0.665184	0.5389112	0.5682384	0.7181306	0.4391488	0.4161348	0.4922965	0.4695175	0.5406588	0.14643892
cg02564272	ST3GAL2	0.202834	0.4837766	0.5691288	0.5162416	0.6207233	0.7075885	0.4680109	0.2812854	0.3503117	0.4582842	0.6583554	0.13624224
cg13781718	ST3GAL1	0.409314	0.8209276	0.8168514	0.7939523	0.8166255	0.8067516	0.5963904	0.7197818	0.7676208	0.6522099	0.7792313	0.10797484
cg23768816	ST20	0.169134	0.4977967	0.4273036	0.3879831	0.4600672	0.4375417	0.335398	0.2454535	0.4164188	0.3541985	0.3315228	0.10554014
cg16744531	ST18	0.546474	0.6015841	0.3367865	0.3664356	0.402327	0.2998954	0.576748	0.6559994	0.3783847	0.6533253	0.6019288	0.17187152
cg09455336	ST14	0.265529	0.5057983	0.6872089	0.6624485	0.6342782	0.6258535	0.4319275	0.315078	0.478949	0.4917375	0.5597048	0.16763812
cg27315958	ST14	0.256585	0.2787942	0.1563064	0.1079282	0.2002513	0.1748977	0.3515405	0.4132037	0.2760721	0.2769239	0.2967988	0.13927224
cg18057109	ST14	0.988209	0.5178922	0.5581551	0.5404541	0.6254747	0.5006801	0.3394284	0.5336036	0.4090322	0.4970884	0.3914568	0.11440936
cg07925867	ST14	0.0533887	0.6718857	0.6888413	0.5366838	0.7093272	0.6666643	0.4593206	0.5593467	0.5313708	0.505635	0.6947598	0.10459388
cg16371838	ST14	0.528004	0.5147998	0.589712	0.6134414	0.6218646	0.5028369	0.4037527	0.4617873	0.4970473	0.4579656	0.5052511	0.10337014
cg07824800	SSR3	0.483124	0.5558882	0.6534381	0.5472053	0.5730659	0.6259413	0.3499875	0.2579167	0.4191852	0.4202611	0.5306253	0.1955126
cg07901571	SSH2	0.0936886	0.5704777	0.5701112	0.4809403	0.583033	0.6359424	0.3639899	0.3202561	0.3579777	0.3683145	0.3875934	0.2084746
cg04091563	SSH2	0.58558	0.3915335	0.4642452	0.474463	0.5892476	0.4796578	0.2367828	0.520424	0.1869348	0.4751807	0.138231	0.16831876
cg00453717	SSH2	0.0918592	0.5730982	0.5961395	0.353379	0.438158	0.4311652	0.5922118	0.5112574	0.6795186	0.579746	0.6833228	0.13082334
cg16693369	SSH2	0.193855	0.6507598	0.6830786	0.6689999	0.7196819	0.7422529	0.5439789	0.6058844	0.6011564	0.5822476	0.5293951	0.12042214
cg14903612	SSH2	0.363043	0.3883772	0.4542342	0.5969822	0.6372854	0.5514394	0.4092017	0.394726	0.350112	0.4129117	0.4750929	0.11725482
cg10625247	SSH2	0.258972	0.7945688	0.7881747	0.7482048	0.7937779	0.7726613	0.6051488	0.5654515	0.7154639	0.7380506	0.6882803	0.11699848
cg04962865	SSH2	0.106212	0.6614882	0.3524221	0.8682451	0.6106417	0.6549178	0.5469478	0.3482524	0.6118574	0.4625116	0.6424862	0.1071319
cg13770114	SSH2	0.190043	0.58728	0.5517821	0.6606955	0.6224107	0.7117811	0.4932811	0.5576645	0.47667	0.6017904	0.4830419	0.1043003
cg11525548	SSH2	0.168947	0.3960792	0.4464014	0.3533607	0.4091151	0.404328	0.1953344	0.3168033	0.346956	0.2294924	0.4036722	0.10340522
cg13709646	SSH1	0.573664	0.4395183	0.6489484	0.6808882	0.4460282	0.6610699	0.3915304	0.3663974	0.4108192	0.3306563	0.5224146	0.17092702
cg16713947	SSH1	0.31118	0.4517678	0.3953647	0.3089232	0.3710654	0.3125598	0.4948822	0.5431206	0.4988016	0.5996541	0.4297277	0.14530106
cg01519733	SSH1	0.29582	0.4384441	0.4970276	0.3563307	0.4945835	0.5051284	0.396156	0.1875405	0.375379	0.2918461	0.4610417	0.1159102
cg00008932	SSH1	0.281714	0.8337873	0.8444785	0.8358209	0.7261294	0.8901651	0.709647	0.7051044	0.8179295	0.6883017	0.6776193	0.10635586
cg13263013	SSC5D	0.270032	0.5254636	0.7039893	0.2327225	0.5566499	0.6405714	0.3754812	0.365899	0.2511958	0.4388982	0.610908	0.1234029
cg12212453	SSBP3	0.454886	0.5846515	0.4699299	0.5737711	0.6264568	0.5161617	0.3271562	0.4039842	0.4456497	0.5723362	0.3937854	0.12561186
cg02913918	SSBP1	0.508864	0.4809319	0.68078	0.587908	0.5243	0.6184661	0.3540611	0.4735157	0.5207773	0.4361688	0.55873	0.10982662
cg10158280	SRRM4	0.497517	0.6099916	0.6588344	0.6026976	0.6550982	0.6623599	0.4764589	0.4821402	0.5938637	0.5270815	0.5334803	0.11519142
cg22772747	SRRM4	0.565967	0.6906902	0.5584465	0.6975594	0.4903439	0.7340773	0.5729069	0.5699889	0.5869409	0.5324843	0.4031472	0.10112982
cg24726370	SRPK2	0.772701	0.6668612	0.4500102	0.7524862	0.6785216	0.5586805	0.289268	0.5286515	0.4378449	0.4798493	0.4830541	0.17757838
cg21800989	SRPK2	0.361624	0.5380146	0.6400256	0.4339765	0.5439477	0.5744246	0.3252185	0.1804914	0.4680891	0.4271785	0.4572374	0.17443482
cg06674280	SRM	0.684076	0.5962117	0.7999507	0.7659887	0.5827019	0.800214	0.6519713	0.5193614	0.5592462	0.51763	0.5810079	0.14317004
cg20467168	SRI	0.570552	0.06636091	0.5142541	0.4302199	0.5716243	0.5424454	0.03477897	0.03631585	0.6076201	0.5539188	0.05579665	0.167294848
cg07204280	SRGAP3	0.784116	0.3868481	0.5692714	0.7027306	0.4485728	0.586759	0.2363176	0.638711	0.3852682	0.4295681	0.1834896	0.16416548
cg11066776	SRGAP3	0.217448	0.3177713	0.4403431	0.5665832	0.5576929	0.2984117	0.202312	0.3572685	0.3951114	0.2765842	0.3529756	0.1193101
cg14731462	SRGAP3	0.585175	0.5817633	0.8198403	0.7982744	0.6723534	0.7763773	0.4485218	0.694953	0.5543293	0.7029396	0.6544582	0.11868136
cg04921244	SRGAP3	0.206683	0.4835368	0.7056884	0.5147414	0.7152094	0.7543491	0.5172707	0.4777187	0.4748796	0.4824317	0.6396936	0.11630616
cg25793812	SRGAP3	0.37486	0.692467	0.7530961	0.7064608	0.692731	0.7874862	0.5876805	0.5878153	0.6538576	0.53791	0.6921101	0.11457352
cg25996571	SRGAP3	0.112231	0.6554305	0.8330115	0.8494978	0.716513	0.87989	0.6886492	0.5683298	0.5684149	0.6549248	0.8943979	0.11192524
cg09152136	SRGAP3	0.0631499	0.5670522	0.6081492	0.4610263	0.6298265	0.6739891	0.4730596	0.4160222	0.4729571	0.4868761	0.5801985	0.10218596
cg02306493	SRGAP3	0.407618	0.3662803	0.4928759	0.4774423	0.5082426	0.3925476	0.3145141	0.3567651	0.3613674	0.3423468	0.3555958	0.1013599
cg03557426	SRD5A2	0.217921	0.6014076	0.4181794	0.6327109	0.4799986	0.55365	0.3527919	0.4384277	0.3173699	0.4535213	0.5723123	0.11030468
cg04266607	SRD5A2	0.122995	0.6170011	0.4265859	0.2396996	0.555841	0.2181687	0.5339293	0.4849823	0.6336574	0.5169252	0.4146124	0.10536206
cg15109966	SRCRB4D	0.100451	0.6791987	0.7160848	0.5861732	0.8000092	0.729598	0.5569435	0.3906377	0.5731192	0.5593347	0.6030348	0.1655988
cg14113958	SRCRB4D	0.276847	0.1405132	0.1547918	0.1069118	0.2051979	0.2024801	0.2941728	0.2661974	0.2282113	0.2940157	0.2478245	0.10410538
cg16551240	SRCIN1	0.290281	0.4756728	0.6665788	0.6186408	0.5360297	0.6536838	0.4777659	0.4030829	0.4155567	0.4797435	0.6537949	0.1041324
cg26117431	SQLE	0.124689	0.700332	0.7434703	0.7888548	0.7451695	0.8300912	0.4708124	0.6234452	0.4562607	0.5826675	0.5252004	0.22990632
cg23274984	SPTLC3	0.0441955	0.4652702	0.5654306	0.3942288	0.5350503	0.5827883	0.2965998	0.4218171	0.5170351	0.3412493	0.3992557	0.11336224
cg05348897	SPTLC3	0.477143	0.6862966	0.6484811	0.5459399	0.5410689	0.6528191	0.7416083	0.7238492	0.7144517	0.6556126	0.7528233	0.1027479
cg06811701	SPTBN4	0.522783	0.6939967	0.4786277	0.7576294	0.6196373	0.5582967	0.413374	0.3380773	0.4603821	0.400943	0.5557542	0.18793144
cg06723735	SPTBN2	0.194136	0.6662935	0.60723	0.6185865	0.6819305	0.5790358	0.5302504	0.492823	0.5409216	0.4578377	0.4993732	0.12637408
cg16160637	SPTBN1	0.313321	0.5724056	0.629068	0.5433838	0.5948503	0.6159318	0.3891374	0.2683142	0.4761986	0.3861707	0.4659975	0.19396422
cg16652739	SPTBN1	0.221927	0.8115514	0.8425263	0.8205454	0.8297055	0.8481451	0.6684141	0.5853853	0.7363313	0.7316328	0.7674122	0.1326596
cg15312498	SPTBN1	0.373936	0.7088659	0.704721	0.8062077	0.8482402	0.7838762	0.6888333	0.7761648	0.5218422	0.5442817	0.6978999	0.12457782
cg16562127	SPTBN1	0.641043	0.4910637	0.6352504	0.7215313	0.6400157	0.6228588	0.4534268	0.4669282	0.5431369	0.4584084	0.5939171	0.1189805
cg21055684	SPTBN1	0.613971	0.5293273	0.5221215	0.633375	0.5893006	0.627331	0.2690821	0.4945982	0.5792676	0.6268663	0.4076414	0.10479996
cg07167994	SPTBN1	0.800508	0.7541845	0.7230257	0.5824065	0.6764061	0.5956298	0.5424467	0.6029017	0.5332696	0.5539954	0.5954217	0.1007235
cg00549772	SPTB	0.880686	0.1655938	0.2269824	0.3102812	0.3428105	0.07694586	0.04612644	0.1597109	0.1617506	0.1057441	0.07373047	0.11511025
cg26767974	SPRYD5	0.349129	0.5019819	0.4180472	0.4465575	0.392602	0.5324235	0.2067704	0.2955121	0.3284943	0.324454	0.3062389	0.16602848
cg10525105	SPRY4	0.186384	0.6562434	0.7786999	0.5474783	0.6977365	0.7318516	0.4664133	0.3348808	0.577194	0.4898759	0.7291368	0.16290178
cg02050985	SPRR4	0.263499	0.2975873	0.2857677	0.2599132	0.3820135	0.3998995	0.140256	0.1325515	0.2361421	0.2613919	0.2341786	0.12413222
cg23225050	SPRR4	0.231944	0.6583449	0.6514195	0.5381799	0.658432	0.6850576	0.5711504	0.4317574	0.491432	0.5431517	0.6096818	0.10885212
cg11343337	SPRR3	0.331207	0.5099011	0.6784064	0.7279125	0.7702625	0.5827672	0.4911246	0.6173925	0.5467926	0.4429584	0.6336429	0.10746774
cg17789713	SPRR3	0.11823	0.3615841	0.4714415	0.3275296	0.3906076	0.4287389	0.2628947	0.1839697	0.3203161	0.2649832	0.4155623	0.10643514
cg23889967	SPRR3	0.443101	0.555589	0.6333036	0.5159857	0.6873032	0.6584072	0.4529157	0.5109479	0.5155733	0.481879	0.5737882	0.10309692
cg04646173	SPRR1A	0.0650649	0.686728	0.4190204	0.4818119	0.5944715	0.7297009	0.235504	0.3883711	0.5734451	0.3376651	0.4144121	0.19246706
cg11912765	SPRED2	0.762299	0.2878484	0.2856289	0.5135657	0.4228095	0.4273513	0.1529517	0.2850195	0.3034725	0.2905371	0.2511451	0.13081558
cg02746620	SPRED2	0.193287	0.5915878	0.4884163	0.6663628	0.6830897	0.5648232	0.4334213	0.413584	0.5736944	0.4383675	0.5915338	0.10873576
cg25085142	SPP1	0.107051	0.7134489	0.8079166	0.6629206	0.7498798	0.7959606	0.5896428	0.6494271	0.6038221	0.634796	0.6336236	0.12376298
cg04016326	SPOP	0.526261	0.4617244	0.4846067	0.4266428	0.5828298	0.5111941	0.2957799	0.3295187	0.2891028	0.4466136	0.4413152	0.13293352
cg18104539	SPON1	0.239891	0.7395886	0.4323377	0.6442945	0.4703788	0.5485194	0.6135415	0.7731308	0.7161932	0.6945376	0.7807167	0.14860016
cg13494933	SPON1	0.494345	0.3130316	0.3567164	0.2188794	0.3161246	0.42125	0.1502796	0.224393	0.2121669	0.2431969	0.2781879	0.10355554
cg00364758	SPOCK3	0.1701	0.5885618	0.5603396	0.3662204	0.495838	0.6464047	0.3058935	0.3857534	0.4866088	0.4175093	0.4220655	0.1279068
cg17435901	SPOCK2	0.217031	0.5496005	0.432905	0.5152662	0.4232662	0.4221408	0.27975	0.2949269	0.3588691	0.3335271	0.4184972	0.13152168
cg18061711	SPOCK1	0.223661	0.40857	0.5298858	0.3922363	0.4056831	0.4173693	0.6232232	0.6312304	0.5613919	0.547737	0.5648094	0.15492948
cg25045242	SPIRE2	0.1003	0.5195038	0.6127158	0.5185279	0.6482399	0.6076515	0.3707652	0.4576628	0.4610403	0.3892431	0.6621636	0.11315278
cg00032366	SPINK2	0.614907	0.3561335	0.4104834	0.3049269	0.3951665	0.3573331	0.2257263	0.1935224	0.2889576	0.22927	0.3545993	0.10639356
cg27278953	SPG7	0.687872	0.4915412	0.4756762	0.7170805	0.6313154	0.6424907	0.3200058	0.4868484	0.4547176	0.4890796	0.4886912	0.14375228
cg07318145	SPG7	0.496091	0.6135806	0.4728105	0.5002948	0.5632209	0.536306	0.3506497	0.3805057	0.4691404	0.3992656	0.4051431	0.13630166
cg12275868	SPG7	0.693666	0.4073267	0.4047191	0.357675	0.4087323	0.596409	0.2740914	0.1991937	0.3125914	0.4394487	0.2732486	0.13525766
cg03562911	SPERT	0.581611	0.6564487	0.764958	0.491987	0.6586696	0.5836893	0.3318253	0.588699	0.4589456	0.4674375	0.5787247	0.1460241
cg17061822	SPDYC	0.260429	0.395591	0.4355372	0.7466336	0.7303061	0.2672123	0.4275701	0.3178761	0.3405327	0.3372354	0.6282653	0.10476012
cg23088142	SPC25	0.254509	0.4766262	0.5065115	0.4460638	0.4733171	0.5831546	0.3472234	0.3311876	0.3458299	0.3639799	0.3869298	0.14210452
cg23882945	SPATS2L	0.683626	0.4200452	0.3994634	0.343599	0.4546402	0.4910769	0.2203117	0.2088336	0.3287613	0.3177673	0.3005647	0.14651722
cg02193951	SPATS2L	0.795689	0.5611829	0.6146006	0.5923075	0.5375805	0.6325504	0.4341886	0.4235353	0.2931511	0.5280452	0.5391594	0.14402846
cg03709613	SPATS2L	0.219882	0.2366977	0.3320386	0.3169456	0.3656177	0.3340717	0.08329687	0.1105801	0.2464375	0.1705445	0.2738262	0.140137226
cg04250608	SPATS2L	0.15436	0.4624983	0.5003145	0.4366072	0.4638418	0.4467451	0.2769569	0.2101543	0.3650872	0.309898	0.4473712	0.14010786
cg15752292	SPATS2L	0.431525	0.5151106	0.4533553	0.4237539	0.4732059	0.4983384	0.3338254	0.2826032	0.4131759	0.3985752	0.3238572	0.12234544
cg24814191	SPATS2L	0.558137	0.7523718	0.8340431	0.7742462	0.8656843	0.8446473	0.6513644	0.763109	0.618424	0.5972226	0.8514966	0.11787522
cg19092845	SPATS2L	0.418616	0.4307699	0.4055227	0.2219221	0.3669313	0.3047655	0.5100607	0.4288298	0.5549455	0.4019586	0.3839638	0.10996938
cg22199216	SPATS2L	0.849506	0.2934288	0.3084064	0.04171088	0.135696	0.08034206	0.02878447	0.04009758	0.01974996	0.1203076	0.1020482	0.109719266
cg17420058	SPATS2L	0.594084	0.4622332	0.6220763	0.4213436	0.5776349	0.8077399	0.3851641	0.4686186	0.5109704	0.3356035	0.6724174	0.10365078
cg19830372	SPATS2	0.655147	0.5797218	0.642358	0.5331807	0.5925698	0.6059574	0.5091333	0.3170817	0.3015908	0.4839294	0.2745737	0.21349576
cg18596626	SPATC1	0.795238	0.340278	0.4634136	0.6006365	0.5219307	0.1353272	0.5604138	0.7093957	0.1732807	0.6984208	0.6898593	0.15395686
cg17627898	SPATC1	0.17766	0.534059	0.6601894	0.5684797	0.5794122	0.6927879	0.4832821	0.4794161	0.5160825	0.5269709	0.4910122	0.10763288
cg05555653	SPATA9	0.431227	0.5551965	0.6493422	0.5442486	0.5150064	0.6409655	0.5000014	0.5695756	0.4114342	0.3183894	0.5989589	0.10127994
cg04836972	SPATA6	0.179031	0.4612785	0.5820918	0.5926622	0.4344079	0.5624047	0.3470338	0.3280461	0.4204227	0.3999538	0.5270744	0.12206286
cg18320111	SPATA5	0.374679	0.3674246	0.5127661	0.4316817	0.4921628	0.5304293	0.3079424	0.2610925	0.4003227	0.3095174	0.4522482	0.12066826
cg24899558	SPATA18	0.237854	0.434034	0.3723999	0.3542243	0.5013388	0.5639576	0.2019808	0.5090365	0.3943597	0.2012484	0.4006716	0.10373152
cg18151410	SPATA13	0.14718	0.668564	0.4710114	0.5359504	0.6574261	0.6481864	0.3937998	0.527775	0.5532075	0.4095502	0.4405991	0.13124134
cg04076387	SPARCL1	0.583338	0.5813112	0.4833692	0.3822128	0.5063136	0.5168329	0.5882158	0.6060228	0.6058345	0.5922183	0.652427	0.11493574
cg18287768	SPARC	0.444706	0.7343433	0.6799274	0.7137896	0.7374052	0.7333369	0.594076	0.5727576	0.5844352	0.6325223	0.5415573	0.1346908
cg02071579	SPAG16	0.444149	0.7602139	0.710985	0.5948189	0.5250957	0.8204786	0.4220106	0.3189915	0.5743619	0.4035666	0.6950861	0.19951508
cg12638695	SPAG1	0.327678	0.6188025	0.6118098	0.8010534	0.8121889	0.7334015	0.5960037	0.6451748	0.4620534	0.4639195	0.7362141	0.13477812
cg01797434	SP6	0.104604	0.5801491	0.6395851	0.5535049	0.5977101	0.6220887	0.4071356	0.4650579	0.4987864	0.4557177	0.5320719	0.12685368
cg08675717	SP6	0.882674	0.2593131	0.2293378	0.3716457	0.2239647	0.4343899	0.05834496	0.2928907	0.1892364	0.1967167	0.2244383	0.111404828
cg03813964	SP5	0.158611	0.4077977	0.4498576	0.4155939	0.5636594	0.4646268	0.3001789	0.2206724	0.3747522	0.3687448	0.3685507	0.13372728
cg26977759	SP5	0.158695	0.496875	0.5767086	0.4598724	0.5539847	0.5689034	0.3486899	0.3501375	0.4394395	0.446236	0.4614644	0.12207536
cg15209419	SP5	0.216197	0.723931	0.6910765	0.5466215	0.8636422	0.7471839	0.5297334	0.5976049	0.5435077	0.6240965	0.7467178	0.10615896
cg12763978	SP3	0.592689	0.7519479	0.7936624	0.720856	0.8150351	0.8070202	0.5898235	0.5114622	0.7362956	0.7074129	0.768321	0.11504128
cg11442280	SP140L	0.105341	0.3913052	0.3784013	0.1997385	0.2896579	0.2529652	0.4878644	0.4505384	0.467815	0.3385199	0.526862	0.15190632
cg02604967	SP140L	0.41322	0.6469063	0.7034271	0.5313418	0.6770892	0.7276183	0.4588273	0.495169	0.5627119	0.5564256	0.6143662	0.11977654
cg07102320	SP140L	0.337477	0.5518737	0.4225353	0.6367087	0.4345863	0.6083405	0.3779254	0.5114176	0.463779	0.3971833	0.3846529	0.10381726
cg13458659	SP140L	0.181597	0.7985618	0.844528	0.7769155	0.8238875	0.8368537	0.665172	0.6500504	0.7841964	0.6772894	0.7907879	0.10265008
cg06562283	SP140L	0.162927	0.4512141	0.5392821	0.3305873	0.4932829	0.4719602	0.3423186	0.2409326	0.401729	0.3088278	0.4880729	0.10088914
cg25401210	SP100	0.527391	0.5811117	0.4770266	0.2054316	0.4183236	0.4320509	0.4795125	0.5917705	0.5020186	0.4958278	0.5662884	0.10429468
cg23810114	SOX9	0.107603	0.3467342	0.4510167	0.2771773	0.3915622	0.338558	0.1980276	0.1988867	0.2567152	0.3148446	0.3020136	0.10691214
cg01715818	SOX7	0.375592	0.5853427	0.7807745	0.7184523	0.6814535	0.7327675	0.4653416	0.5584215	0.6156669	0.5931027	0.6867121	0.11590914
cg26193468	SOX7	0.286965	0.589762	0.6426208	0.6829638	0.6237322	0.7010168	0.4846554	0.6186816	0.5290127	0.4900927	0.5803838	0.10745388
cg20229014	SOX7	0.0734604	0.3600278	0.3136038	0.2648681	0.400919	0.3501286	0.1986714	0.1591527	0.2278043	0.2147738	0.3606567	0.10569768
cg03091551	SOX7	0.743986	0.4297183	0.6022726	0.5379824	0.6262686	0.7046377	0.3447893	0.4951235	0.5789879	0.480652	0.4889907	0.10246724
cg15969227	SOX5	0.853749	0.5342034	0.6403327	0.5113165	0.6093019	0.5599633	0.2860593	0.4524319	0.2130765	0.3964555	0.6708664	0.16724564
cg04048461	SOX5	0.115172	0.4336952	0.4419234	0.3526971	0.4797703	0.4639838	0.2536335	0.3157918	0.3182135	0.21014	0.3733021	0.14019778
cg09388140	SOX5	0.473759	0.3957066	0.4397034	0.2642395	0.4687207	0.451572	0.2366219	0.2572724	0.3215146	0.3430071	0.2757943	0.11714638
cg26970905	SOX5	0.714439	0.8148465	0.9604076	0.9723316	0.9365054	0.9724846	0.8968641	0.6945153	0.7829068	0.8973435	0.8010502	0.11677916
cg08001668	SOX5	0.0412549	0.6555897	0.6370621	0.5597727	0.6417052	0.6488225	0.5352825	0.534848	0.5035026	0.503768	0.5245764	0.10819494
cg10969343	SOX4	0.230028	0.7343722	0.7511703	0.5777909	0.6778304	0.5499874	0.5252525	0.4986751	0.4768077	0.4733311	0.7261944	0.11817808
cg13744508	SOX2OT	0.579345	0.5583416	0.6747548	0.623511	0.6799993	0.6891811	0.3049264	0.4703635	0.500089	0.4481725	0.6306229	0.1743227
cg14680899	SOX2OT	0.302491	0.8056301	0.8044233	0.8279063	0.7270067	0.7424505	0.4241412	0.7278459	0.4906785	0.6395263	0.8068335	0.1636783
cg13432906	SOX2OT	0.274055	0.5414628	0.5386022	0.2255601	0.4290041	0.7418618	0.2872877	0.3258392	0.3344347	0.3147581	0.5962535	0.12358356
cg22457668	SOX2OT	0.455747	0.7398808	0.7152183	0.8169755	0.7921878	0.7980153	0.5955091	0.6799261	0.5488597	0.7092156	0.7300289	0.11974766
cg26398467	SOX2OT	0.774809	0.3135301	0.3883767	0.1695398	0.3986238	0.4049345	0.1633282	0.2250465	0.2945924	0.1743038	0.2498525	0.1135763
cg07478690	SOX2OT	0.128902	0.639922	0.4837608	0.6010508	0.8552801	0.8225468	0.5352945	0.5814518	0.435136	0.5350212	0.7871149	0.10570842
cg01856023	SOX14	0.563555	0.7027785	0.7286116	0.7667043	0.572867	0.7734112	0.5566603	0.6224673	0.5794057	0.4454713	0.6770649	0.13266062
cg16937611	SOX13	0.179345	0.6030827	0.6865109	0.6170149	0.6293786	0.7006471	0.4651337	0.4526314	0.6020754	0.5149283	0.5474042	0.13089224
cg00324108	SOX10	0.0652981	0.5335694	0.5788746	0.2152522	0.5271804	0.6306015	0.4402261	0.4403797	0.3498397	0.2586114	0.4597929	0.10732566
cg14058647	SOX1	0.916312	0.2330508	0.1908917	0.2218167	0.2635333	0.0606765	0.08217394	0.04303562	0.126032	0.1365898	0.06630038	0.103167452
cg11818544	SOX1	0.0522528	0.6569317	0.6640565	0.5537084	0.6420913	0.6347896	0.5322793	0.4887411	0.5612966	0.5482243	0.5132385	0.10155954
cg04214459	SOSTDC1	0.0574871	0.6316258	0.7381715	0.6202286	0.6900924	0.7328429	0.4983963	0.5598251	0.4695944	0.63612	0.63257	0.12329108
cg01171858	SOS2	0.197444	0.6834584	0.6442338	0.591736	0.6434297	0.6364135	0.4825156	0.4599234	0.5282785	0.470995	0.708696	0.10977258
cg27468224	SORL1	0.215484	0.7236979	0.7122155	0.5478185	0.7064861	0.5845529	0.4088723	0.5873346	0.5243196	0.553268	0.6275524	0.1146848
cg03271150	SORCS3	0.632112	0.7141804	0.7434085	0.5925887	0.6807268	0.7350296	0.4519121	0.4717191	0.582974	0.5805134	0.5372497	0.16831314
cg10271763	SORCS3	0.379722	0.3863483	0.3621034	0.4556037	0.3282959	0.5062736	0.1639275	0.2276794	0.3241352	0.2170989	0.3433942	0.15247794
cg03394159	SORCS3	0.30194	0.2769295	0.229374	0.1811816	0.2364056	0.2665332	0.10995	0.0361018	0.1546919	0.1651006	0.08732252	0.127451416
cg03094796	SORCS3	0.232159	0.712931	0.4569609	0.6071295	0.6775429	0.4619462	0.7012548	0.7340578	0.7266634	0.715757	0.6649643	0.12523736
cg15072976	SORCS3	0.393779	0.602078	0.6426889	0.7834027	0.5778994	0.5056287	0.3870558	0.4830729	0.509059	0.4946363	0.6850443	0.11056588
cg25391948	SORCS3	0.239169	0.6521313	0.7546958	0.6664473	0.7192396	0.7725123	0.6208611	0.4949855	0.6146159	0.6243019	0.6718867	0.10767504
cg22775860	SORCS2	0.106777	0.5974396	0.7152957	0.6987317	0.5717549	0.653335	0.3651716	0.5095147	0.5532122	0.5197834	0.5619775	0.1453795
cg25137314	SORCS2	0.145217	0.569408	0.5362176	0.5245991	0.5907858	0.599165	0.3943586	0.3697114	0.5241559	0.4234091	0.4794464	0.12581882
cg04982781	SORCS2	0.289931	0.4500992	0.4067394	0.3712389	0.3895454	0.3944043	0.2495874	0.1452577	0.3988915	0.2640668	0.3252023	0.1258043
cg13400600	SORCS2	0.123602	0.7853203	0.7483482	0.8126785	0.7462602	0.8745888	0.6599445	0.7608917	0.760652	0.6080275	0.5985719	0.11582168
cg00301555	SORCS2	0.320332	0.5531871	0.5476193	0.5299215	0.627845	0.6296313	0.3662781	0.4635692	0.5335664	0.5214117	0.4504796	0.11057984
cg13332807	SORCS1	0.295721	0.4915538	0.7110554	0.5937257	0.5983381	0.6164969	0.5557777	0.4811453	0.3873248	0.4581586	0.4963372	0.12648526
cg26956494	SORBS3	0.113118	0.7722841	0.7733729	0.7648904	0.7820441	0.8020607	0.5596747	0.7518722	0.7583402	0.5756643	0.7434937	0.10112142
cg07823492	SORBS2	0.643408	0.5887024	0.5083377	0.5629377	0.5773901	0.5505137	0.3262273	0.3278079	0.4106414	0.4292708	0.396756	0.17943564
cg19402236	SORBS2	0.313984	0.5944989	0.6597775	0.6339358	0.7061039	0.6912282	0.4726333	0.395068	0.5813204	0.6060038	0.4245865	0.16118646
cg00343349	SORBS2	0.770707	0.3978139	0.3814579	0.3168664	0.6969503	0.5163075	0.2253954	0.3331159	0.3221059	0.3714648	0.303438	0.1507752
cg05523017	SORBS2	0.4175	0.5992045	0.6458846	0.7376853	0.5875722	0.683607	0.5422921	0.5479544	0.4229618	0.459253	0.5483819	0.14662208
cg04381888	SORBS2	0.188285	0.4165504	0.4798779	0.3922052	0.4414484	0.4561407	0.2530935	0.1731643	0.3344823	0.3276972	0.3733731	0.14488244
cg20539283	SORBS2	0.162073	0.5409604	0.5014085	0.4815843	0.5429477	0.5531056	0.2914059	0.3305521	0.4898341	0.3732981	0.4337946	0.14022434
cg02657539	SORBS2	0.187313	0.5665749	0.3048197	0.4004823	0.4834626	0.4818155	0.3306695	0.2375923	0.3161568	0.2126713	0.4728736	0.1334383
cg12703710	SORBS2	0.691571	0.7533647	0.8135322	0.8969931	0.8833549	0.9014746	0.6969149	0.6467067	0.7517986	0.7221752	0.7654556	0.1331337
cg16576694	SORBS2	0.444687	0.6467459	0.7862461	0.610024	0.7984198	0.8854241	0.5766459	0.6296968	0.5488982	0.6016712	0.741781	0.12563336
cg19188182	SORBS2	0.734931	0.5389251	0.5402316	0.548211	0.4441317	0.346792	0.5729071	0.6287847	0.5858663	0.7132187	0.5380428	0.12410564
cg07336350	SORBS2	0.530134	0.568929	0.5101618	0.3989387	0.6845637	0.7068928	0.4467166	0.6198226	0.4237591	0.4623776	0.3408186	0.1151983
cg03272264	SORBS2	0.40534	0.5478146	0.6414762	0.6985314	0.6782755	0.7933893	0.5172219	0.5473853	0.5664552	0.5238159	0.6434045	0.11224084
cg04275490	SORBS2	0.781156	0.3197418	0.279798	0.4707888	0.3917255	0.1992029	0.1034149	0.3247977	0.2055907	0.2615061	0.2106242	0.11106468
cg12317217	SORBS2	0.716245	0.5725781	0.3713129	0.4469869	0.4383213	0.5471283	0.2771157	0.4446211	0.3475073	0.4314499	0.3246947	0.11018776
cg09184315	SORBS2	0.0468443	0.4171069	0.3133038	0.1935309	0.1703615	0.3726791	0.4739001	0.4382519	0.4230023	0.3341146	0.3161402	0.10368538
cg18113295	SORBS2	0.567545	0.6261348	0.6466928	0.6175174	0.6509935	0.6753813	0.5634319	0.49221	0.573333	0.6216505	0.4600992	0.10119904
cg00147286	SORBS1	0.778456	0.687483	0.6259102	0.6914907	0.7886884	0.7325348	0.5037493	0.6146595	0.4691214	0.6861516	0.4997918	0.1505267
cg14324800	SORBS1	0.193175	0.3699695	0.4197415	0.2968242	0.45076	0.4232601	0.2219348	0.1678752	0.2867942	0.2442397	0.3850521	0.13093186
cg04806177	SORBS1	0.601718	0.3898909	0.4784808	0.3488446	0.5376505	0.3323166	0.2619191	0.1188519	0.3240425	0.2870093	0.4416865	0.13073482
cg16457307	SORBS1	0.446903	0.57816	0.5769857	0.4771118	0.419633	0.4347029	0.6088254	0.7271497	0.5390701	0.5034482	0.7292108	0.12422216
cg13316539	SORBS1	0.0695061	0.4249976	0.4912406	0.4131364	0.452495	0.4649396	0.328567	0.2541821	0.3055872	0.326859	0.4632406	0.11367466
cg04324276	SORBS1	0.0516388	0.4249202	0.3525907	0.3157536	0.3853902	0.3814513	0.2242235	0.1582037	0.3445698	0.2831225	0.2970814	0.11058102
cg25205489	SORBS1	0.0985735	0.4602199	0.3723489	0.5411921	0.5554702	0.6390796	0.4718172	0.4447518	0.4122307	0.3953176	0.3410128	0.10063612
cg15258980	SOLH	0.192692	0.7451832	0.7290288	0.6585894	0.7099582	0.5895974	0.4536702	0.5276916	0.4730203	0.6006574	0.619464	0.1515707
cg21011139	SOD3	0.781835	0.5385665	0.3972635	0.1834311	0.3920234	0.3501798	0.599312	0.5632666	0.5850162	0.3467778	0.5714956	0.16088078
cg20224285	SOD3	0.168403	0.4790615	0.4626794	0.4986123	0.4552566	0.4641899	0.3010409	0.3030832	0.342203	0.2552121	0.4441974	0.14281262
cg10640435	SOD3	0.785214	0.2710035	0.2241772	0.4351322	0.3885221	0.3539904	0.1173779	0.191959	0.226998	0.2116149	0.2476054	0.13545404
cg25707676	SOD3	0.284014	0.4418466	0.4577144	0.4056247	0.4108968	0.4540749	0.2685336	0.2499795	0.4202542	0.3499741	0.2811287	0.12005746
cg14525610	SOD3	0.185578	0.5176773	0.5154411	0.2401966	0.4727854	0.6743238	0.2614103	0.6017076	0.3459906	0.1244	0.5180844	0.11376626
cg09491068	SOD3	0.0517776	0.5934729	0.6148621	0.547413	0.6838649	0.6815001	0.4503235	0.6026229	0.4623353	0.4377818	0.6100312	0.11160366
cg01047778	SOAT2	0.540986	0.7208961	0.7671803	0.8051113	0.7536594	0.8118044	0.6806296	0.6842359	0.6994027	0.505308	0.773222	0.10317066
cg19370346	SOAT1	0.161016	0.6382896	0.6432793	0.5729834	0.7364759	0.7310902	0.3859164	0.6105475	0.5905498	0.508434	0.6776342	0.1098073
cg10010257	SNX7	0.956107	0.2553542	0.3629139	0.0429946	0.3855672	0.1261245	0.1506243	0.1056352	0.1259308	0.1518861	0.06869328	0.114036944
cg00124993	SNX29	0.691034	0.3774832	0.05829083	0.3313944	0.08089591	0.4236912	0.4278877	0.4221254	0.4332345	0.3073794	0.4526659	0.154307472
cg04602284	SNX29	0.834103	0.635933	0.3939994	0.6786013	0.6843751	0.6507303	0.5451231	0.4204404	0.247235	0.7241791	0.3374285	0.1538466
cg00240378	SNX29	0.503602	0.851482	0.8664073	0.8028848	0.8934532	0.8868718	0.6389229	0.6026678	0.7893437	0.7462656	0.8656551	0.1316488
cg02533239	SNX29	0.549471	0.6458004	0.7100635	0.6641771	0.7043195	0.6859347	0.5319381	0.477041	0.5876188	0.5119472	0.6630557	0.12773888
cg10880928	SNX29	0.936254	0.6317638	0.5656056	0.4277549	0.4679629	0.7131172	0.5216045	0.3859804	0.4961788	0.5082864	0.3914093	0.100549
cg17588094	SNX24	0.227397	0.7887954	0.7601131	0.7321941	0.7795258	0.7466214	0.6387459	0.5331137	0.7196653	0.6826167	0.6822512	0.1101714
cg05424831	SNX20	0.133363	0.2860466	0.6056896	0.4701042	0.5885075	0.233554	0.5572346	0.5124314	0.5984945	0.5529742	0.7212347	0.1516935
cg25105745	SNTN	0.204803	0.3021723	0.3851339	0.3027584	0.396047	0.3694603	0.2346183	0.1936326	0.227883	0.2832903	0.2318775	0.11685404
cg07010582	SNTG2	0.159809	0.7743921	0.8129728	0.7748303	0.8301691	0.7662402	0.07784242	0.7551546	0.4939718	0.7783789	0.8037578	0.209899796
cg01305421	SNTG2	0.0567577	0.4571607	0.3575959	0.758257	0.6083852	0.6330593	0.3482929	0.3799793	0.451293	0.3594335	0.4224897	0.17059394
cg05337228	SNTG2	0.687582	0.5959538	0.6190973	0.7535256	0.5395415	0.8010896	0.4744255	0.4486259	0.5266101	0.5019818	0.5565366	0.16020558
cg18319799	SNTG2	0.630453	0.7389045	0.7917787	0.7249624	0.8123548	0.7696267	0.4317064	0.7872307	0.5916604	0.642389	0.5957666	0.1577748
cg06808825	SNTG2	0.607273	0.6537346	0.7330328	0.7567756	0.5464251	0.5183069	0.4499643	0.4432791	0.4438603	0.464306	0.662008	0.14897146
cg23391368	SNTG2	0.648796	0.5566131	0.7077694	0.6288716	0.7590746	0.6125008	0.4971285	0.604594	0.5044086	0.4998549	0.5135535	0.129058
cg10014470	SNTG2	0.305954	0.4375828	0.4719563	0.4909583	0.4623668	0.6808988	0.3799016	0.3012524	0.4215433	0.3810379	0.5223234	0.10754088
cg13706317	SNTG2	0.1316	0.7386965	0.7049827	0.7883918	0.8245043	0.7832414	0.6333516	0.5974846	0.7345858	0.7386798	0.6162161	0.10389976
cg14744579	SNTG1	0.408036	0.6756986	0.6688089	0.6027137	0.516839	0.6029177	0.5700095	0.395598	0.5243284	0.3816183	0.5250612	0.1340725
cg10495160	SNTG1	0.193287	0.6159713	0.5957891	0.5276496	0.5718766	0.6925684	0.4573373	0.5194376	0.4699539	0.4391081	0.4779312	0.12801738
cg16010809	SNTG1	0.392903	0.8013272	0.8413097	0.8241815	0.8218435	0.8734425	0.6899711	0.7201513	0.8034389	0.5578064	0.7688252	0.1243823
ch.4.183293081R	SNTG1	0.441559	0.3301244	0.3663726	0.3463722	0.3681805	0.4019767	0.2104957	0.1246957	0.3247066	0.2717055	0.2824037	0.11980384
cg05130816	SNTG1	0.681633	0.4993787	0.5981975	0.5155194	0.4817246	0.5879886	0.3017393	0.5585829	0.4496513	0.3502008	0.431851	0.1181567
cg11282564	SNTG1	0.582767	0.2837953	0.2464432	0.3765446	0.2917463	0.338037	0.169507	0.1797545	0.1658131	0.2797313	0.179826	0.1123869
cg20671920	SNTG1	0.62782	0.6752357	0.6535029	0.6284544	0.6853919	0.6588117	0.517235	0.5270572	0.5902171	0.6228976	0.5304981	0.10269832
cg15118780	SNTB1	0.342447	0.5964581	0.6909578	0.6455489	0.7170138	0.8112833	0.658459	0.5001647	0.6621246	0.4944856	0.6287431	0.10345698
cg08881938	SNRPN	0.0502256	0.4521274	0.5660957	0.4259697	0.6022683	0.5037563	0.2681477	0.264734	0.3539779	0.3543093	0.3881152	0.18418666
cg16133872	SNRPN	0.521875	0.3710003	0.3343982	0.3514482	0.3729379	0.3773658	0.5105546	0.5000179	0.3669376	0.598528	0.4610717	0.12599188
cg00766158	SNRPN	0.370363	0.5814186	0.7900398	0.6574462	0.4842848	0.6680689	0.3504196	0.4556088	0.5934865	0.5065654	0.6566108	0.12371344
cg05398141	SNRPN	0.160013	0.7597327	0.7817905	0.5925142	0.7048852	0.7273163	0.5748079	0.5592229	0.6029305	0.5615292	0.6550723	0.12253522
cg05293216	SNRPN	0.846233	0.4137339	0.2466088	0.2203657	0.4372965	0.2453432	0.3248985	0.4577053	0.3306039	0.5124895	0.4525659	0.102983
cg04382920	SNRPN	0.95977	0.5450107	0.5731005	0.6781236	0.6803641	0.6748148	0.4248763	0.5681687	0.5223396	0.6055155	0.5169359	0.10271554
cg03928812	SNRPN	0.245588	0.3057506	0.3243102	0.3448052	0.3506111	0.4946465	0.154389	0.297942	0.1860584	0.2670696	0.4124413	0.10044466
cg20564892	SNRPG	0.58688	0.2194533	0.1498618	0.09589601	0.2147345	0.3455759	0.02786638	0.1243569	0.06327546	0.09385372	0.2011713	0.10299955
cg23615741	SNORD87	0.550549	0.5387703	0.3344143	0.8031273	0.4080804	0.5968674	0.09906593	0.443672	0.3357639	0.3807974	0.4021612	0.203959854
cg22605278	SNORD87	0.695109	0.7434421	0.8278748	0.8130232	0.8338461	0.7266205	0.6447467	0.5480479	0.6376624	0.5966994	0.7524123	0.1530476
cg15349655	SNORD47	0.192643	0.7749256	0.8219354	0.8162638	0.7990907	0.8240683	0.6580915	0.611617	0.6919249	0.678756	0.7470077	0.12977734
cg16003832	SNORD30	0.678045	0.390707	0.4505973	0.3512843	0.4114062	0.4048963	0.2279457	0.1104136	0.4142906	0.2289712	0.2475469	0.15594462
cg06459104	SNORD24	0.342213	0.4661255	0.3817833	0.2315167	0.2848804	0.4214216	0.4949454	0.5476782	0.4150062	0.5627976	0.3061737	0.10817472
cg15679064	SNORD22	0.622554	0.3328091	0.299629	0.1147477	0.2058127	0.09503435	0.125142	0.06539493	0.1039969	0.1226947	0.0766314	0.110834584
cg25970356	SNORD1A	0.110963	0.5132594	0.4199909	0.2656451	0.4188892	0.4943835	0.3112865	0.2505236	0.3264002	0.3477287	0.2817429	0.11889724
cg20661290	SNORD16	0.0849873	0.5932031	0.6306699	0.6168625	0.6338868	0.6051705	0.3923829	0.4923958	0.5941319	0.5056707	0.5356146	0.11191938
cg04809904	SNORD12B	0.15532	0.5271933	0.4780832	0.4249998	0.4427519	0.4705406	0.6340592	0.6019942	0.5089838	0.5429031	0.6066856	0.11021142
cg03900851	SNORD116-4	0.596058	0.2528777	0.1454819	0.01799494	0.2534165	0.4625156	0.01795121	0.04989232	0.3054741	0.1045374	0.08938263	0.113009796
cg06239037	SNORD116-2	0.819442	0.03605057	0.07706321	0.6004014	0.02654578	0.4504302	0.02164963	0.02136547	0.02182511	0.02840421	0.02563009	0.21432333
cg09387224	SNORD116-2	0.359773	0.5577478	0.651065	0.4806354	0.6299345	0.6183072	0.4746414	0.3529073	0.4899841	0.5432931	0.5063237	0.11410806
cg12583591	SNORD115-38	0.214592	0.4778884	0.4969107	0.401753	0.5247512	0.5154074	0.3048893	0.2827846	0.459367	0.3349198	0.4308649	0.12077702
cg20849893	SNORD114-7	0.564678	0.04698116	0.04586222	0.04518569	0.4362866	0.05228788	0.04016418	0.03252132	0.5298206	0.5103871	0.05344637	0.107947204
cg19891517	SNORD105	0.17414	0.6401187	0.7615439	0.5951058	0.7398486	0.7063662	0.4828701	0.4570884	0.5100994	0.513561	0.5707034	0.18173218
cg22464548	SNORD105	0.877951	0.1918873	0.4531408	0.1348314	0.2682182	0.1699235	0.1348974	0.1243973	0.1488622	0.1620405	0.1369436	0.10217204
cg24322139	SNORA64	0.280672	0.6471002	0.7272631	0.689593	0.7184109	0.7822794	0.5060869	0.6312124	0.6253824	0.6374679	0.6633662	0.10022616
cg18153060	SNORA63	0.0538015	0.6194879	0.6501778	0.5943004	0.6119389	0.6632775	0.3174249	0.5248764	0.5150493	0.3036664	0.4693525	0.2017626
cg16103098	SNHG9	0.630189	0.6643783	0.6478354	0.7333364	0.6545327	0.6502149	0.3718265	0.6983067	0.4859799	0.6134754	0.6764378	0.10085428
cg02575948	SNHG4	0.712178	0.1611219	0.3068338	0.2303957	0.3375091	0.4137272	0.1360283	0.1070935	0.2891571	0.1921441	0.1539455	0.11424384
cg16274221	SNHG4	0.20449	0.6653544	0.643205	0.6835737	0.6016072	0.6934487	0.4107761	0.6045653	0.5063653	0.6362573	0.5901409	0.10781682
cg24477102	SNHG4	0.768405	0.8676182	0.839902	0.9244689	0.8330923	0.8968682	0.8176987	0.712123	0.794515	0.6629633	0.8514262	0.10464468
cg05067926	SNHG3-RCC1	0.707089	0.6663573	0.707126	0.8109589	0.6960498	0.8762947	0.6047375	0.598637	0.5642616	0.6078252	0.835524	0.10916028
cg08923494	SNHG12	0.105429	0.6677414	0.6897603	0.6597303	0.7362342	0.6993077	0.5251716	0.4431031	0.5620559	0.6069807	0.6322665	0.13663922
cg03811891	SNED1	0.783391	0.3312286	0.3121014	0.3964925	0.3942365	0.6204768	0.1900715	0.3961499	0.3299419	0.2039485	0.2185996	0.14316488
cg07923233	SNED1	0.723328	0.05537543	0.5893243	0.6306551	0.5386146	0.6122512	0.01718088	0.02494272	0.6563826	0.5824014	0.5531479	0.118433026
cg26039829	SNED1	0.695833	0.912301	0.6590591	0.9067895	0.9017482	0.6907697	0.6789278	0.9384812	0.679083	0.7221227	0.4726865	0.11587326
cg08125397	SNED1	0.223811	0.1976196	0.3367676	0.1233486	0.2845802	0.1739728	0.1425785	0.04288941	0.1244861	0.07663289	0.2079977	0.10434084
cg15952045	SND1	0.235931	0.774421	0.9000129	0.848516	0.8387141	0.8586614	0.7031064	0.7069857	0.7318142	0.682661	0.8230554	0.11454054
cg16611278	SND1	0.287506	0.437491	0.5481494	0.3575738	0.4825747	0.4626465	0.1483737	0.5756693	0.2227219	0.4487855	0.3698659	0.10460382
cg13584882	SNCAIP	0.170626	0.7138762	0.6940126	0.7018366	0.6997822	0.7219378	0.6734932	0.4247191	0.6795602	0.6588939	0.5765244	0.10365092
cg21571166	SNCA	0.134461	0.6443309	0.6206188	0.5842807	0.5173015	0.4769014	0.181965	0.4516326	0.2508549	0.3126282	0.3592184	0.25742684
cg19640500	SNCA	0.467351	0.4827005	0.6103677	0.6445392	0.5762098	0.664801	0.4765387	0.3676427	0.4621399	0.4969835	0.5222906	0.13060456
cg10827768	SNCA	0.28547	0.2987845	0.3814203	0.2997716	0.3699015	0.361518	0.1762907	0.1595257	0.2516713	0.1807287	0.3276246	0.12311098
cg09002726	SMYD4	0.303498	0.5403973	0.5556867	0.4962	0.6089297	0.6855773	0.369558	0.2930538	0.4767813	0.4651081	0.5905632	0.13834532
cg21181051	SMYD3	0.363395	0.7105497	0.7272888	0.6181012	0.7103125	0.6738168	0.5738497	0.4587262	0.6250411	0.6327118	0.6315724	0.10363356
cg08972170	SMYD1	0.480027	0.6139157	0.55813	0.4975902	0.5752857	0.6540614	0.3607689	0.5542607	0.4247873	0.4790398	0.5254798	0.1109293
cg16112226	SMTN	0.560821	0.6652969	0.8091456	0.7994662	0.7216206	0.7480587	0.543923	0.6154655	0.58375	0.5320604	0.6682509	0.16002764
cg22493358	SMTN	0.342775	0.6962339	0.7656393	0.7411939	0.735216	0.7037014	0.5987622	0.5304599	0.6293713	0.5308233	0.6380473	0.1429041
cg22474464	SMPD4	0.899834	0.2956455	0.278017	0.3440982	0.434563	0.5170814	0.06713273	0.3740108	0.2663605	0.2774753	0.2391103	0.129063094
cg10284605	SMPD4	0.317249	0.6140864	0.6833004	0.4695551	0.6135124	0.709328	0.4434803	0.4899505	0.4997396	0.4807303	0.6196088	0.11125456
cg21433768	SMOX	0.816749	0.4518235	0.3068316	0.1362167	0.2885516	0.3047084	0.4749296	0.4706698	0.4656594	0.2566622	0.4280539	0.12156862
cg15235922	SMOC2	0.287931	0.6145224	0.6818821	0.5637297	0.6500385	0.663113	0.5033824	0.4634614	0.5867624	0.5338935	0.5576849	0.10562022
cg00908323	SMG7	0.322705	0.3531797	0.5120686	0.3281601	0.3770276	0.347692	0.2085571	0.1043164	0.1565636	0.2130502	0.3652811	0.17407192
cg10162914	SMG6	0.21175	0.6653715	0.5346698	0.66943	0.5795344	0.5491048	0.3808517	0.4682396	0.5729929	0.4911304	0.4934509	0.118289
cg15602135	SMCP	0.368961	0.644941	0.5634778	0.6142647	0.6974277	0.7008588	0.3897152	0.4221228	0.6692554	0.5325055	0.6644843	0.10857736
cg10930308	SMC5	0.651891	0.126903	0.058281	0.09472945	0.3441201	0.04360808	0.3724104	0.2277386	0.3530913	0.2607799	0.03805088	0.11688589
cg02659920	SMC1B	0.705137	0.242122	0.3868267	0.1775629	0.3306524	0.3239877	0.1239311	0.08490929	0.1962808	0.2657503	0.1242745	0.133201142
cg05208056	SMARCA2	0.136773	0.3493698	0.4156361	0.2495681	0.3902541	0.4569518	0.4832622	0.4204994	0.5533206	0.5144763	0.48545	0.11904572
cg12513911	SMAP2	0.862158	0.05451156	0.9204052	0.3332097	0.04417574	0.02949527	0.3713362	0.02984958	0.0293471	0.04475675	0.03310737	0.174680094
cg06691963	SMAD7	0.240495	0.7552075	0.8153741	0.7611361	0.8170092	0.8334216	0.6345978	0.5302914	0.7235339	0.7448625	0.7371315	0.12234628
cg10598433	SMAD6	0.670982	0.61774	0.7106193	0.3603694	0.8198617	0.5933288	0.3812732	0.4286876	0.4170953	0.3752188	0.6204344	0.17584198
cg17365504	SMAD6	0.732359	0.03281441	0.01268022	0.2598901	0.0213947	0.4006536	0.01191644	0.03089101	0.01588984	0.02284913	0.04388135	0.120401052
cg02344477	SMAD6	0.177188	0.7011236	0.7318559	0.6885772	0.6979852	0.7615637	0.5981821	0.5209429	0.6696972	0.6003085	0.6204374	0.1143075
cg22048936	SMAD6	0.477718	0.4416798	0.5386972	0.3708256	0.4741564	0.4257383	0.5343323	0.5414137	0.551087	0.5975014	0.5873746	0.11212234
cg04478875	SLMO2	0.249786	0.7004738	0.6668985	0.6449951	0.6682143	0.686655	0.5716188	0.5078666	0.6282553	0.5819736	0.5406966	0.10736516
cg00316508	SLITRK5	0.25981	0.7467851	0.6872872	0.7010904	0.7408926	0.6500105	0.5406329	0.512231	0.6571117	0.6094764	0.6432673	0.1126693
cg21426686	SLITRK1	0.596429	0.6343907	0.7234812	0.7766957	0.6200829	0.6197113	0.5162126	0.4834805	0.6474535	0.5027545	0.6335258	0.11818698
cg03171795	SLIT3	0.272653	0.7565064	0.614848	0.7830598	0.8034721	0.8402624	0.4981593	0.6920435	0.5365334	0.5779718	0.6803019	0.16262776
cg07037635	SLIT3	0.0859053	0.5299257	0.4596432	0.3754411	0.5963548	0.5678731	0.4004956	0.3561755	0.4089161	0.2924125	0.3623714	0.14177336
cg07180125	SLIT3	0.198118	0.5872905	0.5863223	0.5226375	0.5629151	0.5571523	0.4447792	0.27312	0.5650695	0.4139322	0.4134784	0.14118768
cg19194367	SLIT3	0.118734	0.6219408	0.5459996	0.7003966	0.7095321	0.521279	0.5876888	0.6618959	0.3332725	0.3531278	0.4900649	0.13461964
cg16327891	SLIT3	0.644788	0.40044	0.3888828	0.197545	0.3656831	0.2956658	0.4964126	0.3258454	0.4694492	0.4673481	0.5206522	0.12629816
cg24749479	SLIT3	0.403648	0.4521804	0.5099177	0.4617229	0.5519132	0.4655258	0.4127605	0.4217101	0.323587	0.4210124	0.2978334	0.11287132
cg25266603	SLIT3	0.143966	0.6369366	0.6163562	0.8221182	0.5567205	0.5766328	0.5580674	0.491976	0.5912865	0.4499534	0.6088523	0.10172574
cg05871254	SLIT1	0.621588	0.5024905	0.4677525	0.4269616	0.5072865	0.5275857	0.3260435	0.3520041	0.4411243	0.4200661	0.2951288	0.119542
cg05220751	SLFN11	0.792038	0.644236	0.6560403	0.7259359	0.6752723	0.6883397	0.434734	0.6741585	0.6009635	0.4816384	0.6126403	0.1171379
cg26119563	SLCO4A1	0.22022	0.6438953	0.6537458	0.7494139	0.7166029	0.5515577	0.4484071	0.6071717	0.5469629	0.6600838	0.5175689	0.10700424
cg14769373	SLCO3A1	0.151543	0.7829512	0.8499762	0.8531153	0.8754355	0.8545243	0.655984	0.7757121	0.7031816	0.6006868	0.8021588	0.13565584
cg21789674	SLCO3A1	0.474564	0.3336416	0.3015998	0.3456083	0.3875775	0.3776477	0.1460322	0.2661787	0.2536702	0.1969518	0.2257426	0.13149988
cg03293732	SLCO3A1	0.237553	0.6639024	0.6690111	0.5241925	0.5681494	0.7316535	0.4784124	0.4683942	0.5058371	0.5916376	0.6095741	0.1006107
cg11226901	SLCO1C1	0.158144	0.7338487	0.5330769	0.6077406	0.6384327	0.6977482	0.3358062	0.4524307	0.5294876	0.5701345	0.5652871	0.1515402
cg05419096	SLCO1C1	0.0490599	0.7353376	0.7529318	0.7215495	0.7681351	0.7732672	0.6346258	0.6440073	0.6910798	0.658357	0.539292	0.11677186
cg09505340	SLC9A3	0.0552736	0.7556731	0.5217146	0.7473732	0.6022182	0.7378126	0.5635388	0.4409598	0.4078863	0.3405452	0.6898687	0.18439858
cg22369607	SLC9A3	0.374745	0.6583605	0.6671031	0.5689827	0.5737034	0.7651784	0.4472296	0.5049066	0.4470316	0.5370204	0.5922515	0.14097768
cg06502165	SLC9A3	0.824453	0.664289	0.6259668	0.5363805	0.6492005	0.6342742	0.5026093	0.3789167	0.4745235	0.5004832	0.6040962	0.12989642
cg10224795	SLC9A3	0.447646	0.7604672	0.703728	0.6997427	0.7127793	0.7217931	0.5849032	0.5159473	0.7181034	0.62265	0.567988	0.11778368
cg13870275	SLC9A2	0.319953	0.5008606	0.5714503	0.3819489	0.4113952	0.4910187	0.2814166	0.2311547	0.3991128	0.3425269	0.5287828	0.11473598
cg06056929	SLC9A11	0.406656	0.4537773	0.540964	0.7245453	0.591767	0.7559057	0.3362333	0.638425	0.5037792	0.4973795	0.5259634	0.11303578
cg20311770	SLC8A3	0.131842	0.4603814	0.5708525	0.4818712	0.3255273	0.4345547	0.3172719	0.2359489	0.4167773	0.249111	0.4546011	0.11989538
cg25423002	SLC8A2	0.700629	0.4546622	0.5101659	0.4628261	0.4009749	0.441972	0.0847109	0.3903579	0.3209905	0.4014517	0.3762802	0.13936198
cg08182407	SLC8A2	0.647773	0.5102727	0.5250946	0.7592481	0.5040044	0.5693026	0.6237327	0.3087364	0.3021041	0.5241156	0.4352543	0.13479586
cg19617213	SLC8A2	0.666401	0.2044618	0.2335637	0.0398343	0.05219091	0.02035494	0.2631556	0.04223192	0.3443399	0.08748539	0.4579436	0.128950152
cg06484432	SLC8A2	0.0813312	0.768429	0.7633665	0.7439123	0.7805962	0.8000567	0.6359447	0.5795105	0.734992	0.6374401	0.6572688	0.12224092
cg03998053	SLC7A13	0.139593	0.7331842	0.8123983	0.8369098	0.6246069	0.7792246	0.6090233	0.6455625	0.507095	0.4861951	0.6950249	0.1686846
cg25513230	SLC7A11	0.336807	0.5187976	0.7619022	0.5013088	0.5545366	0.6652045	0.4188109	0.5749324	0.3739676	0.3750758	0.5667939	0.13843382
cg27317046	SLC7A1	0.373497	0.2109306	0.4908314	0.2040935	0.3594107	0.1937378	0.1169765	0.1479902	0.1747618	0.2119651	0.1826996	0.12492216
cg02388488	SLC7A1	0.435097	0.8245203	0.7790658	0.7478393	0.7676082	0.7986477	0.5916702	0.7844765	0.6307991	0.6555952	0.6557217	0.11988372
cg02490589	SLC6A7	0.269935	0.6687698	0.7754077	0.7532535	0.7810048	0.7876918	0.5347792	0.7511029	0.6549892	0.5752295	0.6697718	0.116051
cg14530382	SLC6A6	0.654975	0.1831942	0.2521523	0.07584124	0.2058449	0.2168701	0.04691518	0.03447083	0.1024456	0.1123576	0.05734447	0.116073812
cg19140429	SLC6A5	0.830316	0.5400951	0.571006	0.7255279	0.6799969	0.7194703	0.4755543	0.5334862	0.526271	0.6291786	0.533597	0.10760182
cg02096296	SLC6A3	0.551826	0.7169206	0.6496284	0.6789736	0.732384	0.8398688	0.4848727	0.7259895	0.6365883	0.5409891	0.6837429	0.10911858
cg21903981	SLC6A3	0.377891	0.8164385	0.7991571	0.857717	0.8412513	0.8841541	0.8021126	0.8546264	0.4356919	0.7671405	0.8274805	0.10233322
cg08762819	SLC6A2	0.177157	0.421269	0.5590411	0.3523724	0.4874515	0.609431	0.380309	0.2092094	0.355839	0.301504	0.3805239	0.16043594
cg17210933	SLC6A2	0.600719	0.6575001	0.6537035	0.7076703	0.7064251	0.5724771	0.4343892	0.5396492	0.5003499	0.5227973	0.5547956	0.14915898
cg07615347	SLC6A2	0.240219	0.584859	0.6550968	0.6280383	0.6806862	0.6392444	0.5207534	0.6196581	0.4783105	0.4149693	0.5142064	0.1280054
cg16786640	SLC6A2	0.499243	0.5122581	0.2968922	0.348277	0.298431	0.2664384	0.08280013	0.3611299	0.1758169	0.22895	0.3708273	0.100554494
cg02345146	SLC6A19	0.626642	0.3913431	0.3767494	0.4427855	0.3817432	0.5509762	0.2400724	0.3932618	0.3339709	0.3105195	0.2883871	0.11547714
cg18224445	SLC6A19	0.711742	0.4256656	0.2885036	0.158423	0.2109514	0.2580664	0.1129759	0.05896066	0.3981926	0.06956284	0.1943072	0.10152216
cg21249563	SLC6A19	0.269935	0.3907149	0.4530642	0.2781128	0.3891483	0.4858312	0.3034068	0.1892275	0.3271838	0.2906266	0.3799976	0.10128582
cg00188321	SLC6A18	0.521603	0.5123082	0.5939743	0.3867438	0.4153193	0.4708371	0.7294506	0.7865797	0.6955559	0.5845368	0.7288406	0.22915618
cg24645671	SLC6A18	0.154783	0.5801265	0.5599894	0.5097277	0.6044746	0.6376405	0.37831	0.2966808	0.4789223	0.400354	0.5292956	0.1616792
cg24441383	SLC6A17	0.852372	0.6438842	0.681077	0.6590208	0.6257843	0.6141005	0.6246605	0.2511077	0.6172938	0.3541733	0.7042263	0.13448104
cg07529392	SLC6A17	0.694665	0.606691	0.6590489	0.6747779	0.7050037	0.6292467	0.4811616	0.5812386	0.5163755	0.5613729	0.5219439	0.12253514
cg14209372	SLC6A17	0.528088	0.5993242	0.5869022	0.515597	0.5935929	0.5729288	0.4471076	0.4203141	0.5192017	0.4506553	0.4938132	0.10745064
cg24024511	SLC6A13	0.328002	0.4998028	0.4973751	0.3535559	0.6194831	0.4507334	0.2821337	0.4130586	0.4565767	0.2858871	0.4505945	0.10653994
cg01423883	SLC6A1	0.503405	0.7127981	0.5166422	0.539521	0.6157517	0.7156427	0.4989604	0.3000798	0.3471358	0.3079817	0.4117479	0.24689002
cg08183724	SLC5A7	0.291958	0.459525	0.4375492	0.7127896	0.3849361	0.5435775	0.291776	0.5862939	0.3558446	0.4373098	0.2988289	0.11366484
cg22647566	SLC5A2	0.304856	0.7308612	0.6830571	0.4444829	0.4960708	0.5543994	0.8094088	0.7568759	0.8043751	0.6694255	0.7966623	0.18557524
cg04515311	SLC5A10	0.370288	0.6232449	0.5420456	0.4238617	0.4700417	0.5131742	0.6419229	0.5991564	0.6804795	0.6041054	0.7026318	0.13118558
cg19362774	SLC4A7	0.472252	0.7990984	0.8691165	0.8053154	0.8566259	0.9048269	0.8690509	0.426902	0.8249737	0.4411685	0.8330374	0.16797012
cg22050705	SLC4A5	0.699865	0.3905208	0.3455496	0.08608014	0.42926	0.2821401	0.483465	0.5110306	0.450357	0.6474799	0.397944	0.191345172
cg19445188	SLC4A4	0.148643	0.5428106	0.4007258	0.4183373	0.5498966	0.6552133	0.365713	0.3385544	0.2336654	0.4104907	0.6012865	0.12345472
cg07505478	SLC4A4	0.522419	0.298527	0.5391645	0.380427	0.4854064	0.7251561	0.3812211	0.2953179	0.3317154	0.4120185	0.5069667	0.10028828
cg07451928	SLC45A4	0.0966249	0.4699448	0.5806274	0.6980776	0.5010524	0.7465711	0.4996234	0.429625	0.4096597	0.3520178	0.5944316	0.14218316
cg06041067	SLC45A4	0.457876	0.7091806	0.5165603	0.7336736	0.7385467	0.4934462	0.592495	0.5647351	0.5970055	0.428341	0.4972376	0.10231864
cg07148591	SLC44A5	0.169946	0.5878753	0.6285177	0.547892	0.6614204	0.6453995	0.4565879	0.4553311	0.5624045	0.5240101	0.4601814	0.12251798
cg15803614	SLC44A4	0.522555	0.1408759	0.1825063	0.1182234	0.1217548	0.2394514	0.2817284	0.3472245	0.1946995	0.2978174	0.2193927	0.10761014
cg09626521	SLC44A4	0.486543	0.5123526	0.3270393	0.4349076	0.3013018	0.4783264	0.2018611	0.426585	0.353158	0.1981777	0.3590751	0.10301416
cg27322675	SLC44A3	0.104867	0.5960223	0.5574071	0.4783084	0.5839456	0.5921084	0.4595232	0.3667036	0.5101363	0.4536605	0.4911284	0.10532796
cg18028999	SLC43A2	0.668119	0.08027581	0.2984338	0.03770961	0.06755382	0.4636035	0.02433035	0.0130108	0.05304143	0.03777913	0.1165501	0.140572946
cg01015354	SLC43A2	0.161275	0.6266103	0.5786908	0.6981254	0.6683602	0.6283961	0.5562257	0.537779	0.5408777	0.5120667	0.4942428	0.11179818
cg09197279	SLC41A2	0.15977	0.5322473	0.533089	0.4630037	0.5774314	0.5547179	0.3582553	0.4283521	0.4767516	0.3394755	0.5193611	0.10765874
cg12954245	SLC41A2	0.271729	0.4984208	0.6429874	0.5506674	0.5505401	0.6376141	0.3604901	0.4631613	0.5532941	0.5177963	0.4598648	0.10512464
cg14388466	SLC41A2	0.0549704	0.5058133	0.6166869	0.4978379	0.6007445	0.5667866	0.4287425	0.4031723	0.5101166	0.3844207	0.5412918	0.10402506
cg24480859	SLC41A2	0.195322	0.6105546	0.5837347	0.5718361	0.6173269	0.6824816	0.5190668	0.4468016	0.5627871	0.5609361	0.4631593	0.1026366
cg08879482	SLC39A7	0.126515	0.6837203	0.5740592	0.6717337	0.5927309	0.5895408	0.4305499	0.4186154	0.5683517	0.4585463	0.5844599	0.13025234
cg07847030	SLC39A7	0.725652	0.3311097	0.3171172	0.2433916	0.3796543	0.4015653	0.1188872	0.2157712	0.2956408	0.2834853	0.20002	0.11180672
cg09996840	SLC39A11	0.352164	0.7522288	0.739402	0.7114773	0.7414353	0.7995333	0.5725536	0.5315626	0.711478	0.642569	0.662571	0.1246685
cg25020293	SLC39A11	0.0911075	0.5471134	0.5712229	0.4777844	0.6345788	0.5523939	0.3995241	0.3912953	0.4848978	0.4540894	0.4720742	0.11624252
cg08876274	SLC39A11	0.561614	0.3620779	0.4539686	0.6986814	0.2810793	0.2998837	0.2741086	0.1948591	0.3147905	0.2586969	0.4868062	0.11328592
cg19805668	SLC39A11	0.180997	0.4548336	0.3976455	0.378168	0.3859458	0.4065543	0.273162	0.1904417	0.4198387	0.2895882	0.3410729	0.10180874
cg11176519	SLC38A9	0.164128	0.5871487	0.7791199	0.6002693	0.7258846	0.5648201	0.3889082	0.5575159	0.6663554	0.4572746	0.6809564	0.10124642
cg17695831	SLC38A4	0.758378	0.5048044	0.5980958	0.6074207	0.4995571	0.3124867	0.1928403	0.1437731	0.2063512	0.3174551	0.4045459	0.25147982
cg01741372	SLC38A3	0.628936	0.3371201	0.407047	0.4914465	0.6972539	0.4088949	0.1545022	0.2860118	0.302045	0.3556785	0.1424976	0.22020546
cg14278612	SLC38A2	0.274245	0.4229349	0.5926204	0.5109929	0.3492798	0.4617967	0.3270051	0.3435371	0.3909576	0.3065957	0.4253955	0.10882674
cg17665095	SLC38A2	0.0516708	0.6292889	0.6818239	0.6496303	0.6535007	0.7188706	0.4511539	0.624584	0.6315449	0.5171642	0.6011643	0.10150062
cg21795074	SLC38A11	0.42383	0.7839205	0.8661909	0.9147418	0.8278351	0.8468562	0.6496974	0.6514449	0.7605308	0.5852288	0.821977	0.15413312
cg03357803	SLC37A4	0.775862	0.5963284	0.5501453	0.8860021	0.8870926	0.4509438	0.2726966	0.4165775	0.4835175	0.6367336	0.8678009	0.13863722
cg16019558	SLC37A2	0.288594	0.3623668	0.4101988	0.3004359	0.453524	0.4697928	0.1967203	0.2352959	0.2267644	0.2519793	0.2847591	0.16015986
cg19788371	SLC37A2	0.507409	0.2994885	0.4802113	0.3300945	0.3558646	0.4343338	0.2890034	0.1798655	0.2759143	0.1772419	0.3200784	0.13157784
cg16301728	SLC37A2	0.23488	0.5944129	0.585591	0.5963245	0.6130221	0.6240444	0.4637749	0.4033159	0.5632455	0.4764647	0.495307	0.12225738
cg08954776	SLC37A2	0.353066	0.6169368	0.6146631	0.5448563	0.5554067	0.5327287	0.2554747	0.5999359	0.4334275	0.4699	0.5342538	0.11431994
cg20817483	SLC37A2	0.697124	0.3413543	0.2996294	0.4298188	0.4609852	0.3715785	0.20476	0.3755903	0.2459939	0.2867309	0.2463001	0.1087982
cg02128981	SLC35F3	0.4851	0.6111283	0.61197	0.7721594	0.5821984	0.7275763	0.4908104	0.5941221	0.5590762	0.4014895	0.579032	0.13610044
cg27665829	SLC35F3	0.0903028	0.5257332	0.4998195	0.3665951	0.5690891	0.2946428	0.324171	0.3030326	0.357668	0.2358795	0.4045682	0.12611208
cg20787634	SLC35E2	0.225169	0.4779916	0.5008481	0.3299323	0.3692974	0.5275092	0.3019209	0.269959	0.4221096	0.3678821	0.3419018	0.10036104
cg13850887	SLC35C1	0.18865	0.8078102	0.6337563	0.5487419	0.6616017	0.6145723	0.6127966	0.5583212	0.5035346	0.39534	0.6607371	0.10715058
cg21472165	SLC30A4	0.249801	0.475217	0.4876718	0.3312228	0.5674247	0.5057388	0.2085243	0.3255878	0.4054175	0.3542049	0.4097535	0.13275742
ch.7.102590751F	SLC2A9	0.12626	0.3406044	0.3563963	0.3259032	0.3470867	0.3692635	0.1535251	0.1074187	0.2048077	0.2028485	0.2334793	0.16743496
cg17497608	SLC2A9	0.699093	0.5980694	0.5571124	0.7308313	0.6441055	0.637539	0.4283129	0.6331109	0.5695744	0.6066625	0.391529	0.10769358
cg26662578	SLC2A5	0.551276	0.7628686	0.7902647	0.7778093	0.7205968	0.7461959	0.645906	0.5695623	0.6415287	0.664371	0.7598076	0.10331194
cg08867825	SLC2A14	0.435301	0.3057236	0.3672833	0.8545474	0.5265909	0.2862749	0.1833094	0.2893813	0.3099423	0.3972225	0.2053631	0.1910403
cg03352168	SLC2A14	0.324039	0.6200643	0.6593891	0.7731221	0.5260327	0.7755516	0.3403939	0.4929531	0.6523387	0.5679516	0.6814305	0.1238184
cg18055075	SLC2A14	0.597897	0.4603457	0.6330852	0.6216705	0.687959	0.7161359	0.4207048	0.5717117	0.4515345	0.4845199	0.6239503	0.11335502
cg26481302	SLC2A13	0.210433	0.7675449	0.8140347	0.6901774	0.7693997	0.819073	0.5979465	0.6781287	0.7072278	0.6635817	0.6315844	0.11635212
cg14131536	SLC2A1	0.798895	0.6289204	0.6320176	0.5823914	0.5721898	0.6445058	0.213874	0.5750791	0.5618547	0.4803361	0.3667591	0.1724244
cg16878059	SLC29A3	0.225067	0.36074	0.4659579	0.3419493	0.5642869	0.5934999	0.5342696	0.5759552	0.6072057	0.5869455	0.6379707	0.12318254
cg14470998	SLC29A1	0.31877	0.4522625	0.3866999	0.457436	0.35829	0.6121316	0.2765746	0.3511828	0.4376551	0.4156369	0.257645	0.10562512
cg10224806	SLC28A2	0.619492	0.7832368	0.7896121	0.3221573	0.5437002	0.573844	0.325765	0.3926722	0.3753769	0.3905762	0.6295153	0.17972896
cg06757180	SLC28A2	0.630672	0.8542027	0.7934251	0.6083186	0.8269787	0.8420953	0.6275331	0.7133524	0.6679396	0.6226216	0.7468341	0.10934792
cg01117274	SLC26A9	0.731921	0.5698	0.6665512	0.6164535	0.6713955	0.6828786	0.5732777	0.5973849	0.5417069	0.4627967	0.5068183	0.10501886
cg26946218	SLC26A8	0.0979089	0.3867784	0.531466	0.6412678	0.5663933	0.6446035	0.2875122	0.3612244	0.4034188	0.5408294	0.5392051	0.12766382
cg13692426	SLC26A7	0.31391	0.4222761	0.5114106	0.4762007	0.6033387	0.377836	0.2118063	0.4280702	0.4680775	0.2311333	0.416877	0.12701956
cg09365002	SLC26A5	0.382651	0.4037486	0.5943819	0.2798936	0.3397953	0.35148	0.473825	0.646027	0.7117471	0.4018374	0.6660562	0.18603866
cg19782407	SLC26A1	0.167139	0.6569217	0.7483733	0.6383963	0.735315	0.6807668	0.4109429	0.5216764	0.5951958	0.4967563	0.6242354	0.16219326
cg01924561	SLC26A1	0.193706	0.3627512	0.3739988	0.2607352	0.3325456	0.3185614	0.1436644	0.08868182	0.2291618	0.1659127	0.3180828	0.140617736
cg15691199	SLC26A1	0.178546	0.6962838	0.6326423	0.6411984	0.6287579	0.7281001	0.6110585	0.537118	0.6009257	0.5559931	0.4942387	0.1055297
cg07099084	SLC26A1	0.372414	0.3097235	0.6302685	0.5109143	0.5362595	0.5470418	0.2708815	0.4118241	0.3153641	0.3643652	0.6710021	0.10015412
cg06994652	SLC25A45	0.625695	0.3602155	0.4215367	0.3037836	0.5071662	0.2728515	0.2971091	0.575958	0.5654075	0.3982731	0.6042407	0.11508698
cg16238918	SLC25A42	0.764278	0.252622	0.3766941	0.2507341	0.1994271	0.2574841	0.1639515	0.1874571	0.04993686	0.1515348	0.1583979	0.125136648
cg20366397	SLC25A42	0.227211	0.6372353	0.6465167	0.6806831	0.711198	0.723671	0.4501195	0.5834556	0.613641	0.5517927	0.680824	0.10389426
cg05644049	SLC25A37	0.451197	0.3580907	0.3559782	0.2735795	0.3553526	0.3135937	0.1639537	0.08246692	0.3043622	0.2163383	0.2686529	0.124164136
cg14184524	SLC25A33	0.238526	0.4003724	0.4652494	0.4974816	0.4602693	0.638552	0.3990226	0.2879378	0.4243818	0.3804723	0.3744461	0.11913282
cg02347527	SLC25A31	0.577915	0.6053051	0.5141163	0.7063289	0.6081524	0.7099407	0.3769858	0.513729	0.445601	0.6149727	0.4448689	0.1495372
cg06025774	SLC25A29	0.0375703	0.6882505	0.5286683	0.707835	0.5653312	0.5471798	0.4046832	0.3357464	0.469894	0.4230206	0.6386897	0.15304618
cg16625218	SLC25A29	0.0798343	0.5465268	0.5524541	0.4738863	0.5763112	0.5400915	0.4170679	0.3484717	0.4815496	0.4112208	0.4443456	0.11732286
cg18175470	SLC25A22	0.308783	0.6275833	0.7423211	0.7569532	0.7250251	0.7616469	0.4492176	0.6065407	0.630396	0.4806567	0.6467469	0.15999434
cg14614422	SLC25A21	0.51334	0.7919353	0.7600239	0.7127336	0.5648133	0.8016557	0.5195938	0.6633697	0.6273017	0.5696694	0.7132318	0.10759908
cg08490624	SLC25A10	0.170757	0.5915077	0.5846582	0.414175	0.5747082	0.5961081	0.3046901	0.2310543	0.5541624	0.4254743	0.6118922	0.12677678
cg03010887	SLC24A4	0.467556	0.4698861	0.4409671	0.355525	0.4566945	0.4575871	0.3128555	0.3094523	0.3336904	0.3722413	0.3219549	0.10609308
cg01715800	SLC24A4	0.390187	0.4154114	0.4875858	0.2462377	0.4663368	0.3456511	0.4454695	0.4882256	0.5323492	0.4158835	0.5826553	0.10067206
cg10881311	SLC24A3	0.380575	0.2772416	0.3038313	0.5123198	0.4520811	0.1701482	0.1852136	0.2356716	0.1676833	0.247948	0.2863483	0.11855144
cg06142743	SLC23A3	0.421008	0.8081738	0.7363979	0.7540596	0.6830838	0.7278938	0.5470369	0.727609	0.6681381	0.560269	0.7054824	0.1002147
cg07440648	SLC23A1	0.230557	0.6374936	0.646917	0.8170996	0.7113475	0.6093953	0.5646476	0.7251475	0.3619422	0.5418531	0.6205248	0.12162756
cg05376185	SLC22A5	0.352435	0.1758659	0.0948839	0.04154518	0.1206108	0.07543549	0.1858408	0.1620029	0.2740551	0.1690127	0.3220794	0.120929926
cg23969380	SLC22A5	0.687023	0.6027312	0.7104083	0.8708858	0.6802703	0.6664498	0.4723163	0.5935383	0.7034579	0.4485178	0.7581286	0.1109573
cg25569396	SLC22A3	0.287656	0.7480581	0.7086564	0.697624	0.7650477	0.7700281	0.6339384	0.5720202	0.6804653	0.672421	0.5710664	0.1119006
cg06052090	SLC22A18	0.0618595	0.7817596	0.7674488	0.699026	0.7665429	0.7668714	0.6169637	0.56384	0.697359	0.6642936	0.6939721	0.10904406
cg13191951	SLC22A13	0.445608	0.5501544	0.5547037	0.5022267	0.5389238	0.6549784	0.4736138	0.4310442	0.4702981	0.4499744	0.461543	0.1029027
cg00332850	SLC22A10	0.74623	0.7032729	0.715139	0.6487097	0.7394107	0.756118	0.5400247	0.6575814	0.6134111	0.5644493	0.4826767	0.14090142
cg20135529	SLC20A1	0.365312	0.8284696	0.8429509	0.7230584	0.8392394	0.8604299	0.6578909	0.5510446	0.8262896	0.7486198	0.8050518	0.1010503
cg00353407	SLC1A6	0.263754	0.4414738	0.4728152	0.3802114	0.4502066	0.4115967	0.2863348	0.1711904	0.3315099	0.3105807	0.4280331	0.12573096
cg13935380	SLC1A6	0.230239	0.3772329	0.349079	0.494549	0.4379581	0.3307182	0.2297502	0.3917188	0.2662633	0.3156291	0.2191142	0.11341232
cg15163862	SLC1A6	0.163334	0.467356	0.5598453	0.4425664	0.5019125	0.5476241	0.323519	0.2631972	0.4202646	0.3799012	0.5672866	0.11302714
cg00077738	SLC1A4	0.310013	0.7034864	0.8158063	0.4603626	0.8123739	0.8463057	0.7153363	0.804116	0.6613143	0.834784	0.04848712	0.114859436
cg06302818	SLC1A2	0.583607	0.7518835	0.803546	0.748542	0.8068736	0.8340893	0.5998163	0.6674783	0.7108833	0.7477472	0.6822557	0.10735072
cg14558428	SLC1A2	0.785814	0.1154647	0.08561881	0.3385572	0.1168107	0.2136481	0.02864598	0.07692963	0.06834961	0.1036137	0.06218154	0.10607581
cg01916088	SLC1A2	0.870842	0.5383567	0.5012829	0.4883883	0.7175784	0.7519644	0.1410582	0.6539316	0.4628446	0.8229973	0.4080066	0.10174648
cg14872454	SLC1A2	0.186717	0.78077	0.7475474	0.6487858	0.7137581	0.7785251	0.6418557	0.5251526	0.6698734	0.6371381	0.6896228	0.10114876
cg03662398	SLC18A2	0.244237	0.6254999	0.6150997	0.5286983	0.7023612	0.6582446	0.3993922	0.3370273	0.5195903	0.4675157	0.4662509	0.18802546
cg12691572	SLC18A2	0.720345	0.5795688	0.5755419	0.574752	0.6099294	0.5832565	0.4068175	0.3543237	0.5579118	0.4911666	0.4569873	0.13116834
cg01446270	SLC18A2	0.209273	0.7246351	0.5815114	0.6878052	0.4302371	0.655659	0.481766	0.4594529	0.4365711	0.4849461	0.6261562	0.1181911
cg19729536	SLC18A2	0.120491	0.7770227	0.8054665	0.7600853	0.6812526	0.814337	0.6431745	0.5824271	0.7131767	0.6205646	0.7016471	0.11543482
cg05350839	SLC18A2	0.395344	0.4933041	0.5322981	0.4810173	0.5045457	0.6916074	0.3963246	0.4499078	0.4233865	0.4084331	0.448049	0.11533432
cg25511667	SLC18A2	0.692044	0.3687549	0.4250593	0.5181745	0.6072478	0.6317374	0.2515767	0.3819398	0.5896338	0.480423	0.2777349	0.11393314
cg10635330	SLC18A2	0.475107	0.3457138	0.4085332	0.3444994	0.4107027	0.4268327	0.2624455	0.2271098	0.2888306	0.2731424	0.3787788	0.10119494
cg17254383	SLC17A9	0.328482	0.609147	0.5291139	0.6044566	0.5430831	0.5859531	0.74152	0.8164015	0.7235622	0.6515881	0.656351	0.14353382
cg08012672	SLC17A6	0.366879	0.6018452	0.5698558	0.3737347	0.6286473	0.4579288	0.2680386	0.3521018	0.4026439	0.4786717	0.398321	0.14644696
cg16777782	SLC17A4	0.703573	0.7723441	0.7877814	0.805037	0.7843406	0.7204576	0.6241877	0.690382	0.6032199	0.7286633	0.6918218	0.1063372
cg14677698	SLC17A3	0.567688	0.4592464	0.5414362	0.5454118	0.4642946	0.5727283	0.2090139	0.5878803	0.4470232	0.4140167	0.3078829	0.12346006
cg09050820	SLC17A3	0.21301	0.5294694	0.3270976	0.3391106	0.4930529	0.4871731	0.3194836	0.3229958	0.4325735	0.2477182	0.3247262	0.10568126
cg09012411	SLC16A4	0.0935836	0.6156563	0.6531388	0.5848031	0.7058505	0.7252941	0.4866851	0.4572376	0.5906554	0.5652196	0.5439715	0.12819472
cg14185860	SLC16A3	0.233284	0.5032078	0.5416561	0.5726734	0.6859891	0.5378273	0.312308	0.4624929	0.4844201	0.3025547	0.4187239	0.17217082
cg15372959	SLC16A3	0.420767	0.3715131	0.3618509	0.388887	0.4170832	0.3633171	0.1908128	0.1413337	0.3088778	0.2355808	0.2716726	0.15087472
cg04131969	SLC16A3	0.300144	0.7750773	0.4313135	0.4127686	0.8131483	0.4422447	0.02620971	0.4474235	0.8687255	0.06988312	0.8028629	0.131889534
cg06212582	SLC16A3	0.069381	0.6224987	0.4904482	0.4880797	0.614172	0.707664	0.4289396	0.4867283	0.5200281	0.3920654	0.5130756	0.11640512
cg15889705	SLC16A12	0.498342	0.6063178	0.7251709	0.5985125	0.6805854	0.5544875	0.4899186	0.508157	0.5747052	0.3645413	0.6180384	0.12194272
cg05816786	SLC16A12	0.59115	0.8036681	0.8038237	0.7707591	0.8402811	0.7909834	0.6627764	0.5845032	0.755062	0.647916	0.7515553	0.1215405
cg12367833	SLC16A11	0.150315	0.4699745	0.2972248	0.5580367	0.449643	0.4137538	0.1609287	0.2343932	0.3328463	0.2275786	0.2902153	0.18853414
cg20088477	SLC16A1	0.204657	0.7185656	0.6484275	0.6791229	0.6128517	0.6317859	0.4490263	0.5249398	0.5599158	0.5433049	0.5331901	0.13607534
cg02195995	SLC15A4	0.20875	0.84386	0.6565147	0.7193336	0.6657805	0.8574272	0.4267268	0.7967176	0.5225493	0.5086324	0.8404579	0.1295664
cg03884270	SLC15A1	0.280672	0.6606755	0.6721615	0.60086	0.6658092	0.5935502	0.5400383	0.3738557	0.5329124	0.5179067	0.5765858	0.1303515
cg24376548	SLC13A2	0.404168	0.7722745	0.7679737	0.5514627	0.7040452	0.7391931	0.4130946	0.7642041	0.5398703	0.5119346	0.6776423	0.12564066
cg01719898	SLC12A7	0.19676	0.3332532	0.5435753	0.5749501	0.5104297	0.5108126	0.3332694	0.2621428	0.4389879	0.355174	0.5023311	0.11622314
cg13355078	SLC12A7	0.483058	0.5552834	0.662403	0.6883814	0.6537133	0.6787986	0.4569584	0.4430712	0.5438759	0.5139268	0.724061	0.11133728
cg14539466	SLC12A2	0.497913	0.5193585	0.4824359	0.5005992	0.533766	0.5108662	0.3595963	0.2836687	0.4119895	0.4238037	0.5042773	0.11273806
cg01515741	SLC12A2	0.513359	0.8042732	0.6846808	0.6252701	0.6221875	0.7844463	0.8112836	0.8235142	0.8038195	0.7388195	0.8875088	0.10881754
cg12186771	SLC12A1	0.437746	0.2478989	0.1516096	0.09023052	0.1734952	0.1763799	0.3141226	0.3545315	0.2473908	0.2191753	0.2371839	0.106557996
cg16503053	SLC10A7	0.175175	0.8295048	0.7894641	0.7256123	0.7411283	0.6767215	0.5885127	0.3838479	0.6684722	0.7327986	0.6744596	0.142868
cg05984115	SLC10A7	0.623134	0.7837836	0.7548918	0.7866762	0.8155162	0.8240837	0.6883191	0.5996931	0.6923304	0.5981102	0.746675	0.12796474
cg06863310	SLC10A7	0.261873	0.6577451	0.686304	0.6318467	0.5961028	0.5920336	0.4142645	0.5651909	0.5380884	0.4095587	0.618962	0.12359354
cg11039241	SLC10A4	0.463353	0.2912771	0.2333335	0.1820113	0.2834528	0.2414994	0.3404352	0.4827228	0.2857527	0.2764757	0.3941555	0.10959356
cg07058998	SLAIN1	0.227293	0.3895506	0.3064068	0.3492051	0.3638761	0.4244409	0.1902172	0.1683121	0.2768337	0.2118315	0.3202378	0.13320944
cg26872028	SLAIN1	0.608632	0.4246357	0.4644988	0.3886059	0.4514534	0.516087	0.2625408	0.2464993	0.4645735	0.4089563	0.3326984	0.1060025
cg24978058	SLA	0.216446	0.6957733	0.5874482	0.624291	0.6447873	0.6303817	0.5424672	0.4384854	0.4030864	0.4132096	0.5751098	0.16206462
cg10350722	SKINTL	0.270324	0.582009	0.5945061	0.5803752	0.5224715	0.638555	0.4100875	0.4262327	0.5808952	0.5130196	0.4624999	0.10503638
cg07385577	SKI	0.852766	0.1332392	0.09033408	0.3935908	0.3517925	0.274004	0.02181565	0.06337749	0.1037273	0.09251183	0.1067634	0.170952982
cg13907406	SKI	0.117175	0.7302893	0.7249289	0.7049476	0.7248721	0.7358457	0.5553889	0.5464423	0.6551654	0.5926201	0.617128	0.13082778
cg27425784	SKI	0.779218	0.6005037	0.654013	0.6605383	0.6203987	0.7224282	0.4075231	0.6582685	0.6277257	0.5045253	0.5139967	0.10916852
cg10259889	SKAP1	0.583893	0.1789955	0.4674087	0.2655036	0.4702337	0.3036436	0.1093444	0.1917059	0.2264078	0.2106851	0.2030146	0.14892546
cg16243558	SKAP1	0.0955013	0.6897738	0.6583248	0.6708422	0.5784982	0.6136342	0.4848294	0.4902486	0.678937	0.4234728	0.5673769	0.1132417
cg24740868	SKAP1	0.562019	0.188055	0.277879	0.144823	0.4701408	0.1714965	0.2289902	0.581982	0.3669171	0.2888089	0.3491731	0.1126954
cg22816091	SKAP1	0.599718	0.5037915	0.5209283	0.4876962	0.5829943	0.669853	0.4240713	0.3849938	0.4793639	0.4555087	0.4679472	0.11067568
cg22022881	SKAP1	0.714292	0.6374373	0.6638662	0.6668211	0.6762625	0.7117921	0.6091303	0.4487747	0.6031599	0.5962022	0.5815557	0.10347128
cg26850117	SKA2	0.50248	0.3714852	0.3608729	0.5635867	0.368026	0.3608648	0.3361748	0.5318741	0.06989754	0.09313536	0.3194448	0.1348618
cg13944175	SIX6	1.0292	0.2037345	0.1438678	0.1157372	0.1963678	0.3477919	0.02114546	0.175488	0.07562109	0.08087008	0.05348239	0.120178436
cg20447508	SIX6	1.1345	0.3993921	0.06198171	0.00847226	0.1816209	0.06027649	0.006597698	0.01135973	0.009617664	0.1111572	0.03184185	0.108233864
cg09929180	SIX5	0.778555	0.8292547	0.8224377	0.8093928	0.9058389	0.9362425	0.4972898	0.6684737	0.7941298	0.9046254	0.9220176	0.10332606
cg03956426	SIX2	0.215484	0.6045356	0.5633121	0.688933	0.627122	0.4911022	0.3824278	0.5302462	0.543564	0.5286335	0.4680687	0.10441294
cg25135563	SIPA1L2	0.201286	0.4572147	0.5895567	0.4275174	0.5961129	0.5856586	0.3671466	0.254666	0.4150435	0.4151631	0.5924184	0.12232454
cg21026830	SIPA1	0.468772	0.29	0.1957331	0.5918812	0.3283959	0.4460497	0.09471242	0.4467997	0.1567296	0.2092643	0.2494495	0.139020876
cg08033640	SIM2	0.61217	0.7792616	0.8352755	0.7243377	0.8349434	0.879132	0.5682971	0.4900747	0.681661	0.6271953	0.6855982	0.20002478
cg12969193	SIM2	0.745536	0.4445028	0.5242315	0.3883616	0.4046743	0.7356919	0.2687203	0.3972814	0.5445533	0.2910062	0.3322318	0.13273382
cg25571957	SIM2	0.415226	0.5964696	0.4120165	0.4504946	0.4388685	0.4954067	0.6442742	0.5436794	0.5881191	0.6323141	0.6103149	0.12508916
cg03290730	SIM2	0.229817	0.7267585	0.602914	0.7683233	0.7387549	0.7130192	0.5963361	0.6215479	0.5362517	0.5742841	0.6417329	0.11592344
cg16662267	SIM2	0.781513	0.3911302	0.3753904	0.3686363	0.3657551	0.4196749	0.206426	0.01085895	0.3819538	0.4538332	0.3360481	0.10629337
cg02181287	SIM2	0.208764	0.7811659	0.6930096	0.6500049	0.7564882	0.7458097	0.5881014	0.5481735	0.6565893	0.6377887	0.6715461	0.10485586
cg15736240	SIM1	0.156739	0.5766033	0.7637927	0.7853814	0.6895437	0.5122908	0.2541865	0.6375785	0.5031198	0.5522403	0.7651433	0.1230687
cg13651224	SIM1	0.213222	0.6359177	0.5825483	0.6104972	0.6690314	0.6815456	0.5218383	0.5032766	0.4862871	0.5432946	0.5477685	0.11541502
cg14799008	SIK2	0.219994	0.6331925	0.7001305	0.6984378	0.7275991	0.7680665	0.5874718	0.5554441	0.6251248	0.615713	0.6265354	0.10342746
cg25258843	SIGLEC14	0.889969	0.3364609	0.3706109	0.1903564	0.2173204	0.2325211	0.1200154	0.1205261	0.1556503	0.2033327	0.1774206	0.11406492
cg25411327	SIGLEC11	0.573039	0.9250557	0.9527017	0.7839235	0.8448122	0.9141741	0.7494615	0.7898442	0.8989022	0.6062685	0.8586885	0.10350046
cg11824582	SIDT1	0.135552	0.333519	0.4150629	0.3099788	0.4798371	0.4461721	0.2333751	0.2131074	0.2718973	0.310858	0.4333609	0.10439424
cg18534077	SIAH3	0.502861	0.5300674	0.4297506	0.3870206	0.4683559	0.4351426	0.3608355	0.2971977	0.4339802	0.3426476	0.3072125	0.10169272
cg25578225	SIAE	0.344093	0.5083163	0.6620652	0.5201954	0.6494486	0.6770261	0.3923444	0.3309407	0.4619152	0.4216599	0.5611312	0.16981204
cg14366110	SHROOM1	0.593461	0.5528841	0.7429485	0.627026	0.6462761	0.6187292	0.4293452	0.409657	0.5695954	0.4726222	0.6202709	0.13727464
cg12266167	SHROOM1	0.330839	0.5487465	0.5001181	0.5491814	0.5905015	0.5476213	0.3642507	0.4796953	0.5362827	0.4238034	0.4010867	0.10621
cg03565923	SHOX2	0.0498111	0.5659819	0.5430106	0.3566406	0.5603675	0.5856765	0.4138156	0.4760601	0.3664186	0.314694	0.4673452	0.11466872
cg25279739	SHOX2	0.588314	0.6987187	0.8446724	0.6252686	0.8057558	0.8954108	0.4179641	0.8368563	0.8175562	0.5469186	0.7179096	0.1065243
cg14066751	SHISA9	0.836424	0.3419818	0.4976816	0.08806358	0.4266843	0.5589269	0.1742072	0.2403262	0.2220756	0.3365772	0.1271298	0.162604436
cg17431280	SHISA9	0.701202	0.5125158	0.471473	0.2911343	0.4416008	0.4034239	0.1361164	0.2343425	0.4899696	0.2416278	0.3196119	0.13969592
cg00118507	SHISA7	0.15559	0.7128816	0.6531594	0.6257367	0.6665456	0.6996486	0.5447165	0.5257888	0.6005	0.5804206	0.4953606	0.12223708
cg03779213	SHISA6	0.115615	0.5598068	0.6800038	0.705987	0.5511153	0.5615222	0.5429357	0.3582722	0.4740345	0.4672474	0.5998914	0.12321078
cg23100540	SHISA3	0.878552	0.2336002	0.2406981	0.1850536	0.2725139	0.2749914	0.3017199	0.2189885	0.3007254	0.2770576	0.6878059	0.11588802
cg02475547	SHISA3	0.477996	0.5332028	0.5188371	0.4200073	0.5650875	0.4415816	0.3066037	0.2229449	0.4361557	0.378862	0.5673791	0.11335418
cg23374892	SHISA3	0.527419	0.7525011	0.724745	0.5829026	0.6460404	0.6573815	0.4858615	0.5811759	0.5313057	0.6332557	0.568844	0.11262556
cg20266154	SHISA3	0.831522	0.3632715	0.3728607	0.5657367	0.4220811	0.3042689	0.1580796	0.3480347	0.3288688	0.3661558	0.3062325	0.1041695
cg00699419	SHISA3	0.129449	0.604748	0.7184669	0.5714466	0.6540717	0.807968	0.5281087	0.5083559	0.602923	0.565758	0.6326888	0.10377336
cg13444670	SHF	0.113438	0.7191338	0.694755	0.6642745	0.7401752	0.598196	0.4726742	0.4437028	0.6391547	0.6732508	0.5923831	0.11907378
cg06015142	SHC2	0.205778	0.5399476	0.5599186	0.5074553	0.6427926	0.6905827	0.4305151	0.3574502	0.4545636	0.4052258	0.5369483	0.15119876
cg15122993	SHC2	1.15019	0.6199141	0.4641892	0.8183236	0.5412975	0.4697354	0.1199506	0.6999745	0.434138	0.6297199	0.4311253	0.1197103
cg15974673	SHC1	0.737827	0.2044598	0.2996438	0.1772666	0.2718057	0.2787709	0.07754468	0.06233688	0.1107859	0.185196	0.1908726	0.121042148
cg25012739	SHC1	0.867532	0.4233772	0.505797	0.2420369	0.4391329	0.3907515	0.3342162	0.2464128	0.3087759	0.07291038	0.5088663	0.105982784
cg05944271	SHB	0.113864	0.7270209	0.50577	0.7678804	0.6836833	0.811731	0.289335	0.6435121	0.5720569	0.7407805	0.6631221	0.1174558
cg16175792	SHANK3	0.115482	0.4750116	0.6155329	0.4798268	0.5308732	0.506135	0.3087692	0.1826683	0.4847916	0.3187759	0.5773659	0.14700172
cg10522641	SHANK3	0.0526703	0.577193	0.7040433	0.6195441	0.6261551	0.6225394	0.4066335	0.5235595	0.5496381	0.4290522	0.517561	0.14460612
cg04487600	SHANK3	0.147266	0.6139399	0.6585463	0.5882522	0.5217182	0.7039403	0.5056027	0.4069779	0.46327	0.4633855	0.587698	0.13189256
cg22012281	SHANK3	0.22022	0.4031024	0.4901919	0.3698397	0.5369966	0.467897	0.2740254	0.2468698	0.3790201	0.3830324	0.3855918	0.11989762
cg07227671	SHANK3	0.418546	0.5303851	0.5706733	0.5076779	0.4507361	0.5339556	0.3918162	0.2794789	0.4370685	0.4924865	0.4429713	0.10992132
cg22688836	SHANK2	0.148444	0.850888	0.857529	0.8679605	0.6963502	0.6707744	0.5363466	0.6481551	0.5768782	0.4114502	0.7532222	0.20348996
cg05290820	SHANK2	0.512518	0.2495571	0.3827322	0.5654641	0.3702393	0.4799745	0.1336278	0.2715908	0.1769557	0.3167846	0.209317	0.18793826
cg10502590	SHANK2	0.702862	0.4341278	0.3590755	0.8784084	0.497247	0.4161829	0.6801143	0.4903242	0.6199762	0.8823764	0.792386	0.1760271
cg18098498	SHANK2	0.112206	0.4063638	0.4270189	0.5756412	0.3172005	0.4525868	0.1649212	0.1912704	0.4051273	0.1834002	0.3722876	0.1723609
cg21045915	SHANK2	0.59634	0.6990452	0.6093363	0.6928772	0.5672845	0.7241911	0.4305472	0.4204143	0.4871601	0.575056	0.5233595	0.17123944
cg08887138	SHANK2	0.26282	0.670351	0.7827461	0.6789878	0.7411751	0.76838	0.5548866	0.426312	0.681643	0.5673692	0.6336374	0.15555836
cg11987916	SHANK2	0.0453804	0.7491233	0.7688863	0.7598222	0.7195508	0.6956185	0.4618227	0.4790178	0.6465373	0.6207878	0.7137667	0.15421376
cg16642695	SHANK2	0.220462	0.523805	0.5984668	0.5374869	0.5138666	0.5571408	0.3764615	0.2530617	0.501627	0.3648307	0.4824589	0.15046526
cg06773295	SHANK2	0.735553	0.5196289	0.5165058	0.766632	0.6983235	0.4496529	0.3618304	0.3924893	0.386807	0.389285	0.6763361	0.14879906
cg18514705	SHANK2	0.287271	0.660377	0.8317345	0.5860447	0.7816952	0.7974394	0.6352056	0.6906361	0.533422	0.4930039	0.5682425	0.14735614
cg00691226	SHANK2	0.249055	0.8228984	0.8913081	0.8109375	0.7712566	0.7540302	0.5778391	0.8071999	0.7424992	0.5001511	0.7013229	0.14428372
cg02582754	SHANK2	0.348522	0.8597426	0.6760879	0.8750912	0.8644751	0.8515175	0.7518313	0.73126	0.6986454	0.5282212	0.7023207	0.14292714
cg27025722	SHANK2	0.113864	0.5615083	0.7171304	0.5402076	0.6311638	0.691582	0.4876645	0.3533699	0.4898333	0.4917602	0.6066506	0.14246272
cg16880392	SHANK2	0.206064	0.5300528	0.477385	0.4981308	0.5360898	0.5313224	0.3082335	0.2519326	0.4128908	0.4000152	0.4877707	0.1424276
cg01029331	SHANK2	0.515565	0.3806375	0.9474269	0.916441	0.9508393	0.6463415	0.9462152	0.8552729	0.9515593	0.9451354	0.84893	0.14108532
cg09985739	SHANK2	0.141167	0.4130957	0.6919547	0.5576584	0.6029607	0.6210356	0.2133417	0.5333042	0.5143216	0.443025	0.4817753	0.14018746
cg20125920	SHANK2	0.379801	0.3680262	0.3196224	0.307772	0.3826931	0.3523251	0.2046056	0.1399189	0.2549264	0.2029126	0.2402161	0.13757184
cg06061449	SHANK2	0.847357	0.9372885	0.9816265	0.9731026	0.9510918	0.9336724	0.8111655	0.8009257	0.8299429	0.8069246	0.8477367	0.13601728
cg21576003	SHANK2	0.517423	0.3515223	0.3839191	0.349609	0.399413	0.2379902	0.1549603	0.185524	0.2773727	0.1672625	0.2572666	0.1360135
cg25154482	SHANK2	0.283371	0.394787	0.4167365	0.3855218	0.4851688	0.5567577	0.340876	0.2707567	0.3601975	0.3368149	0.2660545	0.13285444
cg17617953	SHANK2	0.448616	0.5864553	0.4888205	0.6306431	0.4715484	0.5379367	0.4070843	0.3481716	0.3558545	0.4428529	0.5017772	0.1319327
cg01663440	SHANK2	0.468622	0.6385343	0.6110891	0.5640386	0.639103	0.6366637	0.4731694	0.3985322	0.5561566	0.4957482	0.5093287	0.13129872
cg16209064	SHANK2	0.244689	0.4126168	0.3885068	0.5548338	0.5292031	0.5375104	0.395018	0.3214307	0.4486304	0.2554957	0.3492073	0.13057776
cg02046247	SHANK2	0.340302	0.6331832	0.7638192	0.7555816	0.7862338	0.6966987	0.5528743	0.6053077	0.5923195	0.5405778	0.7021799	0.12845146
cg05670219	SHANK2	0.670058	0.5593319	0.6991535	0.5945646	0.6808383	0.602293	0.4468374	0.4056817	0.5263166	0.4834059	0.6321802	0.1283519
cg01442005	SHANK2	0.0402571	0.7037442	0.7475057	0.6942084	0.7030447	0.7501062	0.5907401	0.5456355	0.6346681	0.6016058	0.588421	0.12750774
cg22975318	SHANK2	0.290166	0.722733	0.6688991	0.5074456	0.6079477	0.6003352	0.5497878	0.5139863	0.4120926	0.3923861	0.6126926	0.12528304
cg18442362	SHANK2	0.186079	0.3445123	0.301739	0.255489	0.2605154	0.3306805	0.4500975	0.3485916	0.426709	0.3967896	0.4943175	0.1247138
cg20060185	SHANK2	0.557079	0.9172494	0.8817385	0.9462053	0.8489767	0.9240156	0.7802817	0.7795569	0.6808819	0.7394021	0.9154785	0.12451688
cg04622480	SHANK2	0.547928	0.3507289	0.5003882	0.3143247	0.2908404	0.5431554	0.2235249	0.2138895	0.2753505	0.3347835	0.3359697	0.1231839
cg14888916	SHANK2	0.642308	0.4757058	0.5315226	0.5652136	0.5905535	0.5485075	0.3115616	0.4394872	0.4751567	0.5374961	0.3387483	0.12181062
cg21643095	SHANK2	0.0481129	0.4193413	0.5322484	0.408938	0.5477954	0.637745	0.3711885	0.3145502	0.3699757	0.4087597	0.4732195	0.1216749
cg08852759	SHANK2	0.34345	0.2504804	0.08980531	0.07943974	0.08082803	0.1306426	0.3186992	0.2435709	0.2257198	0.2099826	0.2414876	0.121652804
cg11500101	SHANK2	0.370672	0.5791646	0.539212	0.5616643	0.5690525	0.6421957	0.523776	0.418802	0.4301688	0.534034	0.3856571	0.11977024
cg25156118	SHANK2	0.830308	0.3461403	0.2470623	0.5206402	0.2610889	0.4169192	0.1255795	0.141622	0.5117505	0.2261998	0.1981183	0.11771616
cg13221107	SHANK2	0.217244	0.465834	0.5380381	0.4576074	0.5115508	0.6420111	0.2513362	0.4476442	0.3725415	0.4265865	0.5372186	0.11594288
cg05666200	SHANK2	0.188962	0.6953053	0.5274325	0.5206647	0.4726465	0.5176407	0.3698014	0.3621386	0.4607539	0.4022422	0.561624	0.11542592
cg04450501	SHANK2	0.325483	0.7171363	0.7381594	0.6964468	0.7228398	0.7824963	0.5877247	0.6160597	0.5759998	0.6261258	0.6887442	0.11248488
cg27323557	SHANK2	0.301323	0.6662759	0.7601807	0.73941	0.6730139	0.7230377	0.5702887	0.5531195	0.5992492	0.611149	0.6657047	0.11248142
cg21035402	SHANK2	0.785882	0.4686449	0.567387	0.5484637	0.5384595	0.4437536	0.3484182	0.3015508	0.3773546	0.4998478	0.4781949	0.11226848
cg18865733	SHANK2	0.397988	0.4941034	0.4423183	0.5088469	0.4746405	0.5095466	0.3257066	0.3817669	0.4172145	0.3905755	0.3570502	0.1114284
ch.13.1081090R	SHANK2	0.222627	0.2358191	0.2817199	0.1908437	0.272885	0.268455	0.121231	0.101619	0.1914466	0.1448876	0.1348084	0.11114602
cg12735333	SHANK2	0.228532	0.5321451	0.5343579	0.3994013	0.538453	0.555602	0.387417	0.326342	0.4314369	0.4371902	0.4306304	0.10938856
cg27428948	SHANK2	0.313125	0.6669637	0.7127671	0.5757703	0.640487	0.6690298	0.5142214	0.431463	0.650386	0.5523551	0.5752122	0.10827604
cg20854286	SHANK2	0.481815	0.854406	0.8035268	0.7779078	0.7845755	0.7994121	0.596416	0.7405365	0.767139	0.6040222	0.7774234	0.10685822
cg12728606	SHANK2	0.345071	0.5403185	0.636142	0.5131009	0.6135071	0.5950803	0.4638137	0.3776972	0.5472377	0.4873921	0.5076551	0.1028706
cg20113802	SHANK2	0.166252	0.7120427	0.733231	0.7358284	0.64464	0.7240611	0.6688956	0.5556635	0.6396185	0.6735128	0.5010079	0.10222098
cg19667791	SHANK2	0.196471	0.5889671	0.6801153	0.6179839	0.6992569	0.6995032	0.5077592	0.4881455	0.581341	0.5694885	0.6314923	0.10151998
cg07771321	SHANK2	0.53102	0.4664717	0.5464851	0.4562549	0.4445103	0.4331816	0.2284859	0.2936549	0.3633516	0.3115463	0.6432317	0.10132664
cg00364287	SHANK2	0.368189	0.5598352	0.5699334	0.6203221	0.5461424	0.4894382	0.5435178	0.4111615	0.5112835	0.4442576	0.3695489	0.1011804
cg10940055	SHANK2	0.682113	0.5413319	0.7875875	0.5760509	0.7320002	0.3929041	0.614021	0.8120428	0.5769412	0.7143636	0.818214	0.1011416
cg18106482	SHANK2	0.203245	0.7758833	0.6768931	0.6816747	0.7420616	0.7563975	0.5761774	0.7232613	0.6077334	0.5965785	0.6257058	0.10069076
cg10629128	SHANK1	0.418546	0.7137033	0.6725928	0.6517428	0.6493986	0.6475918	0.4615958	0.5557994	0.6523706	0.5932093	0.5497923	0.10445238
cg02630677	SH3TC2	0.291279	0.4817114	0.6498538	0.4380904	0.5103804	0.7102286	0.338091	0.4416607	0.4345816	0.4781436	0.4577062	0.1280163
cg11915444	SH3RF3	0.38381	0.7981347	0.8338646	0.794547	0.8016804	0.8057485	0.7072246	0.701737	0.4932401	0.7195107	0.7951968	0.1234132
cg21431041	SH3RF3	0.582558	0.4161149	0.3594585	0.3555073	0.3286448	0.4666643	0.2329235	0.2262325	0.4025981	0.2654737	0.246163	0.1105998
cg05221167	SH3RF3	0.645389	0.182032	0.1735246	0.09567388	0.3836869	0.2830046	0.08688418	0.1114264	0.1242206	0.1947657	0.08910955	0.10230311
cg02940070	SH3RF1	0.168952	0.778818	0.7895238	0.7247691	0.7161761	0.7216155	0.6127988	0.5031915	0.4028239	0.6001592	0.7805509	0.16627564
cg09688928	SH3RF1	0.564393	0.4867515	0.4508895	0.4590068	0.53636	0.5028825	0.3040951	0.352173	0.4351308	0.3709664	0.4482213	0.10506074
cg23991622	SH3PXD2A	0.851019	0.2057513	0.08623776	0.3436804	0.08883137	0.05290593	0.01811852	0.03255245	0.03124513	0.1091232	0.06202057	0.104869378
cg07698102	SH3GL1	0.17542	0.5159637	0.5689147	0.4902232	0.4294163	0.5410472	0.344117	0.3391432	0.3748548	0.4001693	0.4298783	0.1314805
cg24962544	SH3BP5	0.116268	0.805099	0.8106896	0.8128348	0.7866942	0.836298	0.7817793	0.7477178	0.8082099	0.789703	0.3909405	0.10665302
cg07113199	SH3BP4	0.656742	0.1978566	0.5287636	0.1439099	0.2787226	0.1299592	0.07630461	0.09801365	0.3083356	0.08325937	0.126442	0.117371334
cg21635870	SH3BP4	0.754605	0.4676331	0.4755225	0.4473004	0.3814045	0.4619613	0.1920981	0.453588	0.3929863	0.3022908	0.354329	0.10770592
cg01035035	SH3BP4	0.268381	0.487645	0.5310709	0.6608815	0.426068	0.6786975	0.4103545	0.4911097	0.3892997	0.4925129	0.4872334	0.10277054
cg03735592	SH3BP2	0.18258	0.5314391	0.5985058	0.4741697	0.592434	0.568606	0.3992037	0.3749995	0.4924767	0.4583415	0.5111688	0.10579288
cg10583180	SH3BP1	0.429858	0.4585067	0.4992485	0.6120102	0.529752	0.5656294	0.294397	0.4009314	0.4909098	0.4459327	0.397133	0.12716858
cg23601468	SH3BGR	0.208316	0.7014737	0.5404654	0.529449	0.5563173	0.516722	0.6478525	0.6960388	0.6907294	0.7239868	0.6266325	0.10816252
cg08547691	SH2D7	0.604008	0.4111594	0.2104592	0.3846032	0.2923417	0.08065997	0.02966667	0.0283739	0.02268019	0.06669081	0.1326856	0.21982526
cg21171115	SH2D6	0.353677	0.2112284	0.2213212	0.2073222	0.1960855	0.2282717	0.04666463	0.06804346	0.09802124	0.1118145	0.1983892	0.108259194
ch.2.4251330R	SH2D4B	0.041133	0.1749602	0.197288	0.1884343	0.2453283	0.2203235	0.08706602	0.07167873	0.145956	0.1289869	0.09102759	0.100323812
cg24412829	SH2D4A	0.301716	0.3183598	0.4864408	0.4613377	0.3808596	0.389276	0.1389771	0.2469614	0.3535943	0.2943489	0.4900344	0.10247156
cg16586104	SH2D3C	0.369833	0.701836	0.6076485	0.7486545	0.7477232	0.6303417	0.5908549	0.747184	0.4879242	0.5166605	0.5009513	0.1185258
cg05784562	SH2D3A	0.188346	0.5078739	0.426661	0.157685	0.3353582	0.2603371	0.04903703	0.2406054	0.2077954	0.1500433	0.3905363	0.129979554
cg01763916	SH2D3A	0.321154	0.8392372	0.8135251	0.8057466	0.7791332	0.2943223	0.8243759	0.834773	0.865117	0.8370226	0.8050622	0.12687726
cg18259342	SH2D3A	0.26121	0.6584635	0.5513313	0.5175841	0.6377953	0.5958159	0.4296497	0.3804258	0.536603	0.5476086	0.482856	0.1167694
cg02067712	SH2B2	0.571347	0.3679554	0.2828098	0.3347893	0.4270807	0.6132011	0.127133	0.2938358	0.3178062	0.339527	0.2251925	0.14446836
cg11056945	SH2B2	0.244748	0.6658	0.7336984	0.769242	0.6631476	0.7858157	0.6828433	0.706069	0.5540197	0.4046431	0.6399092	0.12604388
cg10455940	SH2B2	0.0968116	0.4451692	0.5166166	0.4542876	0.5053781	0.5891321	0.4676472	0.3342048	0.378223	0.4173215	0.3062918	0.12137906
cg21817858	SGMS2	0.62391	0.4567465	0.4533834	0.5521456	0.5027007	0.5883896	0.1642094	0.253606	0.3104268	0.5540623	0.5201626	0.15017974
cg21819468	SGMS2	0.679322	0.2350724	0.2817331	0.1127821	0.4159384	0.1784402	0.2914902	0.2711327	0.3897105	0.52917	0.3791393	0.1273353
cg09547025	SGK3	0.213155	0.491639	0.4727266	0.4095747	0.5345228	0.4997957	0.1932119	0.3808124	0.4604607	0.2987074	0.2290253	0.16920822
cg04797496	SGK1	0.0322311	0.5595632	0.5819991	0.505345	0.6460387	0.5940624	0.4149359	0.3447597	0.4811454	0.4189793	0.5205528	0.14132706
cg02407720	SGK1	0.638929	0.4014656	0.2303043	0.2725044	0.3667725	0.2942861	0.1719497	0.1206408	0.2558323	0.1871101	0.1745099	0.13105802
cg08313539	SGK1	0.302126	0.348919	0.2701759	0.169875	0.3337139	0.3133093	0.4364628	0.485176	0.3527282	0.4283423	0.3320098	0.1197452
cg15552249	SGK1	0.0613219	0.4501682	0.2986687	0.3309858	0.5085523	0.4519874	0.2369779	0.3374952	0.2773265	0.3530382	0.3201528	0.10307436
cg26837708	SGIP1	0.299334	0.2751487	0.2905974	0.2266722	0.3212317	0.2705963	0.132008	0.05462908	0.2318381	0.1811285	0.2018471	0.116559104
cg10667166	SGIP1	0.570244	0.7790748	0.8106933	0.8046489	0.8470839	0.8030333	0.6770429	0.6957035	0.7139593	0.7635119	0.6744765	0.10396802
cg02864844	SGEF	0.689865	0.4586605	0.4018658	0.6022573	0.462721	0.5997406	0.2035217	0.5943213	0.2770595	0.5302927	0.3374678	0.11651644
cg01697477	SGCZ	0.377259	0.5666664	0.5541031	0.5701976	0.589313	0.6211394	0.3361256	0.5121523	0.5667343	0.5198361	0.03400931	0.186512378
cg01818634	SGCZ	0.354601	0.5687222	0.5569746	0.5261489	0.6319164	0.4854826	0.2324547	0.5878112	0.3661078	0.4197671	0.5159979	0.1294212
cg18039933	SGCZ	0.332283	0.7736033	0.7549281	0.7214474	0.7209337	0.8407668	0.4991129	0.6332304	0.7148579	0.6006408	0.7958658	0.1135943
cg27391816	SGCZ	0.534614	0.4526869	0.4013614	0.3544888	0.3638454	0.4133632	0.5764665	0.4977671	0.572198	0.449077	0.4566914	0.11329086
cg01191064	SGCZ	0.112825	0.7364964	0.7544453	0.6277972	0.7381454	0.7702795	0.6037784	0.6269475	0.5977474	0.5704262	0.725248	0.10060326
cg11353929	SGCE	0.139425	0.5493017	0.5187473	0.6394462	0.6035134	0.4461491	0.3187399	0.3837586	0.3493803	0.3005447	0.6453798	0.15187088
cg02212772	SGCE	0.759724	0.8171493	0.818336	0.8028387	0.8232031	0.8309354	0.7401164	0.6516936	0.7482741	0.7857269	0.6236133	0.10860764
cg22902194	SGCE	0.184276	0.5049801	0.4752377	0.6223767	0.6595438	0.5085902	0.394975	0.6081759	0.28727	0.4083787	0.5609345	0.10219888
cg18817831	SGCE	0.162662	0.7483751	0.7414942	0.7366074	0.7620634	0.7620999	0.6415607	0.5907307	0.7074699	0.686303	0.6180052	0.1013141
cg09535526	SFXN5	0.503265	0.7039278	0.6538523	0.6225024	0.6376836	0.7740076	0.4743395	0.579229	0.6219628	0.5277233	0.5322692	0.13128998
cg05941924	SFXN2	0.295401	0.5653475	0.6766525	0.6141505	0.6558215	0.6358625	0.4385794	0.4690624	0.5958076	0.4901716	0.6402288	0.10279694
cg04899500	SFTPC	0.610046	0.5017587	0.5545499	0.4373651	0.5550626	0.6154639	0.3619198	0.4070262	0.4566163	0.5094226	0.3395722	0.11792862
cg03339910	SFTPB	0.578472	0.2176459	0.1594999	0.1308519	0.09743102	0.245606	0.3662609	0.434897	0.2202226	0.3470309	0.264574	0.156390136
cg19138905	SFTA3	0.238061	0.4851453	0.7012814	0.501706	0.6897747	0.6617019	0.5436012	0.5556235	0.4561556	0.2275125	0.5712227	0.13709876
cg05884394	SFRS8	0.829408	0.2191817	0.2831986	0.4122715	0.1944897	0.2925595	0.08623758	0.09579889	0.1439158	0.2680428	0.2740819	0.106724806
cg17423071	SFRS2	0.303636	0.4273846	0.3570764	0.2361653	0.425211	0.289831	0.4210202	0.4057029	0.5024253	0.4414659	0.4755913	0.10210746
cg03276422	SFRS16	0.716872	0.3573016	0.4012053	0.211409	0.2981876	0.423622	0.1527286	0.177985	0.3616457	0.2434858	0.1590696	0.11936216
cg19560210	SFRS1	0.362886	0.6030742	0.6431127	0.4109862	0.6239405	0.7152824	0.4968692	0.5659351	0.4792471	0.3754803	0.5450567	0.10676152
cg25225517	SFRP5	0.662157	0.6269089	0.5948786	0.5745273	0.6522915	0.7485988	0.4064548	0.3697094	0.5192965	0.4659804	0.7276976	0.14161328
cg25223700	SFRP5	0.428865	0.6970795	0.6696902	0.6713681	0.705547	0.747187	0.5296925	0.4691928	0.549384	0.6492231	0.6003041	0.13861506
cg02306612	SFRP5	0.687612	0.3863447	0.3889776	0.03785538	0.5435632	0.3858133	0.4241789	0.4932575	0.3632175	0.699069	0.4307468	0.133583104
cg04832268	SFRP5	0.999252	0.751922	0.8441195	0.795655	0.887292	0.91334	0.4595154	0.8714169	0.6533768	0.6954159	0.8771458	0.12709154
cg03021100	SFRP5	0.194639	0.4306317	0.5457052	0.3104275	0.4818	0.4138948	0.3004286	0.2014197	0.3368153	0.2825888	0.438244	0.12459256
cg27332399	SFRP5	0.459934	0.699328	0.737299	0.6973451	0.6767012	0.7187132	0.566173	0.5093999	0.6338935	0.5824835	0.6307682	0.12133368
cg18164791	SFRP5	0.0574871	0.6976245	0.664982	0.7118896	0.7113438	0.7665589	0.5979286	0.57087	0.615099	0.6090003	0.6030415	0.11129188
cg01718447	SFRP5	0.664999	0.2876493	0.2213914	0.01611198	0.02224187	0.02602854	0.001013223	0.01412156	0.01033999	0.00882696	0.01387217	0.105049837
cg12088417	SFRP2	0.504459	0.9622628	0.7880898	0.9558018	0.955368	0.9582205	0.9462349	0.9500976	0.2088704	0.9328002	0.9107625	0.13419546
cg04719721	SFRP2	0.0921125	0.3302519	0.2845322	0.2652823	0.3698958	0.3105383	0.1562628	0.108651	0.235859	0.1957283	0.2770872	0.11738244
cg14689542	SFRP1	0.856267	0.1705629	0.190551	0.1755636	0.1834291	0.1828645	0.3714465	0.4159326	0.2199294	0.4244268	0.4093762	0.18762808
cg01578293	SFRP1	0.194488	0.8390625	0.823532	0.7999979	0.8379742	0.8121714	0.6881343	0.6368216	0.698468	0.6312067	0.7561244	0.1403966
cg05659187	SFPQ	0.744059	0.06563077	0.5200402	0.5784184	0.1033702	0.5741542	0.4840565	0.6470565	0.5007837	0.5486137	0.5223482	0.172248966
cg05554718	SFN	0.371524	0.5979127	0.587505	0.4931203	0.6780607	0.6522112	0.519289	0.2445651	0.6505069	0.4810047	0.4227749	0.13813386
cg25942896	SFN	0.409574	0.7284444	0.6757748	0.6553249	0.6909036	0.7080637	0.5562332	0.5145255	0.6447858	0.5873083	0.5513877	0.12085418
cg02641337	SFN	0.772592	0.2949049	0.3894763	0.2777935	0.2321986	0.3983726	0.1600373	0.2306698	0.1964067	0.1261621	0.2814071	0.11961258
cg08805241	SFN	0.256004	0.4121186	0.4519215	0.3246017	0.4164783	0.4235581	0.2581245	0.179118	0.3365378	0.2670777	0.4280613	0.11195178
cg14212850	SFMBT2	0.511548	0.9292302	0.9153687	0.931943	0.9047984	0.920926	0.6183978	0.8260074	0.7323711	0.8793775	0.8324706	0.14272838
cg17436476	SFMBT2	0.669733	0.3869064	0.5329863	0.4998888	0.4523832	0.578837	0.2620046	0.2817382	0.3825513	0.358457	0.4960172	0.13404668
cg15459605	SFMBT2	0.379545	0.4654891	0.5556656	0.6277401	0.388693	0.4104995	0.2364914	0.3520284	0.4201764	0.4526067	0.4539407	0.10656874
cg26912069	SFMBT2	0.135772	0.7058077	0.7873408	0.7769945	0.7724214	0.8732259	0.6952268	0.6474254	0.7481859	0.5850908	0.7358549	0.1008013
cg12589112	SFMBT2	0.65493	0.5024405	0.5428423	0.3293255	0.4244791	0.3503948	0.3842978	0.2502754	0.3210784	0.2892077	0.4015281	0.10061896
cg06897442	SFMBT1	0.293326	0.3170966	0.2231873	0.2981482	0.3284749	0.287603	0.2681117	0.1560646	0.1666365	0.2126786	0.1465793	0.10088786
cg23706782	SF3A2	0.305767	0.4106269	0.3829121	0.3756816	0.4269418	0.4464268	0.2917399	0.2860931	0.353241	0.2703038	0.3098699	0.1062683
cg10210739	SEZ6	0.441529	0.4829831	0.3248959	0.5229132	0.5210594	0.6051159	0.4163941	0.3555598	0.2889878	0.5544534	0.264535	0.11540748
cg13458812	SETD8	0.474753	0.9009224	0.9002029	0.7820621	0.8853331	0.8578336	0.7257775	0.5333034	0.8382989	0.5882844	0.8730507	0.15352784
cg09470640	SETD7	0.687209	0.5997084	0.3357088	0.6039788	0.4053629	0.6053036	0.5899398	0.2400097	0.3274843	0.6454331	0.2133961	0.1067599
cg06229737	SETD4	0.385385	0.7974696	0.8512008	0.7891081	0.8054944	0.8215482	0.6821136	0.6050245	0.7142402	0.7186307	0.697686	0.12942522
cg12324970	SETD3	0.672085	0.4550937	0.559986	0.5570065	0.5317405	0.5722191	0.3735706	0.4930559	0.4341204	0.4178829	0.3814217	0.11519886
cg25028639	SET	0.0863793	0.5900239	0.5644414	0.5299143	0.6210999	0.6310981	0.4436121	0.3767844	0.5631456	0.4871824	0.476388	0.11789302
cg08835099	SESN1	0.0940315	0.5110534	0.7847513	0.7435549	0.2243578	0.879199	0.5711318	0.2128726	0.5870885	0.1885221	0.5478703	0.20708622
cg10226467	SERTAD2	0.325536	0.6903293	0.6852432	0.7225754	0.6745435	0.6202139	0.460566	0.4971242	0.6267763	0.5191296	0.728485	0.11216484
cg06872272	SERPINF1	0.678862	0.6431931	0.8743938	0.7005193	0.7114212	0.724408	0.6529597	0.4487057	0.495874	0.4626418	0.6194737	0.1948561
cg02698580	SERPINE2	0.515097	0.4266212	0.4918454	0.4654604	0.5453908	0.691163	0.2967918	0.3801247	0.3199671	0.4284576	0.3981348	0.15940096
cg06159340	SERPINE2	0.361319	0.4370985	0.3029606	0.3362146	0.2640026	0.3027584	0.5317081	0.5157956	0.4153574	0.4349057	0.3085248	0.11265138
cg23552509	SERPINE2	0.444288	0.6522478	0.8465168	0.8724743	0.7819087	0.7609791	0.8355362	0.7463973	0.602312	0.5586897	0.6206001	0.11011828
cg11980129	SERPINB6	0.708333	0.3976494	0.3763497	0.4880726	0.2534157	0.3544831	0.1308697	0.3602099	0.2780434	0.2840268	0.2725039	0.10886336
cg23927156	SERPINB6	0.53577	0.3420152	0.4197187	0.2976561	0.3750905	0.4135193	0.1938017	0.3598234	0.296147	0.2640026	0.2325022	0.10034458
cg04248373	SERPINB11	0.1269	0.7256022	0.7094494	0.6465148	0.7117978	0.7586317	0.5549083	0.5093275	0.6336136	0.5850614	0.7277874	0.10825954
cg23928744	SERPINA5	0.684788	0.702948	0.7888631	0.7416681	0.8086173	0.6460333	0.4896213	0.518124	0.5975282	0.4626857	0.6566896	0.1926962
cg19584027	SERPINA5	0.0418232	0.627578	0.7770203	0.6596742	0.7419092	0.7753969	0.5609056	0.6133149	0.6366537	0.5680299	0.6399069	0.11255352
cg16756527	SERPINA5	0.352817	0.4219351	0.4171626	0.3105814	0.4705427	0.4675036	0.2787577	0.254983	0.3533355	0.3432911	0.3481948	0.10183266
cg08778598	SERP2	0.83385	0.4930486	0.4974612	0.5405889	0.5092003	0.02063122	0.07042541	0.01093576	0.006102725	0.5224366	0.5217361	0.185858725
cg18249580	SERP2	0.570038	0.104422	0.2976661	0.5777084	0.1992891	0.6087821	0.04692331	0.268034	0.2130223	0.2058806	0.1318975	0.184421998
cg07045873	SERP2	0.229948	0.3333182	0.5913773	0.1875857	0.4923729	0.3980796	0.4221095	0.7322487	0.5192638	0.5708289	0.4469173	0.1377269
cg21118486	SERP2	0.523338	0.677821	0.5734155	0.7252064	0.7300356	0.7809343	0.6847842	0.5927958	0.5625262	0.4590224	0.6176496	0.11412692
cg05391998	SERP2	0.35496	0.7469358	0.8081027	0.7868999	0.7457579	0.8423658	0.6289074	0.6258388	0.6773846	0.7029856	0.7474068	0.10950778
cg25065518	SERP2	0.500079	0.6619964	0.658925	0.6047338	0.6101158	0.6392142	0.4977469	0.4757842	0.5936323	0.5456472	0.5433016	0.1037746
cg16988262	SERP2	0.578559	0.4043307	0.456665	0.5098978	0.5316907	0.4573134	0.313537	0.4018193	0.3744838	0.4109642	0.344857	0.10284726
cg24576133	SERINC2	0.129124	0.5891972	0.6266192	0.7255893	0.6451057	0.6818085	0.693875	0.5712576	0.3468194	0.4523534	0.6270373	0.11539544
cg08843513	SEPX1	0.244152	0.6363091	0.6721506	0.6059093	0.6826728	0.5924357	0.4577392	0.3754022	0.5687026	0.5071032	0.5440875	0.14728856
cg03499570	SEPT9	0.461751	0.7186583	0.7119482	0.6783342	0.7473267	0.7768965	0.5396262	0.5510708	0.6391203	0.5285953	0.6065035	0.15364956
cg11059712	SEPT9	0.206577	0.4313297	0.5012207	0.5722016	0.3893279	0.5360779	0.4366271	0.175087	0.285775	0.4009186	0.3912358	0.14810286
cg00364747	SEPT9	0.266348	0.7541	0.8255183	0.7154236	0.7810997	0.6721376	0.444802	0.6962494	0.6449782	0.6747508	0.6849871	0.12050234
cg24666355	SEPT9	0.239427	0.5260471	0.5808904	0.5329649	0.6407228	0.6273594	0.4454479	0.3630486	0.4831983	0.4526182	0.5854377	0.11564678
cg02958515	SEPT9	0.279576	0.5282055	0.4622692	0.4425451	0.5743683	0.5907713	0.3972801	0.4038017	0.4628599	0.4319599	0.3421769	0.11201618
cg11722990	SEPT9	0.654291	0.5011993	0.4544247	0.5159048	0.4644749	0.4311441	0.6000307	0.6508822	0.5720198	0.5862795	0.4976114	0.10793516
cg27014435	SEPT9	0.489258	0.510287	0.5623922	0.2024051	0.698696	0.4276156	0.6970227	0.6520514	0.523787	0.4117728	0.6499931	0.10664622
cg16047279	SEPT9	0.59047	0.4508562	0.4529358	0.2615736	0.3142809	0.3917428	0.277148	0.1267641	0.3426591	0.2330809	0.3804533	0.10225678
cg27316710	SEPT4	0.129681	0.729203	0.5758681	0.6152	0.7054729	0.6809452	0.4687393	0.5052813	0.5012671	0.3548918	0.5632099	0.18265996
cg06112560	SEPT4	0.0423428	0.6165892	0.6639642	0.5770637	0.6327807	0.6594635	0.5174937	0.3758731	0.559911	0.5122355	0.5585784	0.12515392
cg23057232	SEPT4	0.135754	0.6157393	0.6347485	0.7150297	0.7336485	0.7888755	0.4194098	0.7766078	0.5095482	0.4700787	0.6987922	0.12272096
cg14023389	SEPT4	0.587153	0.3030398	0.3836371	0.5898347	0.4481176	0.5339916	0.2250861	0.2684838	0.2801445	0.43997	0.4735463	0.11427802
cg06775361	SEPT4	0.258647	0.7977354	0.7300543	0.6582715	0.6915075	0.7034132	0.6416985	0.3713085	0.7594514	0.5814264	0.6583591	0.1137476
cg01681032	SEPT4	0.230358	0.6985843	0.6672767	0.4804563	0.6603816	0.6854091	0.4610164	0.4943368	0.6076211	0.4900831	0.5835422	0.11110168
cg19362210	SEPT4	1.05801	0.4370133	0.5522407	0.6383253	0.5867097	0.6090165	0.3598436	0.2991455	0.4134258	0.6163778	0.5916705	0.10856846
cg20169779	SEPT4	0.617841	0.4718156	0.7990215	0.7877909	0.7568433	0.578547	0.4350834	0.6611674	0.4555305	0.6294755	0.7035768	0.10183694
cg04446345	SEPT10	0.715714	0.1292828	0.2640748	0.1410465	0.2035471	0.4147513	0.08819745	0.1208376	0.1393627	0.1406304	0.1428529	0.10416429
cg08979281	SEPHS2	0.61532	0.8362221	0.7712457	0.8359157	0.788003	0.8261765	0.4805743	0.6698837	0.6624944	0.5876691	0.7520103	0.18098624
cg24157994	SEPHS1	0.133245	0.1953775	0.3511149	0.1894136	0.4948474	0.3588395	0.1869113	0.1316199	0.17148	0.1811193	0.3242702	0.11883844
cg04508114	SENP7	0.284255	0.1926086	0.1852429	0.09106018	0.1505521	0.1577264	0.2501826	0.2128953	0.2507649	0.1894101	0.3771716	0.100646864
cg01128482	SENP3	0.389673	0.1689145	0.2743055	0.45167	0.2515619	0.5427161	0.09280472	0.2416859	0.2116194	0.2480037	0.2042851	0.138153836
cg22502625	SENP3	0.569087	0.6585622	0.6130076	0.603186	0.6726707	0.6530045	0.4262323	0.5021684	0.5264998	0.595579	0.5571156	0.11856718
cg12732390	SENP3	0.210504	0.2569343	0.5304855	0.4142498	0.3738287	0.5912524	0.315997	0.3940813	0.27098	0.2187286	0.438303	0.10573216
cg04413193	SEMA7A	0.429253	0.4769002	0.618728	0.5079946	0.5600012	0.7532189	0.388431	0.4220418	0.5214435	0.5452271	0.4989764	0.10814462
cg22655988	SEMA6D	0.65431	0.6054513	0.3343153	0.3263219	0.4255411	0.3330783	0.1647642	0.2454609	0.2360639	0.1817221	0.6117421	0.11699094
cg08107960	SEMA5B	0.230318	0.3221969	0.1426129	0.5269196	0.2456558	0.1808954	0.1422723	0.08507882	0.1621637	0.1338363	0.1503392	0.148918056
cg08003956	SEMA5B	0.543089	0.6480165	0.5290235	0.472863	0.4435948	0.6235813	0.2620301	0.5640209	0.4415527	0.3748281	0.465145	0.12190046
cg25104727	SEMA5A	0.515709	0.4326589	0.437984	0.738244	0.5127215	0.4013365	0.2269559	0.485602	0.4397916	0.2616977	0.3991641	0.14194672
cg20725311	SEMA5A	0.0778192	0.5454621	0.6622708	0.5041088	0.7224292	0.5956836	0.4978941	0.4753279	0.4710896	0.4694718	0.6051316	0.1022079
cg27206665	SEMA4F	0.327573	0.4890541	0.5773181	0.4904763	0.5459724	0.5596301	0.3132575	0.1921906	0.4521053	0.3410173	0.4686035	0.17905536
cg20746482	SEMA4D	0.534115	0.5329948	0.6628799	0.628067	0.5250042	0.6723596	0.3954749	0.4068601	0.520501	0.5585644	0.543294	0.11932222
cg09167553	SEMA3G	0.832153	0.1266212	0.167976	0.1790416	0.386629	0.2243663	0.03781442	0.08295503	0.1734664	0.09730855	0.1258729	0.11344336
cg16297011	SEMA3F	0.552185	0.3611581	0.3995523	0.4145559	0.6308113	0.5271065	0.1958446	0.4438208	0.3801852	0.3736335	0.365434	0.1148532
cg13471352	SEMA3B	0.422169	0.7235227	0.7665109	0.7375641	0.784587	0.8210139	0.5966279	0.6292043	0.5898095	0.6695614	0.6762142	0.13435626
cg03876564	SEMA3A	0.498673	0.6185269	0.5983053	0.6184422	0.6332626	0.739863	0.4093472	0.3541604	0.4683256	0.4963749	0.636024	0.16883358
cg08727598	SELPLG	0.642308	0.6838678	0.7959113	0.4509113	0.3949777	0.7799755	0.4615657	0.2215942	0.3454126	0.2841323	0.5537522	0.24783732
cg08314387	SELP	0.563896	0.6932958	0.7378869	0.5192544	0.6767566	0.6991122	0.4948159	0.4462734	0.5070261	0.4623843	0.5552589	0.17210946
cg11811391	SEL1L3	0.533753	0.6790814	0.5630119	0.5138335	0.5055527	0.7149681	0.6619103	0.7792684	0.6980488	0.6350732	0.8437109	0.1283128
cg02972768	SEL1L3	0.494292	0.6154202	0.6301694	0.4293798	0.536174	0.6158459	0.373544	0.346743	0.5321741	0.4036505	0.5801194	0.11815166
cg00190206	SEL1L2	0.15293	0.5917558	0.6805236	0.7066247	0.7457351	0.7973112	0.4912277	0.7250308	0.5498229	0.5655785	0.6346681	0.11112448
cg17815797	SEL1L	0.450742	0.4629544	0.777483	0.6812108	0.6623619	0.7018491	0.4471445	0.4824337	0.507162	0.5989086	0.6495979	0.1201225
cg04988219	SEC31B	0.12675	0.7035615	0.7166986	0.6317131	0.7425455	0.8049564	0.5355542	0.6031585	0.6335317	0.5938112	0.7122026	0.10424338
cg23629820	SEC16B	0.414264	0.3537053	0.3832179	0.2558151	0.3755156	0.3778796	0.231547	0.1842596	0.2376349	0.2596354	0.3199624	0.10261884
cg21827809	SDR42E1	0.485104	0.5314177	0.7388026	0.7095614	0.6700659	0.6242406	0.3635088	0.3529377	0.5962546	0.3829595	0.6847366	0.1787382
cg05502445	SDR16C5	0.0373323	0.5314075	0.4730158	0.3436499	0.5028134	0.5826952	0.3784057	0.3370133	0.3726837	0.2907415	0.5120465	0.10853822
cg03816598	SDR16C5	0.146517	0.3798074	0.5082572	0.4835245	0.4321853	0.4516671	0.3162672	0.1976443	0.3504139	0.3048702	0.5547905	0.10629108
cg14009820	SDK2	0.478419	0.6371805	0.6330633	0.7660828	0.6731479	0.6192105	0.372733	0.4384204	0.547884	0.5018219	0.6214765	0.16926984
cg20420249	SDK2	0.134931	0.60889	0.7550527	0.6446263	0.7607926	0.7348862	0.6076218	0.4180608	0.5070951	0.5196002	0.6472627	0.16092144
cg15065535	SDK2	0.215345	0.5734673	0.6293117	0.5745396	0.6075917	0.6196392	0.4012839	0.365089	0.5358931	0.4399685	0.5451401	0.14343498
cg06721546	SDK2	0.86609	0.3864515	0.3638213	0.3573478	0.3600726	0.05909693	0.08844157	0.05035882	0.06923345	0.3612548	0.3477573	0.121948838
cg24727114	SDK2	0.229291	0.2056205	0.2102125	0.2181783	0.2523841	0.3060372	0.08482427	0.07624587	0.1737477	0.08423284	0.2104609	0.112584204
cg27111150	SDK2	0.173958	0.6294101	0.6183782	0.5586877	0.5863038	0.6105832	0.4759898	0.3770798	0.5710513	0.5181599	0.5185063	0.10851518
cg09082480	SDK2	0.398397	0.8489004	0.8708613	0.749575	0.6958035	0.8797801	0.7065316	0.7153935	0.6297623	0.7802672	0.6791536	0.10676242
cg05508296	SDK2	0.533098	0.729791	0.7026626	0.6464776	0.7301222	0.7023662	0.5549952	0.6749222	0.514464	0.6037682	0.6582239	0.10100922
cg18069403	SDK1	0.21335	0.8147756	0.8126705	0.8224019	0.8022217	0.7212242	0.3787876	0.5456606	0.4443109	0.5569232	0.7193412	0.26565408
cg18555245	SDK1	0.0866482	0.605413	0.6942396	0.6406087	0.7250695	0.5223125	0.3554064	0.5449065	0.4246939	0.2685027	0.7354854	0.17172968
cg02009648	SDK1	0.140704	0.5618982	0.5540957	0.5076133	0.5151094	0.5661367	0.3858767	0.2947121	0.4694835	0.4456829	0.4102948	0.13976066
cg22821560	SDK1	0.399681	0.6900377	0.6143174	0.6188726	0.5517108	0.717984	0.4189433	0.5302676	0.5102659	0.4539362	0.5847884	0.13894422
cg12461099	SDK1	0.20024	0.4646623	0.5800541	0.4055248	0.4733921	0.4969321	0.6575213	0.6571253	0.5735206	0.5733378	0.6504323	0.13827438
cg07171765	SDK1	0.109305	0.3148113	0.5655021	0.552156	0.3940207	0.6720411	0.3252551	0.4648319	0.3022779	0.2853653	0.4368857	0.13678306
cg01794473	SDK1	0.686936	0.4814426	0.4510998	0.4690831	0.3078417	0.5416526	0.08543088	0.07892107	0.4212916	0.528776	0.4576491	0.13581023
cg06952790	SDK1	0.306735	0.4986863	0.7757964	0.779088	0.551968	0.8358036	0.7046313	0.5136338	0.6914644	0.31335	0.550253	0.13360196
cg19375583	SDK1	0.168536	0.5956292	0.7130978	0.5708522	0.6821054	0.7974073	0.5318175	0.4899173	0.5434462	0.5978722	0.5331734	0.13257306
cg01575930	SDK1	0.520519	0.4514291	0.7286327	0.6529	0.3714029	0.7268209	0.2753793	0.559692	0.4927832	0.356429	0.584211	0.13253822
cg12467264	SDK1	0.677485	0.526571	0.4872137	0.07321784	0.54398	0.1228954	0.1057865	0.1544069	0.06030804	0.4790378	0.2942401	0.13201972
cg01521060	SDK1	0.347873	0.6725489	0.6400688	0.6215536	0.6947061	0.7245649	0.5489192	0.494163	0.5186794	0.5589492	0.5954462	0.12745706
cg14866200	SDK1	0.773363	0.5549197	0.411234	0.6440188	0.6639778	0.5250867	0.1962817	0.5842096	0.4395881	0.5205584	0.4512642	0.121467
cg02737219	SDK1	0.197089	0.6249236	0.5808222	0.4792242	0.4702253	0.5805439	0.7154468	0.7161193	0.6195598	0.6340996	0.6510214	0.12010154
cg00065215	SDK1	0.866976	0.4320088	0.229261	0.707589	0.3840128	0.4913516	0.1587652	0.5672562	0.3976384	0.1981745	0.323307	0.11981638
cg06051716	SDK1	0.711855	0.6238395	0.5833372	0.6714959	0.7388371	0.6950436	0.5661472	0.570498	0.499654	0.4976359	0.6064029	0.11444306
[truncated: 11,452 more rows]
