# Supplementary material for: Characteristic DNA methylation profiles of chorionic villi in recurrent miscarriage
Source: Sci Rep. 2022 Jul 27;12:11673. doi: 10.1038/s41598-022-15656-y (PMC9329430; doi:10.1038/s41598-022-15656-y)
Supplement: Supplementary file 5 — Supplementary Information 5. [file 41598_2022_15656_MOESM5_ESM.txt]

TargetID	Gene	CpG_Score	RM1	RM2	RM3	RM4	RM5	AA1	AA2	AA3	AA4	AA5	|����|
cg14323910	HLA-DQB1	0.0331152	0	0.03555613	0.05595452	0.4206586	0.04843828	0.6656806	0.5102592	0.7754677	0.681866	0.5760814	0.529749474
cg10568066	RNF39	0.70061	0.352577	0.1866802	0.6588989	0.2576364	0.1906739	0.9474089	0.3566782	0.894348	0.835427	0.6230611	0.40209136
cg04683516	AKR1C2	0.294937	0.8335515	0.05480229	0.8517068	0.4207827	0.03713136	0.04846224	0.04617158	0.02570295	0.04998564	0.03628932	0.398272584
cg12633154	RNF39	0.712481	0.3516127	0.1874095	0.61895	0.2249561	0.2163325	0.9084855	0.4226495	0.8217221	0.8072042	0.5934058	0.39084126
cg13401893	RNF39	0.711529	0.3772262	0.1913218	0.6516989	0.2214503	0.251896	0.9236343	0.4464166	0.8344162	0.8160312	0.6219339	0.3897678
cg12280242		0.464626	0.8772285	0.8699102	0.8199395	0.3339361	0.8995134	0.2053797	0.4270179	0	0.8704176	0.4542208	0.36869834
cg12770425		0.133009	0.8948187	0.8433404	0.008752404	0.3975172	0.09520772	0.8359557	0.8683079	0.8258502	0.8537646	0.6632549	0.361499375
cg09080788	CDRT15P	0.472245	0.04148676	0.8728171	0.003233487	0.7779578	0.8518489	0.8853617	0.8550426	0.8908949	0.8565548	0.8421641	0.356534811
cg06249604	RNF39	0.807871	0.2739238	0.1276909	0.4381589	0.1449544	0.1225151	0.7724152	0.3690467	0.639828	0.6414363	0.4323629	0.3495692
cg15877520	RNF39	0.756742	0.2911508	0.1571303	0.2857597	0.2149591	0.1651248	0.8664773	0.4281808	0.653592	0.631078	0.2681898	0.34667864
cg07382347	RNF39	0.724861	0.3350753	0.1816518	0.558369	0.2538544	0.1908318	0.8557159	0.3882482	0.6937551	0.7627326	0.536804	0.3434947
cg13185413	RNF39	0.822807	0.3693538	0.2025931	0.5486677	0.2511824	0.2200025	0.8142016	0.4756151	0.7327545	0.7020527	0.5236231	0.3312895
cg13918754	RNF39	0.752196	0.09938136	0.07491143	0.2265507	0.08262511	0.06519324	0.7314826	0.2007822	0.5566588	0.4984096	0.2167455	0.331083372
cg11516226	NCRNA171	0.209594	0.05213825	0.6607942	0.8638279	0.4447346	0.564905	0.8192264	0.8648369	0.8997684	0.8497284	0.7627439	0.32198081
cg11917734	HLA-C	0.367966	0.02358028	0.04889764	0.03916179	0.0453426	0.02037004	0.04140067	0.5713136	0.5742713	0.5548219	0.0256185	0.318014724
cg22984282	HLA-DQB1	0.828464	0.713743	0.7103864	0.5876402	0.4115622	0.5631356	0.2298173	0.3895994	0.1690903	0.2810541	0.3542974	0.31252178
cg06932384	APOBEC3A	0.500789	0.93888	0.8423572	0.1167865	0.1002762	0.9097994	0.9254216	0.9172488	0.935806	0.9039141	0.7873961	0.31233746
cg04131969	MYADML	0.300144	0.4676248	0.2011327	0.03478005	0.5012715	0.4636402	0.4783995	0.8677093	0.8917606	0.4085181	0.543514	0.30429045
cg03372334	MBNL2	0.130673	0.5538384	0.8652816	0.5084937	0.5015078	0.04230311	0.5403732	0.8548162	0.8478131	0.8769912	0.8630424	0.302322298
cg11574174	HLA-C	0.339067	0.1764673	0.1756769	0.15714	0.1561971	0.19996	0.09893228	0.7624711	0.7486576	0.634888	0.1183191	0.299565356
cg10930308	RNF39	0.651891	0.2807747	0.1848581	0.4860204	0.1923733	0.1822056	0.7552722	0.2542312	0.6950869	0.6144216	0.4338617	0.2853283
cg09312897	HLA-DQB1	0.509146	0.3630993	0.6751978	0.3079273	0.8333058	0.4669593	0.8366691	0.7728348	0.8745018	0.8398866	0.7481647	0.2851135
cg09556042	HLA-C	0.332081	0.05189447	0.1101985	0.06298568	0.0336678	0.04557063	0.06711949	0.5211123	0.5743813	0.5410388	0.02539409	0.28494578
cg00211215	HLA-DRB1	0.675126	0.8442978	0.5766003	0.8097941	0.4958171	0.7465323	0.1507269	0.05083254	0.8205818	0.4830764	0.5565115	0.282262492
cg11062466		0.720184	0.1936817	0.5866249	0.1882611	0.3257165	0.1913827	0.4927482	0.7124043	0.3810006	0.6553943	0.6508637	0.28134884
cg22666875	GSTTP1	0.319661	0.6868361	0.6174728	0.6266489	0.4477287	0.6704605	0.6081879	0.6342421	0	0.05471742	0.3644024	0.277519436
cg00727777		0.538189	0.8229454	0.8154008	0.7743966	0.7624343	0.8345921	0.8125936	0.1365599	0.863195	0.09626652	0.7356392	0.273102996
cg20961245		0.770421	0.1560872	0.2621336	0.3508215	0.8621402	0.2004405	0.8699483	0.6418913	0.8862574	0.5684517	0.1955437	0.26609388
cg24506221	GSTM1	0.633776	0.5055339	0.2243673	0.5126536	0.3566775	0.1170229	0.6665092	0.6405785	0.1491019	0.7759425	0.8086603	0.26490744
cg08491487	RNF39	0.828952	0.2033978	0.1569488	0.4135393	0.2253995	0.1238349	0.543445	0.3889854	0.5840113	0.5081223	0.4157878	0.2634463
cg03343571	RNF39	0.821262	0.3812322	0.2224362	0.5225929	0.2449642	0.2755339	0.7616407	0.390804	0.6515034	0.6618193	0.496372	0.263076
cg16293892		0.587614	0.8119766	0.5397829	0.7855319	0.5972498	0.8675405	0.5237476	0.5710958	0.4633092	0.3748001	0.3539422	0.26303736
cg11012412		0.878369	0.6221388	0.5486974	0.606309	0.5537455	0.5801682	0.3250147	0.3272704	0.2438259	0.3230727	0.3771642	0.2629422
cg09279736	RNF39	0.714863	0.4521482	0.303334	0.5452782	0.3199487	0.3378643	0.8372446	0.4446411	0.7034505	0.7312202	0.5517654	0.26194968
cg02775404		0.438781	0	0.5131149	0.6485104	0.7226428	0.1125202	0.7171485	0.6489085	0.7608815	0.552546	0.6241318	0.2613656
cg06766860	GALNT9	0.817841	0.4800143	0.5937105	0.4784409	0.4979934	0.8064014	0.7145193	0.1474688	0.3403505	0.1926025	0.1635013	0.25962362
cg18189112		0.327451	0.717229	0.5981022	0.5940999	0.5169287	0.5494307	0.1867591	0.09834214	0.1285007	0.6863872	0.5786172	0.259436832
cg10911276		0.459689	0.6853356	0.8039907	0.6889395	0.3012118	0.716537	0.3110152	0.2753458	0.391873	0.7150148	0.2236519	0.25582278
cg19938535	LRRC16A	0.206726	0.6281685	0.500227	0.6006819	0.5183937	0.6825885	0.2076623	0.1927311	0.4499499	0.5347312	0.2711553	0.25476596
cg10277872		0.501193	0.6367475	0.6026167	0.6422551	0.04623938	0.6158022	0.1035212	0.1863589	0.08026116	0.6257665	0.2779174	0.253967144
cg08145292	KCNQ5	0.91471	0.8261005	0.3383915	0.848308	0.3965255	0.350922	0.3182874	0.380163	0.2671142	0.2503192	0.2758208	0.25370858
cg00507055	TMEM63B	0.0684099	0.8950068	0.501248	0.795749	0.2063874	0.468175	0.8505442	0.8170251	0.8166389	0.7962646	0.8544011	0.25366154
cg03045133	HCG2P7	0.644511	0.8971099	0.8480299	0.6099153	0.8222952	0.8077139	0.6500867	0	0.8199249	0.6148907	0.6418489	0.2516626
cg05563515	RNF39	0.789363	0.5416314	0.452401	0.6831151	0.3542077	0.4938022	0.9030989	0.6292058	0.8875872	0.7513533	0.6111284	0.25144324
cg23625084	TBXAS1	0.57789	0.9089946	0.7115985	0.9081122	0.8122009	0.9176807	0.8333676	0.6236024	0.3126773	0.5789339	0.6592463	0.25015188
cg22550397	HLA-H	0.417009	0.1834334	0.2344698	0.6145384	0.2116755	0.2199901	0.5495982	0.5405045	0.5097314	0.5257899	0.5754481	0.24739298
cg13283952		0.773577	0.2248591	0.225317	0.2248229	0.2337444	0.2302113	0.3529829	0.5275849	0.744725	0.4203545	0.3277049	0.2468795
cg09470907	HCG4P6	0.337374	0.05883092	0.1205724	0.5553572	0.2035133	0.02932969	0.5683245	0.05152084	0.5539999	0.5684335	0.4491355	0.244762146
cg20249327	RNF39	0.756742	0.3228426	0.2019798	0.1880966	0.2346493	0.2157848	0.7116225	0.3254295	0.5834704	0.5922776	0.1698821	0.2438658
cg22933800	HLA-DQA1	0.292982	0.0935785	0.4039603	0.06224362	0.7530157	0.09431462	0.4275882	0.8475615	0.4469557	0.4889454	0.4121084	0.243209292
cg08634229		0.639366	0.7332026	0.4507459	0.5573454	0.5719143	0.5506784	0.712332	0.03481118	0.08618919	0.6976685	0.1178649	0.243004166
cg26893861	DUSP3	0.255786	0.6902895	0.1332877	0.4088567	0.3674394	0.4194002	0.1234845	0.3692442	0.07713857	0.1314298	0.1152795	0.240539386
cg00947782	RNF39	0.819638	0.2504618	0.173602	0.4277198	0.2113993	0.1348873	0.5696887	0.3455504	0.5686057	0.5001491	0.410522	0.23928914
cg01421525		0.463889	0.8072132	0.5801568	0.4192362	0.2152417	0.4469138	0.9105873	0.349671	0.9558648	0.6873987	0.7318478	0.23332158
cg20198242	HLA-H	0.401146	0.4664679	0.4240296	0.08807947	0.34555	0.3624495	0.07971499	0.04517522	0.1066036	0.2133652	0.07836036	0.23267142
cg14577155		0.245669	0.873127	0.7279052	0.8326249	0.7642788	0.8345284	0.06809873	0.778183	0.6307729	0.7142395	0.6863522	0.230963594
cg05338672	HLA-C	0.161387	0.4344929	0.2137966	0.4920101	0.05067753	0.313555	0.4465445	0.562313	0.7643428	0.5899339	0.2922481	0.230170034
cg14856563		0.557811	0.2980806	0.5848131	0.6033463	0.2037282	0.2292576	0.5841595	0.5917521	0.6611397	0.6068694	0.621743	0.22928758
cg15279541		0.320933	0.3862185	0.5425148	0.5408198	0.5379431	0.3359243	0.1717724	0.1372033	0.1373111	0.1594654	0.5957436	0.22838494
cg17096289	HLA-C	0.513984	0.6822811	0.6706479	0.6720951	0.6576782	0.6045905	0.499539	0.4106851	0.2217821	0.3655133	0.6497573	0.2280032
cg18805164	SNX26	0.487829	0.5762307	0.5063289	0.4441901	0.6320239	0.8219104	0.7702883	0.4868717	0.05137671	0.2422252	0.2900116	0.227982098
cg25553466	JAKMIP3	0.517592	0.6667541	0.6648343	0.6740675	0.5574719	0.6117656	0.5749291	0.4243293	0.2084516	0.4133849	0.4188209	0.22699552
cg24634471	JRK	0.557787	0.02801295	0.1189729	0.03303022	0.03552446	0.3702662	0.4667855	0.8598669	0.0123192	0.02846271	0.3517662	0.226678756
cg14167415		0.759091	0.7361767	0.6551927	0.7207497	0.6943119	0.7512651	0.4746122	0.5233599	0.453292	0.4512192	0.5453244	0.22197768
cg20852851	HDAC4	0.631778	0.891786	0.8595023	0.8395249	0.8873618	0.8862929	0.7834229	0.6286042	0.3781426	0.6448193	0.8262823	0.22063932
cg04864807		0.75011	0.3193468	0.2637179	0.2872049	0.2150742	0.2107326	0.3560516	0.6083123	0.7126402	0.3773777	0.3441721	0.2204955
cg15911409	CXCR7	0.273416	0.4870574	0.6309472	0.3834183	0.4682266	0.5200012	0.4175314	0.2385144	0.1452727	0.2660132	0.320019	0.22046
cg16235843		0.201286	0.8388203	0.8434244	0.8080896	0.8199888	0.8143806	0.4970115	0.696677	0.5794505	0.7475535	0.5100474	0.21879276
cg02919082	HLA-DQA1	0.298867	0.1453871	0.5208229	0.2730486	0.5522711	0.1881691	0.6082017	0.6140192	0.5107672	0.553738	0.4867905	0.21876356
cg04926385		0.531565	0.7461726	0.223801	0.2409178	0.7459754	0.2126268	0.7238972	0.3439021	0.7833561	0.7110504	0.6986075	0.21826394
cg03485240		0.489796	0.8567381	0.6503999	0.8474034	0.6662935	0.8189362	0.4589444	0.793743	0.7383959	0.3997763	0.3605655	0.2176692
cg16248432	DIP2B	0.248913	0.8232447	0.07836978	0.8472701	0.7890802	0.1933663	0.858122	0.8585308	0.6919602	0.7238982	0.6855671	0.217349444
cg09660878		0.644025	0.8895476	0.6964503	0.8780381	0.7609473	0.905726	0.7037764	0.697158	0.5918393	0.5376067	0.5177545	0.21651488
cg25761270		0.207453	0.8095695	0.6924433	0.1537316	0.7057178	0.1738734	0.7587565	0.7699265	0.7702417	0.6638952	0.6535068	0.21619822
cg17945789	AGAP1	0.583387	0.7064582	0.6295628	0.7787459	0.6283685	0.793475	0.7126679	0.4432292	0.2565519	0.4636825	0.5810748	0.21588082
cg07124687		1.09111	0.1463008	0.2306974	0.1561539	0.1281869	0.1168028	0.2423236	0.4480004	0.6251944	0.3131875	0.2236011	0.21483304
cg08280861		0.609876	0.3186379	0.4685037	0.2564002	0.3712544	0.213773	0.4662071	0.582949	0.4742273	0.5900475	0.5865498	0.2142823
cg20336016		0.825824	0.8440171	0.7009019	0.8126903	0.7643369	0.8004844	0.8102449	0.8129914	0.3599486	0.07759321	0.790284	0.214273698
cg18786623	HCG4P6	0.502968	0.7579911	0.7194002	0.4979555	0.5233483	0.6798238	0.5034196	0.1434667	0.4411503	0.5563043	0.4698257	0.21287046
cg08084984	XYLT1	0.185089	0.841718	0.7075363	0.4495216	0.7444007	0.8298944	0.4345101	0.04683305	0.6450589	0.7250655	0.6606434	0.21219201
cg24000814		0.741124	0.2131705	0.078733	0.2753977	0.09316326	0.1768995	0.3112516	0.4312123	0.5702234	0.3775963	0.2073841	0.212060748
cg09549987	SPAG11B	0.324209	0.1250043	0.6058617	0.1282942	0.5734628	0.7006098	0.09084538	0.1254158	0.1184318	0.6190099	0.1224409	0.211417804
cg03960382	CHD5	0.278762	0.3344477	0.9575002	0.4186862	0.9323071	0.9744365	0.9603158	0.9640422	0.9699386	0.9092328	0.8673818	0.2107067
cg18363911		0.424766	0.918787	0.7462318	0.9044333	0.7527272	0.8219781	0.6826726	0.6000595	0.4206398	0.7106642	0.6768694	0.21065038
cg02025737		0.436887	0.6443471	0.6126711	0.6377188	0.692853	0.6427888	0.5821546	0.4025131	0.1954156	0.4999042	0.4992445	0.21022936
cg20883684	C1QL2	0.375844	0.8095665	0.7788287	0.7852569	0.7397615	0.7811655	0.4309004	0.4618117	0.8115074	0.6945342	0.4450778	0.21014952
cg03299824		0.443363	0.5849845	0.6400448	0.5047426	0.6487047	0.6242154	0.4951919	0.3379293	0.2043584	0.445825	0.4711924	0.209639
cg14114910	MORN5	0.129972	0.4870301	0.7259498	0.0317417	0.4885873	0.8671517	0.8470759	0.4811934	0.896432	0.7448403	0.674794	0.208775
cg08662043		0.784488	0.8925038	0.7332163	0.8876749	0.8429862	0.8761191	0.8324355	0.7891695	0.1105257	0.7824391	0.6749668	0.20859274
cg19846609		0.65748	0.9199587	0.6491497	0.9176458	0.7477503	0.901177	0.7891317	0.7218865	0.4303772	0.5896652	0.5618684	0.2085505
cg10919664		0.873203	0.2265615	0.2558164	0.206104	0.2722972	0.1245386	0.3328238	0.4230471	0.6776505	0.4092197	0.2813551	0.2077557
cg21505571	DDX5	0.363872	0.8252432	0.7576548	0.797303	0.7557238	0.8558211	0.7306021	0.7161582	0.4423953	0.5341954	0.5303218	0.20761462
cg00163372	MYC	0.634675	0.7889624	0.7199081	0.7044007	0.7215211	0.7021126	0.6295016	0.5054968	0.3803527	0.5011101	0.582793	0.20753014
cg00054409		0.292361	0.8153338	0.616913	0.7099265	0.6412184	0.8314841	0.7171319	0.4943258	0.2949078	0.5329624	0.5385553	0.20739852
cg09354553		0.695138	0.9400159	0.772525	0.9322986	0.7397772	0.8369728	0.08087853	0.8389814	0.830559	0.7710142	0.6635098	0.207329314
cg17637045	HLA-DQB2	0.0559089	0.8626629	0.6246911	0.7595059	0.4931916	0.7345182	0.4261509	0.6602374	0.4577934	0.3943285	0.5006033	0.20709124
cg04543938		0.904583	0.2104492	0.309901	0.2157833	0.1980478	0.170874	0.361903	0.4891159	0.6071894	0.4131684	0.2656359	0.20639146
cg06219103	FERMT3	0.378939	0.7879645	0.7918872	0.7424168	0.7784939	0.8039201	0.6695705	0.5320732	0.4064467	0.5606439	0.706206	0.20594844
cg21541120	MCC	0.933613	0.07179111	0.07998236	0.05608977	0.09120958	0.06631675	0.2005195	0.1896912	0.5497388	0.2793363	0.1740528	0.205589806
cg09797202	SCD	0.185089	0.8367745	0.7941999	0.296448	0.7041661	0.3593392	0.8392563	0.7844728	0.7714831	0.8267934	0.796868	0.20558918
cg12389346	CTBP1	0.736868	0.8781016	0.846984	0.8691323	0.895304	0.898704	0.8229491	0.6117131	0.4094321	0.6740128	0.8441995	0.20518386
cg06565975	SLURP1	0.222272	0.7125359	0.7618528	0.8025838	0.6136293	0.7709296	0.6562907	0.54618	0.3593129	0.5422718	0.5331469	0.20486582
cg21634283		0.538131	0.8284506	0.3001798	0.8064076	0.7910665	0.2288561	0.264273	0.8125491	0.264039	0.2713752	0.3189824	0.20474838
cg02578087	C3orf32	0.359914	0.5462828	0.4413856	0.4301845	0.3505563	0.4759967	0.3143688	0.248477	0.2413893	0.1018599	0.3187559	0.203911
cg10378521	FBRSL1	0.446763	0.8732449	0.8435085	0.8795878	0.8652988	0.8703183	0.817895	0.6210822	0.4381715	0.6457267	0.7982469	0.2021672
cg17370981	ATP4B	0.439289	0.6358877	0.6977737	0.5783387	0.5586401	0.2957538	0.5709493	0.1348384	0.3706082	0.5513561	0.130663	0.2015958
cg04026937	HLA-DRB1	0.167867	0.03566656	0.6930199	0.03402987	0.5441182	0.7558271	0.7194168	0.4823098	0.5553966	0.6529463	0.6597224	0.201426054
cg11757444	RPTOR	0.216883	0.8037491	0.7425627	0.8345318	0.737363	0.790953	0.7492353	0.6329789	0.3992445	0.4924861	0.6288037	0.20128222
cg22695986		0.776368	0.1110057	0.141975	0.1879679	0.05780947	0.2935321	0.2681383	0.2912402	0.6508639	0.2534906	0.3347615	0.201240866
cg15822765		0.971773	0.161379	0.3239405	0.1949246	0.1638832	0.1638167	0.3153842	0.4561692	0.5991135	0.3870078	0.2550268	0.2009515
cg16823466		0.743123	0.8829821	0.7240283	0.8844293	0.7899747	0.922766	0.8455884	0.6695969	0.4203801	0.6701017	0.5944255	0.20081756
cg01372898	PSORS1C1	0.228304	0.6254939	0.5955347	0.444234	0.499451	0.4848221	0.3801185	0.3309892	0.1550371	0.2887325	0.4920798	0.20051572
cg27257987	PSG4	0.199126	0	0.6318982	0.7094103	0.6048565	0.7796345	0.7527506	0.7362476	0.8035718	0.6782553	0.7542211	0.19984938
cg16566400	THY1	0.524093	0.1408014	0.3812341	0.1165343	0.3318933	0.1117577	0.2272151	0.4051907	0.5692079	0.436794	0.4415543	0.19954824
cg07010582	TNXB	0.159809	0.8682259	0.8168039	0.8306713	0.8363975	0.8529194	0.5079881	0.8549007	0.4936375	0.5052338	0.8458409	0.1994834
cg16514085	HLA-DRB1	0.703158	0.4070494	0.03791652	0.4487415	0.4678144	0.5882524	0.210817	0.08955288	0.4545164	0.1417029	0.05896942	0.198843124
cg13963044	C9orf7	0.252051	0.777522	0.272943	0.7241635	0.5013407	0.5084756	0.1034817	0.4991364	0.5022368	0.4530862	0.2336018	0.19858038
cg26965779	HLA-H	0.489258	0.7735762	0.6667888	0.5672939	0.6258675	0.6850769	0.4956108	0.1087419	0.6783593	0.5024716	0.5410826	0.19846742
cg00292073		0.67776	0.8563796	0.6292149	0.7985532	0.6538576	0.8714524	0.7176045	0.5306553	0.4223549	0.5606737	0.5898259	0.19766868
cg24580076	C7orf2	0.51084	0.7518591	0.8430499	0.7264796	0.7422815	0.8139592	0.6724081	0.4703785	0.2752005	0.6499829	0.8213511	0.19766164
cg14285533		0.648404	0.0167821	0.02397987	0.08249334	0.01354067	0.124647	0.07711298	0.1598756	0.7363935	0.1070248	0.1674291	0.1972786
cg08219700		0.776837	0.3266971	0.635522	0.3166883	0.3844096	0.3037923	0.5258738	0.6007802	0.5490666	0.663672	0.6135582	0.1971683
cg10596483	JRK	0.536334	0.04880614	0.1061402	0.03057629	0.03055804	0.3216246	0.3944974	0.7338777	0.03812722	0.02828946	0.325706	0.196558502
cg11452329		0.866509	0.8078833	0.6785049	0.6540486	0.6312714	0.8680338	0.6420481	0.6850325	0.3300174	0.4663426	0.5353767	0.19618494
cg01189072	CDK11B	0.412765	0.8399876	0.8546594	0.8612542	0.8165941	0.8654888	0.8181503	0.5966544	0.4265406	0.6586214	0.7589206	0.19581936
cg25880954	MGC12982	0.212019	0.8501906	0.4068553	0.4140291	0.555215	0.8150995	0.8202634	0.8107208	0.8545693	0.7645568	0.7694223	0.19562862
cg15568074	HLA-DRB1	0.715374	0.7169477	0.1242688	0.6860641	0.4445395	0.8061403	0.3410613	0.07984898	0.7084891	0.1914259	0.480381	0.195350824
cg00970279	HSPA1B	0.673387	0.09886281	0.1041407	0.1090964	0.1147974	0.1128196	0.4389495	0.1007061	0.4414195	0.4246642	0.1086854	0.194941558
cg11201654	HLA-F	0.25924	0.4336014	0.3903643	0.1059612	0.4125676	0.3252732	0.06926225	0.1279108	0.132721	0.1390646	0.2255838	0.19464505
cg23864180	ADARB2	0.708962	0.7175668	0.6779748	0.7117063	0.5769773	0.8111132	0.6515301	0.5282786	0.2728803	0.5263382	0.5436636	0.19452952
cg25249362	PFKP	0.505514	0.2959286	0.2715625	0.515998	0.7122609	0.8969534	0.2485103	0.4760622	0.2619716	0.1404744	0.5930514	0.1945267
cg24181856		0.526942	0.5728869	0.5993721	0.5527793	0.4054659	0.6013407	0.4873217	0.3932	0.1860088	0.3688205	0.3241893	0.19446092
cg21724239		0.73591	0.3431173	0.6132475	0.31134	0.3564292	0.2947985	0.5312709	0.6394814	0.520126	0.5761353	0.6230083	0.19421788
cg05129479	HLA-B	0.79072	0.3556823	0.2822623	0.3627818	0.258676	0.2438875	0	0	0.004471196	0.2225121	0.3068972	0.193881881
cg07249765	SDK1	0.472387	0.9423715	0.9100988	0.8555824	0.3975543	0.4138279	0.4575327	0.4698558	0.6181557	0.4484914	0.5561173	0.1938564
cg07599136	AHRR	0.422108	0.5715823	0.3950941	0.2745098	0.4188755	0.217193	0.7967311	0.5793902	0.6487682	0.315184	0.5044985	0.19346346
cg24933060		0.32565	0.08158409	0.3179759	0.09554527	0.3995426	0.3697809	0.4524184	0.4659455	0.5769553	0.3856854	0.3506465	0.193444468
cg02956194		0.71034	0.9021984	0.7617438	0.869935	0.8036734	0.851454	0.8575801	0.846865	0.4757927	0.5176862	0.5240708	0.19340196
cg11385338		0.771772	0.3356336	0.3325695	0.310523	0.3017393	0.481606	0.4974713	0.6173273	0.7880391	0.3906699	0.4354785	0.19338294
cg22399133	CRYGD	0.671402	0.1225605	0.5024007	0.1323375	0.3953761	0.04426481	0.2332311	0.3291126	0.6507041	0.4379193	0.5115426	0.193114018
cg02755669		0.543665	0.7705679	0.7214999	0.7365922	0.6901708	0.7936825	0.6873652	0.5296891	0.4132654	0.4996544	0.6172644	0.19305496
cg05380919	GSTT1	0.153014	0.8365697	0.833393	0.8280654	0.3014112	0.8216214	0.8083805	0.8156773	0.3259427	0	0.7065693	0.19289818
cg26220594		0.730802	0.1514693	0.308713	0.6670588	0.1526661	0.1814629	0.6642826	0.7116178	0.3566988	0.3502799	0.3428498	0.19287176
cg08072458	HCG9	0.843739	0.4502296	0.2503879	0.07438873	0.3373031	0.2778616	0.08445359	0.08362117	0.07507375	0.08455938	0.09837969	0.19281667
cg03526459		0.63619	0.4325598	0.6809931	0.4260239	0.4546611	0.5847937	0.2945248	0.3373318	0.2794352	0.368886	0.3355059	0.19266958
cg08866991	HRNBP3	0.452575	0.6360253	0.6839045	0.5535863	0.4663531	0.6590893	0.5490197	0.3904564	0.1824537	0.4497678	0.4645764	0.1925369
cg25303761		0.192618	0.464643	0.3656873	0.4260793	0.4363232	0.4493785	0.1432063	0.125897	0.1047226	0.3969768	0.4096861	0.1923245
cg24231558		0.677582	0.735329	0.7227999	0.4245959	0.5677436	0.3419691	0.7643731	0.6382286	0.8482046	0.7646576	0.7384836	0.192302
cg20252997	LOC284661	0.229799	0.3028243	0.3042558	0.5790662	0.2343132	0.931947	0.2795005	0.2599188	0.1138752	0.1648941	0.5734143	0.19216072
cg17107246	SLC25A24	0.626903	0.8750383	0.8482333	0.0907625	0.7142058	0.8424915	0.8963668	0.8790042	0.8837462	0.8292489	0.841492	0.19182534
cg13962846		0.517028	0.4025174	0.2263619	0.3681784	0.3469594	0.6685341	0.5602676	0.6328796	0.7080607	0.590901	0.4791154	0.19173462
cg10613426	ELSPBP1	0.148974	0.7834876	0.661545	0.5123985	0.6300439	0.05144837	0.7712139	0.7661224	0.7933949	0.6382511	0.6265283	0.191317446
cg11395062	CDRT15	0.303424	0.9170822	0.6684347	0.8502274	0.652223	0.6373545	0.4974867	0.6738241	0.5446519	0.4892126	0.5646371	0.19110188
cg09461420		0.575356	0.7862183	0.6080976	0.7685465	0.5942103	0.8318329	0.7114524	0.5421938	0.3561894	0.5205914	0.5041128	0.19087316
cg00287096		0.761324	0.3343188	0.4506647	0.4192565	0.4056006	0.4248897	0.5661222	0.582429	0.7369607	0.6005221	0.5030324	0.19086722
cg11141652	GSTTP1	0.425613	0.6360489	0.6104881	0.6071513	0.1320863	0.5608278	0.6306061	0.486302	0.2146259	0.03338816	0.2290944	0.190517168
cg07597976	CD19	0.328858	0.740883	0.7051085	0.7066196	0.6291053	0.6842332	0.395085	0.6398541	0.504904	0.3688647	0.6048168	0.190485
cg14711243	ACAD9	0.580149	0.5088071	0.04445354	0.5102721	0.07522629	0.04148614	0.04719763	0.04384678	0.04230113	0.04445327	0.05063147	0.190362978
cg20095124	PAX2	0.589834	0.06258976	0.1004849	0.1040944	0.06744169	0.04534819	0.1360238	0.2814277	0.5366322	0.2538328	0.1228092	0.190153352
cg06562718	ARHGEF1	0.448443	0.8968207	0.4156875	0.8101745	0.317474	0.8799836	0.8780736	0.899474	0.9145771	0.7640626	0.8139035	0.1899901
cg05366139	NR5A2	0.361472	0.5011016	0.5789898	0.5133407	0.4405499	0.590456	0.4986435	0.2961999	0.06566077	0.3451653	0.4699741	0.189758886
cg13699355		0.836093	0.1268027	0.147276	0.1523365	0.2300257	0.06618436	0.2032127	0.3751709	0.6087976	0.2532335	0.2308517	0.189728228
cg24951781	SEPT8	0.133636	0.2182978	0.7072739	0.3817404	0.5558679	0.2300537	0.7146836	0.680887	0.3019838	0.5893549	0.7540169	0.1895385
cg24428653	ITGB1BP3	0.569894	0.7665564	0.7606191	0.692744	0.7684959	0.8298728	0.6791068	0.5817789	0.3495912	0.5744383	0.685998	0.189475
cg26864905	IL2RA	0.627967	0.9129394	0.72949	0.8958499	0.7437098	0.9258108	0.8910933	0.7625835	0.4637316	0.5826065	0.5607892	0.18939916
cg03764092	TBXAS1	0.517059	0.9002992	0.5708888	0.9023998	0.7166058	0.9125051	0.8600509	0.661383	0.4117724	0.600762	0.5226821	0.18920966
cg18723409	LSP1	0.503301	0.5819639	0.5553772	0.7874703	0.7282097	0.4601988	0.6733563	0.882195	0.9387356	0.89452	0.6693026	0.18897792
cg03329597	MYH15	0.327451	0.5504275	0.3875878	0.08149472	0.7507601	0.06410538	0.08339316	0.05651471	0.07611276	0.5490286	0.1247827	0.188908714
cg25438517		0.668	0.8394931	0.7336587	0.8326521	0.804077	0.8201042	0.639455	0.6231994	0.5494551	0.6445092	0.6298285	0.18870758
cg27102141		0.797045	0.6073839	0.49609	0.7697846	0.6329914	0.8265835	0.6281207	0.5021792	0.3299424	0.4774417	0.4521283	0.18860422
cg23659308	PDE6B	0.42042	0.4239618	0.7804831	0.8630767	0.4301258	0.8900099	0.8807546	0.8832316	0.8854542	0.8517223	0.8287166	0.1884444
cg08599635	WWOX	0.604981	0.668272	0.7557827	0.54123	0.5792671	0.7213485	0.5796211	0.4298193	0.2355761	0.4401984	0.6395753	0.18822202
cg02321519	SVIL	0.247897	0.8079138	0.7708408	0.8133433	0.7930909	0.8639577	0.8592466	0.7084365	0.05969414	0.7317913	0.7554599	0.186903612
cg06546677	HSF1	0.716624	0.4106159	0.5022283	0.4189777	0.5815991	0.4744766	0.574923	0.3541089	0.1019473	0.2434576	0.1806716	0.18655784
cg13519035		0.739844	0.172042	0.3819833	0.0653388	0.4323918	0.1734331	0.2824552	0.3962749	0.5281401	0.4558685	0.4947752	0.18646498
cg07584860	HLA-H	0.256004	0.8278761	0.6683629	0.5738355	0.6403016	0.7613554	0.5253556	0.2348129	0.7606446	0.5715273	0.4475143	0.18637536
cg06489728		0.629855	0.8779594	0.7500992	0.9029371	0.75853	0.9109043	0.810957	0.7175087	0.5378194	0.6181864	0.5841376	0.18636418
cg04498913	C7orf5	0.57157	0.8249392	0.8033383	0.7800543	0.77518	0.851926	0.7582806	0.5654753	0.4518691	0.6259419	0.7035049	0.1860732
cg11610925	KNDC1	0.45923	0.8614881	0.6011831	0.7995708	0.5762711	0.8361564	0.7225207	0.5854699	0.4064081	0.5175515	0.5123703	0.1860698
cg25499543	THBS1	0.542874	0.5606857	0.5479165	0.4936225	0.4121381	0.6197895	0.5088567	0.3823265	0.1805639	0.151427	0.4806881	0.18605802
cg04583813	DIP2C	0.517028	0.9126117	0.8177602	0.8381265	0.8458121	0.8622028	0.7869542	0.6463762	0.4786297	0.6866277	0.7479792	0.18598926
cg03393996		0.572198	0.01967171	0.06387947	0.03275745	0.0470615	0.05016283	0.4203645	0.6297452	0.0161706	0.03101312	0.04487436	0.185726964
cg00604771		0.83871	0.4210659	0.4162998	0.47251	0.4318138	0.6490206	0.62481	0.8419438	0.8712171	0.5567814	0.4243065	0.18566974
cg13083037		0.535799	0.8827083	0.840389	0.7338666	0.774489	0.8427029	0.6995057	0.6478649	0.4470473	0.5956654	0.7559863	0.18561724
cg02968890	TSSC1	0.545962	0.9186759	0.7979257	0.8510815	0.8409314	0.9051299	0.8265315	0.6826043	0.4943159	0.6685138	0.7175298	0.18484982
cg01286685	RNF39	0.794062	0.5044283	0.3681809	0.5638757	0.3441214	0.4107709	0.7962407	0.4506744	0.7434755	0.6154094	0.5097362	0.1848318
cg17334762	RADIL	0.499824	0.8695672	0.7505896	0.8873651	0.7652206	0.9080779	0.8411604	0.6400657	0.4375904	0.6724834	0.6662778	0.18464854
cg26439963	PAX2	0.697821	0.07777814	0.1013779	0.1233032	0.1068412	0.08114304	0.1629688	0.3402573	0.502612	0.2581205	0.1494571	0.184594444
cg11681321	ANXA2	0.289662	0.6477386	0.7854932	0.5788225	0.6605459	0.6761472	0.5749465	0.4270495	0.1650683	0.5440747	0.7157575	0.18437018
cg27521160	PSG4	0.378494	0.1680494	0.7663996	0.9185406	0.8524664	0.9273946	0.9323053	0.949817	0.9451694	0.8138996	0.9131034	0.18428882
cg10967430	ARHGAP24	0.204373	0.9045674	0.7964594	0.8352993	0.8210753	0.8316898	0.4965315	0.5950958	0.8302075	0.7790716	0.5678586	0.18406524
cg07810156	PDZK1IP1	0.262166	0.7893749	0.7610799	0.7497573	0.7304378	0.7967715	0.7760908	0.1189343	0.6423972	0.6753903	0.6943413	0.1840535
cg23029573		0.339431	0.5428488	0.6593866	0.4708786	0.5510643	0.641982	0.438825	0.3762676	0.2260032	0.3865801	0.5217635	0.18334418
cg15411272		0.584925	0.2394588	0.3215331	0.2872544	0.2917577	0.2136806	0.4376079	0.733707	0.3252496	0.3869867	0.3848039	0.1829341
cg05528899		0.611642	0.8751422	0.551203	0.8860749	0.3923469	0.3586004	0.86405	0.8771968	0.9061244	0.645555	0.6842083	0.18275342
cg19762533	POU6F2	0.489736	0.5691085	0.569693	0.503153	0.4417993	0.6520411	0.4558268	0.4590668	0.1077802	0.3876175	0.4135785	0.18238502
cg03967329		0.228064	0.8361669	0.850873	0.8515205	0.8374016	0.8536891	0	0.844112	0.8732746	0.8063098	0.7959265	0.18200564
cg18758559	TMEM132D	0.210186	0.5880641	0.6160722	0.5580202	0.4434746	0.6376407	0.4986393	0.3872874	0.2862286	0.3721307	0.3889923	0.1819987
cg01500431	GSTTP2	0.165971	0.865483	0.8100356	0.8950956	0.01179496	0.8658916	0.8480057	0.8614946	0.06902564	0	0.7599809	0.181958784
cg04943368	PAX2	0.694642	0.1163263	0.15159	0.1213075	0.1284837	0.1266922	0.1756697	0.3325329	0.5622714	0.2986601	0.1850504	0.18195696
cg14398860	INPP5A	0.641177	0.9374388	0.9129959	0.9369083	0.9203435	0.9163373	0.8689411	0.7254668	0.4602704	0.7620077	0.8980566	0.18185624
cg21440645	TANC1	0.160809	0.6303329	0.736075	0.541664	0.6080176	0.7058138	0.5011099	0.4509846	0.2370536	0.5036178	0.6214086	0.18154576
cg27049827		0.29225	0.6122071	0.5127059	0.5082393	0.4254944	0.5566595	0.5172541	0.1160986	0.1001183	0.5251201	0.4491452	0.18151398
cg15500907	LAMA4	0.0809959	0.5391048	0.2154735	0.3042857	0.2173049	0.4610559	0.4883403	0.7266101	0.4475384	0.6184292	0.3632696	0.18139256
cg24995678	SH3BP4	0.53647	0.9005526	0.699851	0.8254614	0.7955534	0.8176869	0.79655	0.6135879	0.433544	0.6360301	0.6524547	0.18138772
cg26791879		0.643775	0.7677253	0.7934726	0.7486884	0.6754458	0.7900593	0.7652059	0.5281442	0.3382107	0.5653709	0.6715795	0.18137604
cg14072016	DIP2C	0.523693	0.7555311	0.862173	0.7495781	0.8305613	0.7716714	0.6852813	0.5170183	0.4411595	0.6115391	0.8093551	0.18103232
cg08105834	SDK1	0.513169	0.8609025	0.7863997	0.8274776	0.79808	0.8247822	0.8434323	0.6296789	0.3883467	0.6297897	0.7039636	0.18048616
cg01346596	C1orf47	0.664104	0.6653553	0.6339269	0.6890481	0.627351	0.6766508	0.5787985	0.3932058	0.2893516	0.5630289	0.5655432	0.18048082
cg01516851		0.894943	0.2074386	0.2281315	0.201941	0.2440352	0.1112467	0.3239589	0.3478614	0.6172601	0.3671111	0.2357092	0.17982154
cg20511966	TRAPPC9	0.467659	0.2520156	0.476974	0.8876072	0.8389453	0.3764309	0.8925359	0.8544875	0.8669186	0.4128295	0.7037856	0.17971682
cg18021992	ITPA	0.413681	0.2430929	0.8350059	0.8426585	0.511063	0.841827	0.2246224	0.3794206	0.7043561	0.8432849	0.2251827	0.17935612
cg03445151		0.330203	0.5562943	0.6338603	0.5262846	0.462531	0.6723613	0.4138312	0.4643867	0.1807356	0.3894028	0.5066198	0.17927108
cg23340935	DIRC3	0.573299	0.6030903	0.6405871	0.635074	0.3783617	0.6935648	0.5809282	0.3504973	0.1206809	0.3200296	0.6827803	0.17915232
cg06670039	SNX29	0.439763	0.9275914	0.8712157	0.909593	0.9027592	0.9332417	0.8536416	0.7115912	0.4639881	0.7416366	0.8788282	0.17894306
cg01786704	SNRPN	1.1183	0.166569	0.2928312	0.2047522	0.3028924	0.3608258	0.5011005	0.2430755	0.682337	0.4401529	0.3558022	0.1789195
cg06511389	TMEM11	0.721086	0.1038916	0.06587846	0.09467146	0.05345678	0.04608487	0.1520814	0.3106981	0.4302632	0.2482184	0.1167736	0.178810306
cg12858166	HLA-DPA1	0.10272	0.5517216	0.03902939	0.03796202	0.4826522	0.03616754	0.04585733	0.5165126	0.5466906	0.4938545	0.438354	0.178747256
cg19301366	HLA-DQB1	0.0992014	0.2115069	0.4955505	0.08965231	0.5036881	0.1251429	0.4483597	0.4332649	0.5486326	0.418859	0.4698254	0.178680178
cg21177396		0.289518	0.4394344	0.5536368	0.3934177	0.5138249	0.524633	0.3281841	0.298448	0.1131851	0.3701088	0.4216693	0.1786703
cg01696784	SH3BP4	0.508141	0.9070441	0.8584241	0.904081	0.8781576	0.8930255	0.8280541	0.7038277	0.503609	0.6961784	0.8162787	0.17855688
cg05093429	TCL6	0.341484	0.3326725	0.4084616	0.4041153	0.3714896	0.4680318	0.3355274	0.2098786	0.1338049	0.1869345	0.2259487	0.17853534
cg07813142	SP5	0.916783	0.09254266	0.3169371	0.1457518	0.4574776	0.1071184	0.241287	0.3969927	0.6327782	0.4248911	0.3165186	0.178528008
cg19758173	ADARB2	0.294949	0.7131477	0.6825319	0.6589745	0.5828286	0.715001	0.6033956	0.500102	0.3339524	0.5240552	0.4988411	0.17842748
cg23316599		0.704559	0.3929061	0.4055174	0.2637277	0.440164	0.46031	0.5056458	0.6691916	0.7436394	0.4027439	0.5331978	0.17835866
cg08143045		0.283051	0.4855095	0.6341039	0.8067702	0.4103837	0.8216203	0.7914988	0.8559856	0.8615388	0.8228836	0.717764	0.17825664
cg11644585	NTN1	0.524717	0.8804107	0.8240745	0.9178406	0.8534542	0.8970462	0.8626348	0.7496476	0.4956219	0.6612262	0.7126763	0.17820388
cg15498409		0.315094	0.5290422	0.3875093	0.5167379	0.4209941	0.5243341	0.1143497	0.4613131	0.1920807	0.2185779	0.5013934	0.17818056
cg04248332	SNORD13A	0.255873	0.7994489	0.8655717	0.8785149	0.8875844	0.86698	0.7730279	0.6253648	0.4979951	0.7083454	0.8038012	0.1779131
cg26657539		0.710638	0.895904	0.8706439	0.7540786	0.7602031	0.7787502	0.4755604	0.8779691	0.82925	0.2751172	0.7128434	0.17776794
cg06156093		0.59872	0.2049643	0.1091838	0.2208146	0.1396306	0.1440502	0.2262211	0.3468567	0.5650944	0.3341039	0.2345312	0.17763276
cg14389539	NCRNA171	0.153563	0.1243511	0.5868874	0.7778627	0.681559	0.7449014	0.7944212	0.8123029	0.8273552	0.722526	0.6470776	0.17762426
cg09511741	TRPM4	0.764011	0.4933091	0.6146302	0.6687036	0.5701152	0.5381726	0.5913572	0.3946377	0.1362202	0.407147	0.4679053	0.17753266
cg22768676	MYO1B	0.284659	0.505173	0.6949518	0.5047309	0.7065896	0.4691615	0.8143525	0.8486351	0.9125556	0.772523	0.4198073	0.17745334
cg05526015		0.464373	0.7782972	0.8139117	0.6052041	0.7110295	0.7388237	0.6719378	0.5576398	0.3168691	0.5663633	0.6473428	0.17742268
cg25516151	PSD3	0.450392	0.759551	0.8270108	0.8060611	0.7527189	0.8438474	0.696494	0.5866007	0.4430427	0.6654913	0.7112539	0.17726132
cg14546128	INPP5A	0.553737	0.9277766	0.8555939	0.9100364	0.8974679	0.9004022	0.8483104	0.8034716	0.393917	0.720861	0.8395646	0.17703048
cg05454501	ZBED3	0.914302	0.1758048	0.08645081	0.1873107	0.1409265	0.1609164	0.2279628	0.3915689	0.5186911	0.2985961	0.1995957	0.177001078
cg12513911	UPF3A	0.862158	0.03861859	0.8709409	0.3666401	0.04087925	0.03481622	0.04142603	0.03431979	0.0328936	0.3235217	0.03515665	0.176915458
cg26803268	CACNB2	0.553897	0.3169934	0.3622703	0.4036923	0.2549261	0.3415615	0.2773398	0.1469095	0.03836342	0.2144179	0.1181682	0.176848956
cg04004158		0.485528	0.485698	0.4832928	0.5293351	0.4407859	0.5055426	0.4618942	0.2856988	0.2423639	0.2829456	0.2880452	0.17674134
cg24207161	TIAM2	0.260125	0.1494817	0.2091273	0.248347	0.1804496	0.161896	0.2068585	0.5356817	0.4012998	0.5080889	0.1810456	0.17673458
cg22676075		0.403772	0.5935089	0.5879745	0.3543912	0.5274137	0.6258247	0.2533588	0.5802929	0.1384389	0.5380526	0.2953888	0.1767162
cg09247692	BAIAP2L2	0.332708	0.8449241	0.6295072	0.776778	0.6947389	0.8124526	0.7400892	0.3666797	0.5320739	0.5663156	0.6697306	0.17670236
cg19850149		0.662414	0.2413342	0.9439675	0.9460445	0.664914	0.9425747	0.9431658	0.9589145	0.9738522	0.919301	0.8270561	0.17669094
cg01067405	LILRA4	0.289986	0.3424508	0.5948186	0.06410448	0.5747097	0.4940898	0.5413497	0.5600036	0.7382318	0.5786293	0.5342774	0.176463684
cg00015930		0.552839	0.9615422	0.7956455	0.9121976	0.7930263	0.9363852	0.8546306	0.6731689	0.5545563	0.6778395	0.757088	0.1763027
cg25644740	HCG4P6	0.556005	0.6483585	0.6661767	0.3839941	0.4792647	0.6004159	0.3912017	0.2168138	0.4179505	0.449486	0.4225189	0.1760478
cg05833351	CUGBP2	0.517228	0.7895351	0.8256606	0.6337675	0.7787306	0.8332262	0.5612271	0.6077346	0.4887171	0.6477653	0.6759041	0.17591436
cg08552167	INPP5A	0.518306	0.9099442	0.8857271	0.8831148	0.842469	0.9295022	0.8669596	0.7405688	0.4848764	0.7314363	0.7473984	0.17590356
cg05938207	HLA-DRB5	0.693083	0.5845153	0.2772077	0.6181832	0.3402372	0.3353508	0.2401809	0.1851113	0.2835781	0.252677	0.3152558	0.17573822
cg21442271		1.1655	0.04862736	0.6638216	0.09969658	0.239355	0.1940117	0.6809003	0.5619131	0.163603	0.7171667	0	0.175614172
cg24090908	LOH12CR1	0.645411	0.9244778	0.9073788	0.9046473	0.8992014	0.9436916	0.8238467	0.7100049	0.5684917	0.7277303	0.8715407	0.17555652
cg17504591	JAKMIP3	0.525524	0.8734825	0.815018	0.8005521	0.667273	0.8331623	0.7993008	0.6096404	0.4621835	0.6199025	0.6207132	0.1755495
cg25731211		0.523876	0.8488151	0.7523508	0.7831611	0.8367609	0.8198239	0.7484715	0.6165915	0.3951689	0.643254	0.7598671	0.17551176
cg22747480	WDR37	0.820101	0.7327849	0.877319	0.7571588	0.7829319	0.7603452	0.7400752	0.5731007	0.3256682	0.6234434	0.7708068	0.1754891
cg06947913	FAIM2	0.777757	0.09988572	0.1086691	0.08969152	0.02970341	0.08513072	0.1555424	0.2944191	0.448808	0.2367605	0.1540259	0.175295086
cg05479618		0.449781	0.3828226	0.2265715	0.4457982	0.3504312	0.2669165	0.4784283	0.5462202	0.7714341	0.4980822	0.2547899	0.17528294
cg08372947	TMEM11	0.708485	0.09441565	0.08239396	0.1145343	0.07897595	0.05035433	0.180523	0.3049056	0.426797	0.2632233	0.1181734	0.174589622
cg13661648	HLA-DPA1	0.196471	0.5369627	0.09758026	0.1024114	0.4721054	0.07668748	0.09698385	0.5375836	0.5726979	0.458663	0.491874	0.174411022
cg18448746	PROCA1	0.649024	0.1755213	0.2128174	0.2434047	0.2127874	0.1451548	0.2793159	0.3859927	0.6406919	0.3647531	0.1902958	0.17427276
cg00983904	IFFO1	0.599782	0.08618757	0.09045771	0.1224856	0.1440707	0.08442009	0.1406158	0.3004678	0.4978095	0.3152589	0.1434109	0.173988246
cg25279739	MEGF6	0.588314	0.8040637	0.755267	0.7935321	0.7687293	0.8358108	0.7345769	0.6164954	0.3554185	0.6109717	0.7708328	0.17382152
cg06188545	PEAR1	0.54829	0.3110852	0.4948871	0.2270508	0.4941577	0.2366793	0.3581363	0.4851188	0.594898	0.5850954	0.6079727	0.17347222
cg09591072		0.806829	0.27467	0.142865	0.2832087	0.164765	0.1688994	0.3291635	0.4178155	0.4998706	0.3897113	0.2650333	0.17343722
cg18325044	HCG2P7	0.0575069	0.8692387	0.8712773	0.8160262	0.6760084	0.8623615	0.8025455	0.02144912	0.8899798	0.7056087	0.8083071	0.173404376
cg19718306		0.195409	0.858469	0.7773381	0.8496588	0.673728	0.7892084	0.8010845	0.6192304	0.4733433	0.6046794	0.5854388	0.17292518
cg07040013		0.445675	0.3223303	0.5773454	0.1465278	0.5624723	0.4353489	0.6673126	0.6296961	0.4800648	0.6389282	0.4918653	0.17276846
cg04234412	LOC391322	0.865285	0.2603337	0.2087953	0.2322007	0.873751	0.2512322	0.187549	0.2740309	0.8984835	0.8727415	0.4557586	0.17245012
cg07752793		0.162223	0.6119002	0.6381507	0.5912377	0.5926119	0.6806475	0.5352948	0.4747104	0.2504157	0.4633637	0.5286245	0.17242778
cg06243084	FERMT3	0.451003	0.8898791	0.891207	0.8245671	0.8689724	0.8718652	0.7721096	0.6385094	0.5604845	0.6915804	0.8226816	0.17222506
cg03643948	UMODL1	0.774655	0.9024988	0.7508675	0.8178247	0.8123558	0.9079192	0.8386945	0.6701014	0.5094815	0.6305848	0.6845578	0.1716092
cg05363110		0.244868	0.7314331	0.6932302	0.6640444	0.6368387	0.6908619	0.4049033	0.3800041	0.5755607	0.5409276	0.6580613	0.17139026
cg24493971	GSDMD	0.457484	0.2082389	0.07436358	0.3237312	0.4989037	0.08439102	0.07965349	0.05721573	0.04974377	0.06752495	0.07927524	0.171243044
cg18228590		0.609683	0.799359	0.5821601	0.8191811	0.6499112	0.8454583	0.5437111	0.6475222	0.6600497	0.5062396	0.4838596	0.1709375
cg19129687		0.618239	0.8468921	0.8325124	0.7943088	0.8418503	0.8437018	0.7967141	0.6150835	0.469983	0.6490903	0.7749022	0.17069846
cg21182108	ANKS6	0.209273	0.7305962	0.7039344	0.7183614	0.6466804	0.754562	0.636098	0.5626612	0.3581995	0.5683471	0.5755057	0.17066458
cg08922584	TMTC4	0.426464	0.7659162	0.6877753	0.6768705	0.626524	0.7114892	0.6374754	0.497539	0.29463	0.5446137	0.6430279	0.17025784
cg06451157	HCG2P7	0.21301	0.8584601	0.8932483	0.7861961	0.7403938	0.8360327	0.8373387	0	0.8714156	0.7570581	0.7974629	0.17021114
cg07144255	TSSC1	0.545118	0.5278876	0.2321136	0.6931452	0.2511334	0.5356448	0.882502	0.8431897	0.3953706	0.3549756	0.6138082	0.1699843
cg18822951		0.493666	0.8535324	0.6638198	0.8372803	0.8028276	0.8167512	0.8476121	0.04000121	0.8409734	0.7662597	0.6296338	0.169946218
cg18803104		1.08971	0.1924644	0.2833902	0.190666	0.1704069	0.1271164	0.2757585	0.4342876	0.5665997	0.3263034	0.2105046	0.16988198
cg19188207	C2orf48	0.809876	0.7992708	0.7800483	0.7371973	0.6712881	0.7608235	0.7605443	0.2483221	0.7872349	0.3198757	0.7844329	0.16964362
cg09667067		0.780903	0.9155424	0.5794592	0.897429	0.5633754	0.5671224	0.8850071	0.9034851	0.9183891	0.8268455	0.8366793	0.16949554
cg25334934		0.701681	0.6912144	0.6663238	0.6742779	0.5691434	0.7033453	0.6129349	0.4970171	0.4069085	0.4528537	0.4872834	0.16946144
cg21903981	PAPLN	0.377891	0.8790444	0.8298366	0.851209	0.8151938	0.8771238	0.8563855	0.8365949	0.3425912	0.8187607	0.5509644	0.16942218
cg14166701	ASPG	0.323265	0.7412509	0.5526796	0.7317281	0.5396289	0.726951	0.6804063	0.5186986	0.2951404	0.4469296	0.5046204	0.16928864
cg01287342	TTPA	0.542098	0.8114346	0.8985915	0.741181	0.8609164	0.8217707	0.7718126	0.6710347	0.2536466	0.7370616	0.8540316	0.16926142
cg01387905	ADAMTS2	0.385503	0.7584516	0.7656608	0.7169119	0.6571637	0.7691078	0.785169	0.6924368	0.7672673	0.4260551	0.151747	0.16892412
cg02157626		0.702637	0.3324694	0.3002156	0.3183354	0.7295678	0.4059572	0.7926484	0.5562317	0.8290466	0.5347448	0.2165215	0.16852952
cg06789824	HLA-J	0.132435	0.7400539	0.5767324	0.6280604	0.5802658	0.6580628	0.487302	0.6081702	0.5402963	0.232182	0.4727586	0.16849324
cg06098368		0.641698	0.07264927	0.1073234	0.1306658	0.05746883	0.2721403	0.2360255	0.2605501	0.4931475	0.2376174	0.2551289	0.16844436
cg10210594		0.786543	0.3132477	0.5115529	0.268155	0.456377	0.2178014	0.4271245	0.5616743	0.6822491	0.4782521	0.4599429	0.16842178
cg27624327	SLC9A3	0.510103	0.7840189	0.6876128	0.7357808	0.6626086	0.7692552	0.6980934	0.5614285	0.4162813	0.5220598	0.5998108	0.1683205
cg23069297		0.526164	0.8409393	0.7006688	0.8286021	0.7066714	0.8965175	0.750805	0.6365389	0.5297658	0.6231373	0.5917892	0.16827258
cg06888746	SH3PXD2A	0.290053	0.1266051	0.3826472	0.2129357	0.4059106	0.06296079	0.1971649	0.3343692	0.749284	0.3961323	0.3553464	0.168247482
cg02622647		0.509754	0.03293386	0.6892127	0.5734849	0.6578292	0.6252352	0.6765401	0.7187409	0.7057855	0.6234643	0.6939179	0.167950568
cg22717378	LOC729991	0.29645	0.9463944	0.8907451	0.90905	0.859141	0.9418488	0.8960543	0.6402819	0.9340793	0.5865299	0.6510872	0.16782934
cg13912224		0.577428	0.4065907	0.2979315	0.6318766	0.3149578	0.4292357	0.6121921	0.4469891	0.8220512	0.647307	0.3906734	0.1677241
cg00910015		0.51825	0.9241714	0.7958917	0.9072477	0.8668731	0.9078377	0.8742419	0.5983648	0.6236464	0.7092618	0.7584052	0.1676203
cg02764429		1.01226	0.4060811	0.4467341	0.4521281	0.83462	0.433763	0.8566517	0.6671669	0.6139036	0.550539	0.7228751	0.167562
cg00300794	CACNA1H	0.466343	0.8066012	0.7948818	0.7090329	0.6516407	0.7565156	0.6921632	0.6016027	0.3495594	0.5554414	0.6828171	0.16741768
cg02793323	HLA-DQA1	0.249701	0.05598706	0.2376275	0.07105983	0.3755518	0.03639453	0.2951814	0.4407845	0.3534847	0.2626323	0.2611268	0.167317796
cg05006473		0.417222	0.7951934	0.6755615	0.810527	0.6172463	0.7514545	0.7617764	0.5400797	0.3642024	0.5269645	0.6212476	0.16714242
cg07121856	PON3	0.84735	0.1437115	0.09470644	0.1821455	0.07980418	0.0621115	0.1865415	0.3173548	0.4812871	0.2188936	0.193923	0.167104176
cg24296761	ARHGEF1	0.524262	0.8591126	0.826546	0.7773593	0.823793	0.9101982	0.7441003	0.6153178	0.5865577	0.656238	0.7601028	0.1669385
cg16852955	RHBDD1	0.156644	0.4876315	0.6992518	0.4770076	0.5060137	0.5921607	0.4966342	0.3660034	0.1167941	0.4249022	0.5242673	0.16669282
cg15697453	HLA-B	0.778508	0.4402238	0.4025485	0.2956227	0.3552819	0.3776151	0.2059565	0.05211888	0.251064	0.2348964	0.2942327	0.166604704
cg18926212	FAIM2	0.746849	0.1882688	0.2005987	0.2066963	0.1675527	0.1783625	0.25587	0.3909003	0.5296593	0.3479226	0.249883	0.16655124
cg00497472	GAK	0.39325	0.8030367	0.8486606	0.8057442	0.8407388	0.8123063	0.7479455	0.6486141	0.5070422	0.6245905	0.7495953	0.1665398
cg00251875	AFAP1	0.447612	0.4157878	0.6366367	0.6369388	0.5138502	0.6830655	0.769233	0.7006178	0.8434705	0.6999575	0.7053608	0.16647212
cg14866595		0.635882	0.09530209	0.4405963	0.1352683	0.4062909	0.1044193	0.2071645	0.388092	0.5272565	0.446832	0.4437685	0.166247322
cg12479444		0.628727	0.05049377	0.08207759	0.1040411	0.05522409	0.2227967	0.2131273	0.2009841	0.5053967	0.1723521	0.2531681	0.16607901
cg25663823	LRRK1	0.483701	0.7858435	0.7872798	0.7369722	0.7140427	0.7807049	0.6973892	0.6240289	0.4252872	0.5762817	0.6523479	0.16590164
cg15242686	GSTTP1	0.312483	0.4619851	0.4868472	0.4180562	0.0381972	0.4174461	0.4697011	0.3387764	0.04165025	0.02799024	0.1150308	0.165876602
cg02188185	RNF39	0.624573	0.5216634	0.3247984	0.5302275	0.4217076	0.4266017	0.8657725	0.3730141	0.678171	0.7126078	0.4246477	0.1658429
cg10739715		0.891631	0.1845666	0.1287035	0.2281934	0.2244135	0.1323823	0.2676109	0.3394748	0.6498241	0.317897	0.1521585	0.1657412
cg10964944		0.48048	0.8234765	0.8041018	0.8155993	0.8070158	0.8411872	0.7675258	0.6467609	0.4998766	0.6297061	0.7190032	0.1657016
cg08410691	ELFN1	0.422651	0.7592334	0.5917114	0.6613186	0.6443822	0.7690966	0.6412354	0.4894841	0.4439013	0.4949884	0.5283534	0.16555592
cg21158163		1.03101	0.8459302	0.5510006	0.8250094	0.6768638	0.7631713	0.676653	0.4187126	0.8235543	0.3945447	0.5211852	0.1654651
cg08718098		0.488126	0.8064163	0.6898928	0.7362681	0.7005837	0.8241313	0.7476345	0.5780357	0.432788	0.6184348	0.554307	0.16521844
cg02550738		0.176284	0.6059269	0.6080812	0.5971171	0.499195	0.6851759	0.5553603	0.519708	0.2354649	0.322681	0.5363372	0.16518894
cg24389386	HLA-H	0.266263	0.9167696	0.8417623	0.667926	0.8018679	0.835224	0.6048145	0.4587413	0.8558888	0.6894385	0.6290534	0.16512266
cg08269402	HLA-DRB1	0.134968	0.496828	0.5480438	0.4212264	0.441442	0.4335672	0.9325916	0.2757242	0.5901025	0.9529105	0.4152229	0.16508886
cg10295858		0.651429	0.8595474	0.694189	0.7915353	0.712544	0.8468156	0.7427556	0.6067629	0.4501903	0.6254015	0.6541232	0.16507956
cg08875705	IFFO1	0.581685	0.1056261	0.1149275	0.1325127	0.2007901	0.08094689	0.181114	0.2953983	0.5511519	0.3158747	0.1158788	0.164922882
cg25508679		0.925832	0.2116845	0.2854418	0.1773252	0.1523837	0.153554	0.2823385	0.4079337	0.5250434	0.3578879	0.2316392	0.1648907
cg17645541	MIP	0.175886	0.7907581	0.4132587	0.7068551	0.6356026	0.4302303	0.772666	0.774058	0.8539402	0.7194887	0.6809934	0.1648883
cg09892104		0.705104	0.7916335	0.7514945	0.703016	0.7087621	0.7428738	0.6753448	0.5717188	0.4578604	0.5753086	0.5931447	0.16488052
cg14134003	ZCCHC6	0.464873	0.4933637	0.4421013	0.4416897	0.4943484	0.3046415	0.4831157	0.5507779	0.8461192	0.5901125	0.5303969	0.16487552
cg08778598	SDHAP3	0.83385	0.1541473	0.3542135	0.363849	0.3792031	0.3654473	0.1620409	0.01017965	0.01250136	0.2257846	0.3821854	0.164833658
cg03452625	ATG7	0.43896	0.630102	0.7596158	0.5506548	0.6637976	0.6564708	0.5792117	0.3971361	0.2868036	0.4818982	0.692355	0.16464728
cg16665866	CACNA1H	0.444543	0.7867765	0.7147442	0.767639	0.7045476	0.854709	0.7255993	0.6832821	0.4747944	0.5330707	0.5886698	0.1646
cg24772753	SP5	0.854996	0.2814656	0.3901723	0.2479998	0.4144349	0.1481684	0.363374	0.4861654	0.6452603	0.4506899	0.3593947	0.16452866
cg15532640		0.54227	0.2901066	0.5893531	0.4658911	0.4640875	0.7146426	0.1798185	0.4449663	0.2954063	0.3938174	0.3880143	0.16441162
cg19362774		0.472252	0.8965471	0.8531109	0.7537884	0.8284801	0.8713987	0.8434944	0.8132912	0.9247743	0	0.799807	0.16439166
cg21265404	FAM75C1	0.468283	0.4893942	0.4888369	0.3403186	0.2830377	0.3698236	0.6989185	0.2583573	0.6840251	0.4644884	0.687488	0.16437326
cg03926906		0.972687	0.8538892	0.7811331	0.7880059	0.842119	0.8623203	0.7700322	0.6131531	0.5742854	0.6686659	0.679476	0.16437098
cg15517113		0.489768	0.8980816	0.8278639	0.833236	0.7994933	0.8901789	0.8137283	0.6805426	0.5483856	0.6592126	0.7251938	0.16435816
cg21293562		0.571347	0.1263902	0.3492205	0.1730175	0.3029018	0.1260964	0.1883278	0.4019591	0.6347826	0.3569938	0.3171121	0.1643098
cg23237314	HCG4P6	0.550633	0.5826841	0.5438924	0.3566022	0.526853	0.5568134	0.3503538	0.07838275	0.4929981	0.4405789	0.3833121	0.16424389
cg13643215		0.37302	0.6392573	0.7840596	0.6737809	0.7824	0.678334	0.882167	0.8956254	0.8975844	0.8607644	0.8420753	0.16407694
cg02269984		0.35914	0.8028778	0.5790488	0.6986032	0.6160433	0.7696283	0.6871858	0.5044973	0.3942147	0.4754561	0.5851239	0.16394472
cg04392284	KNDC1	0.554534	0.8434977	0.705698	0.7791049	0.7443731	0.8081995	0.7686753	0.6521216	0.4786048	0.5764866	0.5853724	0.1639225
cg19030682	SLC38A1	0.435096	0.7335976	0.7474059	0.6110255	0.714344	0.6502848	0.5800555	0.5071135	0.4476443	0.4862023	0.6173788	0.16365268
cg27107292	HLA-DRB1	0.14302	0.2289505	0.7967554	0	0.4712014	0.784907	0.6712886	0.2680694	0.7634967	0.7560652	0.6388731	0.16319574
cg24955955	AHRR	0.485674	0.5647513	0.3510942	0.3260817	0.4086286	0.2521723	0.788798	0.5048098	0.6259183	0.3635232	0.4354685	0.16315794
cg22136363	LSP1	0.472162	0.591897	0.5796951	0.7585996	0.7086233	0.5206205	0.7104436	0.8355275	0.9058995	0.8432788	0.6792764	0.16299806
cg10078057	EGFR	0.379545	0.7656778	0.6412982	0.714256	0.6112921	0.6678716	0.1039536	0.6176077	0.578114	0.6790597	0.6077151	0.16278912
cg02735423	HLA-DRB5	0.728198	0.6595035	0.1150888	0.6543854	0.6231151	0.8272182	0.3679237	0.3521591	0.6340139	0.3367936	0.3752092	0.1626423
cg08931129		0.674605	0.2024594	0.2562989	0.2918015	0.1685198	0.3249926	0.4180908	0.4189936	0.4851922	0.3887115	0.3459179	0.16256676
cg22417566		0.872388	0.8582354	0.6312914	0.820329	0.6530084	0.7967787	0.7062824	0.6284038	0.4799386	0.5369082	0.5953951	0.16254296
cg05754819	KCNMA1	1.11833	0.1543068	0.2791285	0.2329588	0.3334394	0.1199042	0.107759	0.06953705	0	0.03690752	0.09284919	0.162536988
cg07500347		0.607273	0.5977975	0.6436347	0.5500407	0.5618195	0.6663077	0.5619096	0.4167883	0.228077	0.4430137	0.5574228	0.16247774
cg19256731	SIRPA	0.573122	0.2387813	0.3195926	0.2691321	0.3383418	0.3006165	0.3136058	0.4303982	0.6749332	0.4309394	0.4274646	0.16217538
cg19495969	KIRREL3	0.230239	0.829371	0.6492965	0.8179366	0.578972	0.8457595	0.7562823	0.6733114	0.4365799	0.5075341	0.5368266	0.16216026
cg13862711	LHX6	0.635851	0.5547007	0.5003641	0.4959891	0.4059477	0.5867707	0.4747011	0.4369681	0.2140423	0.3246709	0.2827778	0.16212242
cg06614118	BTNL3	0.272757	0	0.7883902	0.7640945	0.5668302	0.8273683	0.7969422	0.7981242	0.8076057	0.7299544	0.6243372	0.1620561
cg25774643	SCT	0.812071	0.2025303	0.5494081	0.1394379	0.533011	0.1177301	0.2325013	0.4679202	0.5962111	0.4531296	0.6002158	0.16157212
cg17342973		0.767893	0.1908571	0.1162412	0.2293629	0.1298534	0.1916774	0.307303	0.3526048	0.5095583	0.3051308	0.1910591	0.1615328
cg06261400	EBF3	0.739053	0.504909	0.6608735	0.4924958	0.5318439	0.6104264	0.5072587	0.3265107	0.2420429	0.4317217	0.4855396	0.161495
cg05405275		0.168687	0.7965313	0.6535941	0.7716615	0.6319895	0.8099962	0.7770785	0.7481585	0.4044995	0.6113862	0.3153245	0.16146508
cg16814680		0.118946	0.05288692	0.06753158	0.4506314	0.4251815	0.5062431	0.07169024	0.05773972	0.05671302	0.4577667	0.05247015	0.161218934
cg08924430	TET2	0.776167	0.1252969	0.1550816	0.1640335	0.1537171	0.1487625	0.191357	0.3381879	0.5352345	0.3039396	0.1836691	0.1610993
cg25243082		0.152837	0.2098198	0.3886205	0.5229786	0.3269793	0.2985252	0.5000295	0.495261	0.6257839	0.5222208	0.4090616	0.16108668
cg00685614		0.635617	0.8259372	0.7318856	0.7632717	0.7707964	0.8343939	0.8135881	0.6309033	0.5201654	0.5830085	0.5735198	0.16101994
cg08383902	TBC1D12	0.469101	0.8937963	0.5343138	0.4023191	0.8553892	0.8724244	0.8592482	0.8633352	0.9179642	0.8475558	0.8748802	0.16094816
cg15676292		0.159872	0.5863281	0.7177048	0.5826861	0.5690891	0.6329202	0.5850814	0.4460679	0.3467788	0.5224316	0.3846351	0.1607467
cg06789840		0.325724	0.7836873	0.6593874	0.7282515	0.6401228	0.7759427	0.6243876	0.4955074	0.5527703	0.5386072	0.5726394	0.16069596
cg06889571	ADARB2	0.724664	0.6853608	0.7654271	0.7405925	0.419531	0	0.7181531	0.05719666	0.3960808	0.05877217	0.5772744	0.160686854
cg00081417		0.129541	0.527858	0.5705217	0.4444833	0.5061541	0.5262699	0.4451416	0.3046885	0.1832389	0.3753588	0.4634469	0.16068246
cg05030953	HLA-C	0.309259	0.5716727	0.4207769	0.3816395	0.5946326	0.3696182	0.5136743	0.7761762	0.7200179	0.6770508	0.4540595	0.16052776
cg21205855		0.419364	0.3204724	0.3506033	0.4973764	0.3851935	0.4337245	0.3193945	0.2614191	0.09915232	0.2308686	0.2740743	0.160492256
cg09858108		0.770129	0.3878053	0.461718	0.3040251	0.3789173	0.3578556	0.3941796	0.5959737	0.608528	0.6108291	0.4832374	0.1604853
cg07209987	UBE4B	0.407704	0.8825336	0.8390983	0.8440527	0.8838927	0.8961036	0.8223283	0.6851802	0.5258437	0.7234539	0.7867913	0.1604167
cg04093349	SMAD6	0.440145	0.9133958	0.7951964	0.8952683	0.9163509	0.9363322	0.849611	0.7001023	0.6132616	0.733636	0.7581397	0.1603586
cg00235661	SGOL1	0.183718	0.6083196	0.6122836	0.5993585	0.5909942	0.6740468	0.5909739	0.4725536	0.2308242	0.5173164	0.4722078	0.16022536
cg25999637	PDLIM3	0.675202	0.7078109	0.5738598	0.7147992	0.5480601	0.7421809	0.6669462	0.549009	0.3179274	0.4405633	0.5111545	0.1602221
cg12905252	PRDM16	0.613219	0.4985592	0.5776759	0.5303805	0.432109	0.6116884	0.4978761	0.3391922	0.1491595	0.3736195	0.489531	0.16020694
cg14815891	FRG1B	0.62195	0.2636957	0.3965115	0.3674359	0.2713987	0.5609282	0.6260085	0.5503331	0.5306687	0.5272871	0.4266816	0.1602018
cg13707567		0.217448	0.4931773	0.6299652	0.433753	0.3975051	0.5229761	0.4158584	0.3000551	0.1805877	0.3138369	0.4662796	0.1601518
cg08310519	ME3	0.344093	0.9139206	0.8522177	0.8962724	0.884587	0.8632086	0.05805051	0.8921916	0.9295055	0.9021382	0.8276922	0.160125658
cg22244940	MMP17	0.422178	0.9360269	0.7086356	0.6603231	0.7983211	0.7997757	0.6603071	0.543349	0.698459	0.644036	0.5563558	0.1601151
cg18729298	KCNQ1	0.381085	0.1818588	0.1071152	0.2409122	0.1632494	0.1783498	0.2448411	0.3412696	0.5267407	0.3304474	0.22862	0.16008668
cg22598885	WHSC1L1	0.806114	0.9033906	0.8679039	0.8748991	0.9046286	0.9260132	0.8375475	0.7120613	0.570322	0.7098442	0.8466983	0.16007242
cg11710851		0.593858	0.2196983	0.2012753	0.2931252	0.1507175	0.1966277	0.2885126	0.3774517	0.6271713	0.3545845	0.2140519	0.1600656
cg15591384	HLA-DRB6	0.534012	0.5012838	0.561093	0.4840899	0.5216133	0.6875737	0.1110356	0.6024555	0.6329589	0.1486473	0.4605678	0.15999772
cg01268571		0.804044	0.4357803	0.4268882	0.3044395	0.3580262	0.250611	0.3611518	0.5631768	0.6252101	0.470863	0.554919	0.1599151
cg09809932	ESPN	0.866369	0.2871759	0.1691792	0.3073394	0.08499096	0.1360808	0.2908668	0.3958847	0.2644596	0.4397287	0.3931894	0.159872588
cg03829739	LOC65226	0.649154	0.2802658	0.247627	0.2866541	0.1936441	0.434033	0.4186625	0.4740277	0.6256824	0.2978942	0.4252392	0.1598564
cg24637044	RNF39	0.78179	0.6776791	0.4752737	0.7314219	0.5196264	0.5677587	0.9250189	0.5696474	0.9091114	0.7588017	0.6080952	0.15978296
cg06041067	PTPRN2	0.457876	0.3846801	0.5532903	0.3854321	0.5558442	0.4181265	0.3685545	0.2079058	0.1779771	0.3408259	0.4032439	0.1597732
cg01554060	TMED7-TICAM2	0.815159	0.05398417	0.4537553	0.03602017	0.480516	0.03784645	0.03240774	0.01445905	0.03007046	0.1062901	0.08106908	0.159565132
cg23591302	PRICKLE1	0.544747	0.6535421	0.7639567	0.5970336	0.6447484	0.7075146	0.5675709	0.4889371	0.3619848	0.5133088	0.6374916	0.15950044
cg25325723	FERMT1	0.582026	0.7497955	0.8054214	0.801519	0.8140188	0.7355283	0.7987956	0.5072388	0.8093302	0.7940146	0.2001818	0.1593444
cg19367176	OR2T11	0.341339	0.9180699	0.8609113	0.8617891	0.8238583	0.8905618	0.1281864	0.892387	0.9298137	0.8171776	0.7912441	0.15927632
cg03338209	CARD1	0.5012	0.3240932	0.5201637	0.2372541	0.2185881	0.48811	0.3721014	0.1831264	0.1158266	0.09309579	0.2280604	0.159199702
cg16112226	KIRREL3	0.560821	0.778483	0.7665818	0.7306092	0.7515271	0.77536	0.7143062	0.6089436	0.4007547	0.5631942	0.7194771	0.15917706
cg16393713	UPK3B	0.39774	0.8663846	0.8366327	0.8464897	0.8405311	0.8417321	0.8120922	0.6705836	0.4656088	0.6983058	0.7896854	0.15909888
cg06643849	AURKC	0.617401	0.6428128	0.6206662	0.6000229	0.5454255	0.6596546	0.7465172	0.7688068	0.9315	0.6584979	0.7586016	0.1590683
cg08243728	PPP1R13L	0.517562	0.1349759	0.1639555	0.2735268	0.1412419	0.1774202	0.2881649	0.382725	0.4435075	0.3287848	0.2423437	0.15888112
cg16860882		0.535799	0.9245293	0.9087446	0.9352636	0.7340898	0.1053716	0.9223958	0.909383	0.8618579	0.8289897	0.8795103	0.15882756
cg04645150		0.86916	0.1719875	0.2285854	0.1651487	0.1167198	0.1144243	0.2071646	0.3708057	0.5089441	0.2703571	0.2325348	0.15858812
cg12126656	INPP5A	0.516317	0.4354137	0.7188461	0.8357388	0.767067	0.8295141	0.8006504	0.795895	0.2050043	0.2834196	0.7089746	0.15852716
cg07786995	NOS1AP	0.223295	0.8932831	0.7210029	0.8487937	0.767612	0.8416702	0.8134631	0.7164313	0.4514724	0.6285564	0.6698101	0.15852572
cg23401796	TRAPPC9	0.654632	0.5352929	0.6071689	0.4916299	0.4756945	0.641199	0.5184655	0.3913002	0.1843887	0.4073755	0.4572832	0.15843442
cg12088417	RPTOR	0.504459	0.9564804	0.9525813	0.9589542	0.953352	0.969927	0.9549068	0.9703465	0.168631	0.9484407	0.9571324	0.1583675
cg13411923	WDR66	0.524333	0.9129971	0.8947063	0.8764889	0.8699536	0.9155338	0.8687502	0.6887339	0.5547031	0.6904049	0.8752739	0.15836274
cg14683235	ZNF322A	0.402604	0.8924798	0.8829083	0.8176078	0.861094	0.8464816	0.8418704	0.8294933	0.188503	0.8136152	0.8352852	0.15836088
cg26594335	F2R	0.602121	0.449241	0.2960086	0.3840063	0.4304589	0.2669109	0.4546224	0.5536151	0.6570055	0.5519688	0.4007813	0.15827348
cg18146226	BCL6	0.54277	0.9327666	0.8701321	0.9016725	0.8990566	0.917146	0.9059411	0.5304948	0.6226342	0.8958305	0.7752389	0.15812686
cg01979888	IFFO1	0.62	0.1331383	0.1653629	0.1396394	0.2191158	0.1115562	0.1856221	0.3323712	0.5444853	0.2953949	0.201405	0.15809318
cg19603903	AURKC	0.706297	0.4616106	0.485058	0.4554368	0.3788794	0.4987997	0.6033793	0.5561522	0.8014279	0.532204	0.5770471	0.1580852
cg27241808	MARCKS	0.878369	0.1187631	0.08725686	0.09210921	0.06841074	0.05327117	0.1389638	0.2278154	0.4490627	0.2057887	0.188093	0.157982504
cg15015892	C2CD4D	0.966435	0.1147045	0.3820186	0.1432055	0.3814278	0.08700155	0.2003221	0.3312343	0.4827602	0.4307492	0.4528272	0.15790701
cg08104146		0.364174	0.4853329	0.5214721	0.458983	0.4762655	0.4201117	0.41379	0.2946493	0.2031	0.3147005	0.3472361	0.15773786
cg27154651		0.20516	0.5145825	0.3186093	0.4129963	0.4100711	0.4396187	0.5624883	0.5693072	0.6295082	0.5410917	0.5819604	0.15769558
cg04288241	AGAP1	0.70112	0.9263751	0.839295	0.8970075	0.8648113	0.9205675	0.8828239	0.7396066	0.5322366	0.7494047	0.7558123	0.15763446
cg07068768	CRYBB3	0.324734	0.7160919	0.6263618	0.6383688	0.4780709	0.8266977	0.6291723	0.4725789	0.4131233	0.4724223	0.5102826	0.15760234
cg15613420	H2AFY	0.501502	0.1232002	0.4096068	0.1796619	0.3348031	0.1364149	0.1855245	0.3453675	0.6659765	0.3959014	0.3788833	0.15759326
cg02524983	LPP	0.329064	0.5597036	0.6862362	0.5637208	0.5986142	0.6464658	0.5234647	0.4943525	0.1425576	0.4719917	0.6348101	0.1575128
cg25531836	PAX2	0.736636	0.1652377	0.2012447	0.1716465	0.215257	0.1090312	0.2363655	0.367215	0.4635202	0.3390503	0.2435421	0.1574552
cg20699586		0.746595	0.1377576	0.6183334	0.3252848	0.4704675	0.2330906	0.2930549	0.5139668	0.6731904	0.4831221	0.608846	0.15744926
cg02731988		0.5005	0.5566822	0.6774201	0.5467334	0.4226581	0.4903554	0.4785138	0.3405355	0.3222973	0.2836096	0.4819247	0.15739366
cg17664269	CNTN4	0.577424	0.8301507	0.7826194	0.7658831	0.7458168	0.8096064	0.7693213	0.6414322	0.4243936	0.6119139	0.7002439	0.1573543
cg08433504	THBS1	0.490335	0.4392276	0.4509853	0.44276	0.3812916	0.5218005	0.4438469	0.2811938	0.1957061	0.09236736	0.436488	0.157292568
cg22354618	KIAA82	0.620587	0.8238857	0.67559	0.7626966	0.5392362	0.7169479	0.656516	0.6187874	0.3103925	0.6127461	0.5338986	0.15720316
cg17416644	BRSK2	0.381933	0.4892019	0.4587481	0.4531774	0.4876765	0.4963884	0.2250097	0.3499407	0.2236909	0.5148509	0.2857916	0.1571817
cg13353717	HLA-DQB1	0.308422	0.3355071	0.3845761	0.3078733	0.3608928	0.3183093	0.1177353	0.4145437	0.08929605	0.09373493	0.2063843	0.157092864
cg12686110	GSDMD	0.642308	0.2946329	0.02767304	0.273439	0.3970783	0.01342769	0.03884087	0.06392249	0.06050479	0.02382992	0.03396248	0.157038076
cg23712018	RNF39	0.844593	0.2391873	0.2184901	0.3755934	0.1850973	0.1466653	0.4491397	0.2797148	0.4294493	0.4249056	0.3665682	0.15694884
cg22526939		0.623295	0.8860003	0.7882777	0.5729014	0.7248538	0.5283409	0.8595747	0.8036281	0.9171214	0.8631724	0.8414968	0.15692386
cg10439246		0.893048	0.5393822	0.351064	0.4041482	0.3956831	0.6731977	0.3716315	0.4886572	0.1474582	0.2896674	0.2814417	0.15692384
cg10907025		0.487083	0.8828614	0.7350881	0.8159871	0.7497194	0.842036	0.7878657	0.6852459	0.5058118	0.5960991	0.6665524	0.15682342
cg13100449	FAM129A	0.224011	0.3843088	0.4683714	0.4318012	0.4566801	0.2081116	0.3733325	0.5188245	0.7438434	0.6060938	0.4912654	0.1568173
cg24100841		0.763653	0.6889031	0.2760634	0.1186094	0.5743407	0.333452	0.8163865	0.5344844	0.8816535	0.4598815	0.08301619	0.156810698
cg14931884	DIP2C	0.507908	0.3588091	0.4094497	0.372136	0.3381244	0.4907227	0.3826806	0.2460373	0.06277538	0.1451797	0.349106	0.156692584
cg06030274		0.220941	0.6636624	0.6109673	0.5427281	0.6821014	0.5833403	0.5523856	0.4220086	0.4025865	0.4918173	0.4306693	0.15666644
cg06091086		0.41684	0.7397795	0.6434954	0.6603315	0.7093171	0.5767686	0.4953513	0.327762	0.4454642	0.6516768	0.6261845	0.15665066
cg16558846		0.118563	0.335371	0.6730135	0.8394902	0.6536747	0.7607355	0.2467514	0.7728212	0.216788	0.6773456	0.5653411	0.15664752
cg26215113	DGKD	0.525629	0.7667281	0.7646537	0.7776151	0.7493929	0.7613888	0.7051463	0.5798896	0.4520955	0.6208313	0.6787646	0.15661026
cg17034331		0.651072	0.8010579	0.6727447	0.8013507	0.6845139	0.8022373	0.6526349	0.6829676	0.4914156	0.5776506	0.5743751	0.15657214
cg12280664	CUGBP2	0.575366	0.9433816	0.8972867	0.8798461	0.8899394	0.9305043	0.8660769	0.7500736	0.6225146	0.7118992	0.8076713	0.1565445
cg14186321		0.139425	0.7458535	0.6123064	0.4107283	0.5782557	0.4287285	0.7393564	0.7243866	0.8734271	0.6451049	0.5749392	0.15626836
cg06398242	PRKCE	0.247146	0.6145406	0.6724664	0.5055886	0.5655873	0.6680295	0.6072363	0.4115795	0.2489352	0.4798681	0.4974032	0.15623802
cg26978379	BACH2	0.311858	0.7200521	0.6139603	0.7207595	0.6446373	0.4034944	0.3748485	0.3581654	0.4723032	0.5665669	0.5505849	0.15608694
cg08642731	C1orf71	0.667595	0.6086346	0.5959662	0.5604192	0.4522258	0.6301205	0.5514893	0.4288934	0.3023447	0.4006748	0.3843481	0.1559232
cg25546488	NBN	0.123298	0.3303215	0.3576401	0.2086294	0.4343988	0.2241657	0.3857174	0.4919894	0.6219127	0.426709	0.4080087	0.15583634
cg10369955	GALNT9	0.685128	0.9345257	0.8806975	0.8880264	0.8895262	0.9096438	0.8367336	0.7510464	0.5576373	0.7114983	0.8665195	0.1557969
cg10901867	NAT8L	0.135207	0.5919401	0.6030359	0.8122632	0.4987427	0.5017757	0.6049374	0.7952282	0.8305859	0.7687185	0.7870395	0.15575038
cg00554858		0.297109	0.8233527	0.8049316	0.8086129	0.7877232	0.8334955	0.5291642	0.7426392	0.6018521	0.6745558	0.7313226	0.1557164
cg03124146		0.659384	0.09314203	0.1238024	0.1069157	0.06696226	0.2591359	0.1912414	0.2683886	0.5426862	0.1661541	0.2599693	0.155696262
cg02567750		0.902161	0.349443	0.7709432	0.2176027	0.2996036	0.8211005	0.4419968	0.7850669	0.431731	0.775131	0.8032441	0.15569536
cg15003570		0.681054	0.8507363	0.6548917	0.7527475	0.7341779	0.8548087	0.8278506	0.5674896	0.5307944	0.5374008	0.6056027	0.1556448
cg19200589	CLIC6	0.73778	0.02916064	0.1704379	0.05730959	0.0678969	0.04230525	0.1174542	0.2242765	0.3620765	0.2143355	0.2271683	0.155640144
cg08186341	SF3B3	0.380085	0.7146178	0.8147733	0.7721987	0.7467558	0.744689	0.6741869	0.5449748	0.4031219	0.6322674	0.7604901	0.1555987
cg13324902		0.392633	0.6588494	0.8486369	0.6695906	0.7462272	0.7623103	0.6267009	0.5229816	0.405285	0.601369	0.751648	0.15552598
cg13447566	FIBCD1	0.48606	0.6396456	0.7125267	0.6249278	0.60686	0.7477259	0.6402473	0.420854	0.4150022	0.5400954	0.5379928	0.15549886
cg17746638		0.572155	0.4280058	0.7497597	0.4601512	0.7652586	0.7432126	0.7855427	0.8276469	0.8286951	0.7189013	0.7625294	0.1553855
cg15205559		0.705634	0.6817926	0.5716022	0.5645511	0.6142383	0.5316941	0.7902017	0.8554887	0.8227872	0.6395342	0.6325896	0.15534462
cg16430166	KIAA1383	0.757895	0.1665149	0.1774121	0.1689773	0.1152201	0.1087389	0.2002111	0.3939731	0.482621	0.2540914	0.1826096	0.15532858
cg03818572		0.139788	0.5824952	0.5623837	0.5432786	0.4519551	0.6060649	0.1534407	0.4835765	0.406125	0.4544888	0.4720308	0.15530314
cg24968629	CELSR1	0.653146	0.8385118	0.832742	0.8289257	0.8382761	0.8570437	0.8022218	0.618276	0.4764673	0.6907408	0.8312919	0.1553003
cg17611936	PRKAG2	0.70487	0.1603819	0.5959574	0.4492546	0.6756022	0.7203538	0.1801612	0.3223155	0.5256352	0.4007182	0.3963477	0.15527442
cg13872627	HLA-C	0.195372	0.6228859	0.4754503	0.3097735	0.6156687	0.2683148	0.537454	0.6720578	0.6411564	0.6950281	0.5221868	0.15515798
cg23888215		0.573188	0.9138551	0.8237588	0.8281577	0.8268918	0.8162677	0.8299332	0.874644	0.3073691	0.6717889	0.7495722	0.15512474
cg12196847	TSHR	0.282859	0.7759479	0.7385478	0.7503625	0.7909557	0.7611017	0.722823	0.6065837	0.4180825	0.6085213	0.6856897	0.15504308
cg01551787	GXYLT2	0.309833	0.7621426	0.7317854	0.7487831	0.7356797	0.7688814	0.7055005	0.5556952	0.434753	0.6038129	0.6725968	0.15498276
cg15825916		0.585889	0.06413924	0.06649998	0.06229308	0.05693423	0.06640501	0.3092135	0.04659468	0.06303547	0.3967096	0.2753417	0.154924682
cg02334195	KCNQ2	0.630189	0.2615533	0.3261539	0.2952176	0.2516513	0.3494242	0.1645397	0.1482028	0.0709746	0.2190151	0.1069901	0.1548556
cg09829164	RADIL	0.553714	0.8913448	0.7044302	0.8823074	0.8016915	0.9003623	0.861153	0.822397	0.5748586	0.7264994	0.4211886	0.15480792
cg04611073	RAI14	0.0893765	0.5523106	0.722365	0.3921521	0.5967336	0.6203786	0.4718427	0.3720139	0.2263768	0.4454063	0.5943303	0.15479398
cg27519622	CCDC64B	0.845221	0.1589124	0.1536707	0.1510737	0.1338801	0.08695967	0.2082992	0.2781374	0.4238936	0.3756052	0.1721866	0.154725086
cg17627654	SHANK2	0.701877	0.2212624	0.4769668	0.1993132	0.4182757	0.1525024	0.2930247	0.4126848	0.5753124	0.471381	0.4892336	0.1546632
cg07179033	RNF39	0.611214	0.3236466	0.2679979	0.3560892	0.2365945	0.259945	0.582799	0.262662	0.4931605	0.558471	0.3202925	0.15462236
cg14328115	KCNQ1	0.637664	0.09614567	0.3219275	0.1370954	0.2982214	0.107707	0.148418	0.321971	0.5553076	0.3606782	0.3477189	0.154599346
cg05633523		0.452417	0.5506504	0.6081558	0.5287436	0.5238371	0.5375609	0.4465226	0.3783418	0.1816058	0.4067463	0.5635201	0.15444224
cg26127187	HLA-H	0.2695	0.8496843	0.8554676	0.8577904	0.7779078	0.8690751	0.8174062	0.1162296	0.8398721	0.7974487	0.8676304	0.15426764
cg06060835	CFB	0.195512	0.629479	0.5734335	0.5724577	0.3898952	0.5160509	0.4798696	0.4300196	0.1678553	0.4201361	0.412597	0.15416774
cg24495585		0.669575	0.05806071	0.3415366	0.1193004	0.2609325	0.07849769	0.1484467	0.2971689	0.5506668	0.2803621	0.3523927	0.15414186
cg27206295		0.455455	0.5630897	0.6382972	0.4363953	0.5047259	0.5972751	0.3997748	0.2949754	0.2225394	0.5077683	0.5441592	0.15411322
cg13744508	FIBCD1	0.579345	0.7371126	0.6438714	0.7162452	0.6642346	0.7520604	0.7447507	0.5716371	0.3498855	0.5520561	0.5249537	0.15404822
cg26526047	KIAA1217	0.23702	0.7844062	0.6904098	0.7277698	0.6517171	0.7567955	0.07150028	0.7199742	0.6992942	0.6895133	0.6606765	0.154027984
cg07839208	N4BP1	0.0686489	0.6683457	0.7313287	0.6024138	0.6835746	0.6613447	0.5830517	0.5089532	0.2507139	0.5787581	0.6554706	0.154012
cg26479667		0.62236	0.8516282	0.7055647	0.7597513	0.6853365	0.8769633	0.7917256	0.6468148	0.5465537	0.6619213	0.462941	0.15385752
cg08980987	BCAT1	0.703867	0.8686691	0.8843109	0.9057016	0.7858805	0.9058983	0.8088933	0.7238417	0.513007	0.6950527	0.840432	0.15384674
cg27005749	EIF2C2	0.492262	0.4058374	0.5539519	0.4933653	0.5936873	0.4025117	0.572719	0.5550839	0.7900051	0.6258837	0.6748434	0.1538363
cg19911430		0.43478	0.6716091	0.6356356	0.5979791	0.5333287	0.6774765	0.5877954	0.4233688	0.2674147	0.4735812	0.5947548	0.15382282
cg03738707		0.814634	0.6376119	0.5543969	0.2640009	0.4545082	0.6353261	0.2875907	0.09370657	0.5399112	0.3390808	0.516483	0.153814346
cg06098276	TK1	0.417226	0.8387744	0.747933	0.7933283	0.8034074	0.8099037	0.7843997	0.6151568	0.5028284	0.6170454	0.7052127	0.15374076
cg12196570	KIAA149	0.182492	0.7428526	0.6175205	0.6911677	0.5125995	0.7543684	0.6459973	0.6297069	0.4781795	0.5258859	0.2705899	0.15362984
cg14866032		0.598011	0.5091484	0.50664	0.5998217	0.4789088	0.6144292	0.439459	0.2831903	0.3248667	0.3789575	0.5144124	0.15361244
cg22920501	FAM59B	0.654902	0.03858067	0.1020924	0.05900565	0.1664423	0.2936658	0.09702118	0.2088594	0.3995809	0.3450422	0.3772767	0.153598712
cg08883213		0.677027	0.5284467	0.4280627	0.3979236	0.4025265	0.4306117	0.5913105	0.6586818	0.706184	0.501973	0.4963875	0.15339312
cg02359773	RSPH6A	0.800257	0.9302169	0.8919829	0.912106	0.9071202	0.929514	0.8801377	0.8619817	0.5128366	0.7727139	0.7766578	0.15332246
cg02668694	NLK	0.146288	0.5372066	0.5267265	0.5258406	0.4262883	0.6611004	0.4858027	0.3902428	0.2163974	0.3906825	0.427504	0.1533066
cg01578164		0.537432	0.7949854	0.7346367	0.7639667	0.7135245	0.7922509	0.7372886	0.612141	0.3464395	0.6170385	0.7203488	0.15322156
cg00868875	KCTD1	0.924863	0.8380234	0.7474252	0.8092039	0.7785745	0.8151394	0.7562273	0.6275594	0.5216482	0.6413302	0.6754998	0.1532203
cg01218619		0.802885	0.1288326	0.2266645	0.0633449	0.1707326	0.03519656	0.1423665	0.2713972	0.4183393	0.2473292	0.3111568	0.153163568
cg27388680	VAV1	0.355373	0.4899873	0.6518385	0.4234451	0.5020072	0.5720611	0.4359694	0.3375235	0.1828493	0.3830776	0.5344436	0.15309516
cg07777042		0.224748	0.7896202	0.5435424	0.7996128	0.05272053	0.7268173	0.7286088	0.7704555	0.7204479	0.7562758	0.7018012	0.153055194
cg09386682	IRAK2	0.760446	0.07570542	0.1074005	0.07091039	0.05552573	0.09275271	0.09110902	0.2619104	0.4532499	0.2460323	0.1151763	0.153036634
cg19521610		0.457618	0.1784318	0.2361892	0.6273149	0.5681493	0.2232544	0.5460081	0.5604156	0.450737	0.5301754	0.5111541	0.15303012
cg24134897	TSPAN4	0.490455	0.4777493	0.6837823	0.4844898	0.5777411	0.5311541	0.496213	0.397358	0.1662227	0.4499877	0.4799859	0.15302986
cg07619683	ESR1	0.40995	0.5873572	0.7270293	0.5517092	0.5104223	0.6498179	0.5338142	0.4797218	0.277162	0.4361403	0.5344215	0.15301522
cg09318637	RPTOR	0.600308	0.8779037	0.8721559	0.4744118	0.426461	0.8573228	0.842205	0.8715737	0.8669345	0.8567678	0.8354243	0.15293002
cg01717482		0.638379	0.6791245	0.6498155	0.6287388	0.1925615	0.7039974	0.679109	0.5225261	0.30419	0.4719861	0.1121448	0.15285634
cg07333715	ASCL2	0.674747	0.323621	0.2293548	0.3776104	0.2800961	0.3140937	0.443219	0.457146	0.6767745	0.3692304	0.3425203	0.15282284
cg17509989	RGS14	0.641345	0.4445251	0.4015856	0.3998614	0.373847	0.09551065	0.1072665	0.05213869	0.05250495	0.3377422	0.4019231	0.152750862
cg17532753	HDAC4	0.647287	0.9082015	0.8147613	0.8986664	0.8874223	0.9183967	0.8643177	0.7168286	0.5923613	0.7417769	0.7485945	0.15271384
cg23146663	SPARC	0.277319	0.1001556	0.1075887	0.1326206	0.1198173	0.1061946	0.2053481	0.2648417	0.4765861	0.212583	0.170284	0.15265322
cg20042662		0.507085	0.8062373	0.6050229	0.7429864	0.6444823	0.7379242	0.65288	0.5695081	0.4453498	0.5244257	0.5812472	0.15264846
cg24820672		0.603531	0.5723512	0.5622163	0.5796956	0.4129267	0.6895679	0.4569719	0.3816216	0.3459278	0.3934681	0.476224	0.15250886
cg03122674	LOC65226	0.591011	0.4408857	0.4578221	0.4523905	0.3737345	0.6445366	0.6366132	0.7509915	0.7798802	0.3993132	0.5649481	0.15247536
cg13132497		0.430228	0.6526372	0.3857046	0.5161113	0.5385676	0.5032924	0.6430205	0.7380347	0.7784094	0.6500962	0.5488527	0.15242008
cg04098263		0.594071	0.782563	0.7567182	0.7342774	0.7570482	0.7373282	0.7242737	0.5945435	0.4585427	0.5603555	0.6683653	0.15237086
cg14708893		0.472102	0.8621058	0.5664236	0.8073112	0.6627679	0.8433475	0.7169045	0.5671628	0.4863992	0.6238551	0.5858724	0.1523524
cg01000615	ANKRD35	0.610281	0.1617212	0.3152312	0.1359263	0.3103047	0.1138834	0.230616	0.3644826	0.5239576	0.3573187	0.3220492	0.15227146
cg04296699	C2CD4D	0.966274	0.1218815	0.3681145	0.1034198	0.3989783	0.0903193	0.1767666	0.348243	0.4622307	0.4057784	0.4510116	0.15226338
cg05651820		0.195601	0.761107	0.6486892	0.7018664	0.6506243	0.722544	0.6388983	0.6232655	0.426409	0.5189193	0.5165899	0.15214978
cg27119456	LOC441666	0.538452	0.1013593	0.2650095	0.1976033	0.2474494	0.4128649	0.3074552	0.4184605	0.4765403	0.2482784	0.5339199	0.15207358
cg07960360	TCL6	0.501418	0.9169233	0.7105388	0.8651863	0.6652563	0.8803358	0.8561807	0.7341663	0.5257542	0.5959754	0.5658626	0.15206026
cg02641337		0.772592	0.1538998	0.3829112	0.3814747	0.3924961	0.1900089	0.1116266	0.05507258	0.1388313	0.256199	0.178857	0.152040844
cg12064373	BRSK2	0.463295	0.3546242	0.4602808	0.3611758	0.3857989	0.3866352	0.191911	0.1654384	0.1792961	0.395435	0.2565374	0.1519794
cg17213699	LAG3	0.321445	0.296683	0.444905	0.3086156	0.4123415	0.2107332	0.3172908	0.4361575	0.7024885	0.4952863	0.4816032	0.1519096
cg25745246	INPP5A	0.711648	0.7856945	0.7690775	0.7926727	0.783228	0.8046672	0.7360484	0.6100311	0.4371279	0.6605162	0.732215	0.15188026
cg25370039	GALNT9	0.390616	0.641999	0.6061552	0.5883723	0.5383548	0.6129792	0.4288917	0.4684284	0.4498144	0.4799199	0.4018836	0.1517845
cg12310025		0.650649	0.6543669	0.3247244	0.243312	0.5369031	0.6281676	0.2725247	0.4174543	0.4417201	0.2888422	0.208087	0.15176914
cg19199204	HCG9	0.306835	0.6840135	0.4549055	0.3082144	0.4625499	0.5254772	0.2609706	0.3812367	0.3333303	0.3472371	0.3536534	0.15174648
cg25333460	DGKD	0.460126	0.7774822	0.7809857	0.7847763	0.764662	0.7736103	0.712886	0.5727327	0.4714945	0.6250258	0.7406527	0.15174496
cg25894019		0.368216	0.9438942	0.9228644	0.9090667	0.9132553	0.9451202	0.8705631	0.7744053	0.637525	0.7209603	0.8721455	0.15172032
cg01940181	PRDM16	0.556549	0.4270017	0.6446624	0.4056155	0.3948993	0.478028	0.3865361	0.2602765	0.09286302	0.3533436	0.4988851	0.151660516
cg05362314		0.521248	0.5276563	0.4397958	0.3950461	0.3259612	0.3876268	0.3336718	0.2180282	0.2308536	0.3927547	0.1426437	0.15162684
cg00601450		0.485633	0.6425685	0.5579762	0.4121151	0.5215245	0.6405983	0.3785905	0.6534379	0.3850989	0.2966471	0.3029881	0.15160402
cg05740465		0.515609	0.4756269	0.6368604	0.517986	0.4926583	0.6231514	0.8272305	0.8426458	0.7912151	0.4440161	0.599138	0.1515925
cg14684457	NFE2L3	0.656963	0.2692432	0.1161521	0.4173848	0.2195447	0.2697404	0.4043595	0.3715157	0.6765624	0.3987474	0.1982736	0.15147868
cg26649688	HLA-H	0.0950063	0.8672088	0.8763772	0.8886492	0.687115	0.8704402	0.8699587	0	0.8958675	0.7655029	0.9011704	0.15145818
cg06193597		0.489736	0.9313599	0.5956584	0.7123309	0.4849054	0.9135472	0.6986125	0.1233543	0.9322662	0.6699633	0.4572276	0.15127558
cg06817669	C15orf5	0.199231	0.6553723	0.6716511	0.6113197	0.5768294	0.6729069	0.6067527	0.5072505	0.3105605	0.4761554	0.531051	0.15126186
cg09319367	LOH12CR1	0.649672	0.9266514	0.8762901	0.9141161	0.9147654	0.9326025	0.8799114	0.7635879	0.5676163	0.7511831	0.8458967	0.15124602
cg16231917	PVT1	0.480521	0.217283	0.3357168	0.2768923	0.3675894	0.1905271	0.2973098	0.4365562	0.6026518	0.4283925	0.3792571	0.15123176
cg20302533	POU6F2	0.542874	0.381535	0.636568	0.5696613	0.4670388	0.4702815	0.3577713	0.4583049	0.1319116	0.3882357	0.4328737	0.15119748
cg02846841		0.894943	0.2560453	0.271197	0.2535491	0.2822473	0.1698226	0.344881	0.4111766	0.5581034	0.3843682	0.2901827	0.15117012
cg06426612	EYS	0.185762	0	0.7743698	0.834827	0.6626633	0.7951342	0.8340902	0.8506095	0.7639725	0.7535971	0.6205514	0.15116528
cg23325197		0.364099	0.745893	0.7103152	0.6688561	0.7484407	0.7719716	0.6551673	0.5600008	0.4855198	0.5647364	0.6242431	0.15116184
cg06150148	LONRF2	0.334893	0.5217711	0.7596841	0.5007212	0.5830764	0.534596	0.5171921	0.3888642	0.2059145	0.4419994	0.5903336	0.151109
cg18450582	DYNC1I1	0.511374	0.4896127	0.6007349	0.5663753	0.4391677	0.5191671	0.3964688	0.3860687	0.2896339	0.3844943	0.4028925	0.1510999
cg11031660		0.707686	0.7842062	0.3743353	0.6569592	0.6354342	0.7696854	0.6706739	0.4265063	0.343686	0.6013405	0.422978	0.15108712
cg04669574	FAIM2	0.730667	0.1138143	0.1403694	0.1420358	0.08525129	0.0811165	0.1586283	0.303677	0.4404242	0.2466986	0.1682426	0.151016682
cg06637517	DNAH1	0.705102	0.1405527	0.1007351	0.1665181	0.1704546	0.1251904	0.164813	0.2963688	0.6021701	0.256068	0.1389035	0.1509745
cg02531859	TXNDC3	0.439185	0.9326948	0.6544147	0.9137878	0.1040281	0.925619	0.9119692	0.9169639	0.9409637	0.781201	0.7342581	0.1509623
cg20141578	BCL2L14	0.469277	0.5215467	0.3282509	0.5078423	0.5127817	0.4177314	0.6065822	0.6475863	0.8885781	0.491504	0.408628	0.15094512
cg03655371		0.687243	0.05590023	0.09480734	0.1260288	0.04462887	0.07138639	0.1022299	0.2495593	0.4568864	0.1950858	0.1433972	0.150881394
cg02424365		0.448657	0.1796416	0.1001159	0.2491332	0.168505	0.1479257	0.2193792	0.3085163	0.6049944	0.3045595	0.1621214	0.15084988
cg13838843	PNPLA7	0.569318	0.80022	0.8300281	0.7956883	0.7564686	0.7460848	0.7748935	0.5505069	0.4445629	0.6548545	0.7495541	0.15082358
cg08007925	PRDM16	0.538999	0.6588233	0.6564604	0.6065884	0.5823442	0.6727732	0.5585558	0.4939906	0.3010239	0.4960243	0.5732839	0.1508222
cg14092045		0.659806	0.2103112	0.2357697	0.2818768	0.2415674	0.1865069	0.2763427	0.4070794	0.5542923	0.3994535	0.2726527	0.15075772
cg07385694	GALNT9	0.738502	0.7322552	0.7176522	0.5915436	0.5769788	0.6783596	0.6258455	0.4633134	0.4000316	0.4720308	0.5823942	0.15063478
cg20271692	TRPM2	0.723548	0.6711493	0.7105255	0.5835544	0.6512103	0.6411663	0.5863901	0.03208853	0.6247474	0.561781	0.6998243	0.150554894
cg18652285	ATP11A	0.448925	0.705384	0.7538596	0.7474539	0.5905786	0.7542461	0.613261	0.5449114	0.364863	0.6100018	0.6661609	0.15046482
cg15543045	DOK7	0.491533	0.2105224	0.1972398	0.2264759	0.2231482	0.2138127	0.2754807	0.3787716	0.5077762	0.3250233	0.3363748	0.15044552
cg20744163	ZMIZ1	0.498805	0.3772303	0.3197806	0.5220514	0.419728	0.2817026	0.2927917	0.2375178	0.1352771	0.2472705	0.2559431	0.15033854
cg00870269	LIPC	0.609411	0.7543865	0.6242805	0.7243644	0.7216623	0.8441232	0.7126725	0.5981742	0.4783427	0.5832214	0.5448353	0.15031416
cg04090468		0.451351	0.674863	0.5489203	0.6223133	0.3684861	0.3668167	0.04249604	0.3912854	0.6540781	0.3714635	0.370769	0.150261472
cg01854491	FAM83H	0.412159	0.6400957	0.4194041	0.5237545	0.4270238	0.6745237	0.5588776	0.403577	0.218197	0.4003059	0.3526367	0.15024152
cg01135464		0.515786	0.5502273	0.7711501	0.5677494	0.5676351	0.626917	0.5299067	0.3924524	0.1651331	0.5588888	0.6860982	0.15023994
cg26916862		0.580197	0.1127457	0.1392083	0.1148257	0.08838783	0.2198845	0.2111392	0.2922633	0.5326683	0.1659107	0.2241796	0.150221814
cg26800884	KLB	0.484526	0.8978552	0.9013951	0.8778183	0.8897735	0.9124524	0.8407866	0.7607024	0.5478448	0.7591664	0.8198328	0.1501923
cg18586886	KIAA1949	0.272777	0.04919662	0.4263112	0.07246852	0.3545566	0.02593185	0.1295643	0.2514609	0.5163268	0.3915524	0.3904839	0.150184702
cg01707391		0.18103	0.8339463	0.4084256	0.06768366	0.5897588	0.824456	0.7751459	0.2596478	0.851751	0.7350208	0.8536116	0.150181348
cg03018496	NR2F2	0.476654	0.2315565	0.1375338	0.2194117	0.1366034	0.186229	0.2105695	0.3292522	0.5822678	0.3334072	0.2065456	0.15014158
cg08643646		0.366723	0.8465382	0.7647288	0.7983389	0.7731519	0.8173714	0.746586	0.6189625	0.5061341	0.6650311	0.7128358	0.15011594
cg25830307	C1orf11	0.738938	0.5897918	0.4907223	0.5301225	0.3463872	0.6206574	0.4805023	0.316791	0.1893159	0.4252984	0.4155875	0.15003722
cg14834300		0.703158	0.3387477	0.4338064	0.7989455	0.6623822	0.765936	0.7724962	0.781431	0.7329164	0.7559448	0.7069442	0.14998296
cg15198247		0.53384	0.9547998	0.9007745	0.912133	0.8988438	0.9669183	0.8934708	0.7632414	0.6647007	0.7369188	0.825259	0.14997574
cg13435834	C7orf5	0.624748	0.7307492	0.8028728	0.6751295	0.7028432	0.7297084	0.6697125	0.578623	0.3396395	0.5755187	0.7282088	0.14992012
cg23622616	AGAP1	0.653316	0.7674433	0.7517979	0.7702566	0.740593	0.7664266	0.7222958	0.5771145	0.4623949	0.5673446	0.7177936	0.1499148
cg04216051	HDAC4	0.516263	0.8881032	0.8737373	0.8447678	0.8571398	0.8985926	0.8101984	0.7349016	0.5493395	0.7356663	0.7830875	0.14982948
cg08707963	RASA3	0.558576	0.5692641	0.6799569	0.5476348	0.5410517	0.6712915	0.4905576	0.4403613	0.2415194	0.4428568	0.6447902	0.14982274
cg05740582	HPYR1	0.235931	0.04431723	0.6443262	0.709645	0.6483604	0.7403184	0.750339	0.7515484	0.8206387	0.6290966	0.5843481	0.149800714
cg01623261	BAHCC1	0.806253	0.3629391	0.6053717	0.3673325	0.3858006	0.4102651	0.353715	0.2145727	0.08912356	0.2514074	0.4739489	0.149788288
cg09776041	NADSYN1	0.291958	0.4028735	0.4700823	0.5184566	0.5333201	0.05005412	0.5261575	0.4883803	0.5334207	0.5479526	0.6273868	0.149702256
cg25132230	PTPRC	0.329735	0.1541669	0.3129425	0.1877533	0.2566098	0.126568	0.2068426	0.3109522	0.579874	0.3484443	0.3399659	0.1496077
cg25404914	ZNF826	0.196196	0.1651866	0.1507826	0.2342603	0.1113798	0.1396026	0.2118597	0.3258013	0.4919396	0.233358	0.2860162	0.14955258
cg09115646		0.645549	0.9385247	0.8477978	0.9004689	0.8276068	0.9090434	0.8297963	0.7489885	0.7407362	0.6651774	0.6910948	0.14952968
cg03990033	CD34	0.559881	0.151656	0.2817521	0.1557252	0.3765407	0.1054019	0.1962137	0.3406601	0.6257641	0.3464521	0.309357	0.14947422
cg26744928		0.677518	0.6019554	0.5824763	0.5607114	0.6063924	0.763146	0.7933808	0.891052	0.9336636	0.6872429	0.5565982	0.1494512
cg16073378		0.791844	0.1823276	0.3917369	0.1237177	0.352742	0.1106886	0.2242851	0.361634	0.5217827	0.3836936	0.4168236	0.14940124
cg10440196	TRAPPC9	0.486355	0.8790081	0.8039214	0.873635	0.8704858	0.8941973	0.8172804	0.7088169	0.5313514	0.727787	0.789093	0.14938378
cg07734975		0.53033	0.4957761	0.3902283	0.4237853	0.3795758	0.4435898	0.4825548	0.569444	0.8197513	0.5609061	0.447087	0.14935758
cg07718303	SPPL3	0.299005	0.5867969	0.5859227	0.5699234	0.512321	0.6458542	0.5935863	0.385617	0.2511801	0.4410269	0.4826268	0.14935622
cg06224587		0.665954	0.4977387	0.6092932	0.5049702	0.4359693	0.5647657	0.4500282	0.4057669	0.1629128	0.3737786	0.4739155	0.14926702
cg26735478		0.482904	0.7518101	0.7025939	0.7497373	0.7045631	0.7388847	0.692049	0.5254961	0.4182175	0.5929535	0.6725551	0.14926358
cg25161429	AGAP1	0.709108	0.8683106	0.8212904	0.8496667	0.8135946	0.8701997	0.7862513	0.6666741	0.5713253	0.6853348	0.7672628	0.14924274
cg16062483	C14orf64	0.447646	0.4938071	0.6760006	0.5133238	0.4891486	0.5735206	0.4841644	0.4093829	0.1382855	0.4511155	0.5170515	0.14916018
cg17360552	HLA-DQB2	0.263051	0.8463503	0.7449138	0.8232101	0.5070455	0.8314977	0.6094681	0.6068046	0.6210272	0.5942902	0.5757933	0.1491268
cg26850677	ODZ3	0.650649	0.8310072	0.8170424	0.8178875	0.8036858	0.8184199	0.7549405	0.6334403	0.4493676	0.6784604	0.8264828	0.14907024
cg17497608	FZD1	0.699093	0.5774423	0.697289	0.5480295	0.6138682	0.56783	0.4329456	0.427239	0.3238732	0.4714695	0.6039671	0.14899292
cg24179288	HCG2P7	0.15293	0.8547786	0.8908193	0.7330992	0.7183189	0.8682199	0.7021465	0.3884546	0.772595	0.6511158	0.8065358	0.14887764
cg15711973		0.382034	0.5526361	0.5220687	0.1092813	0.4403518	0.5742186	0.4947078	0.1247849	0.4728942	0.212853	0.1492275	0.14881782
cg00939682	CUBN	0.337374	0.1149208	0.09038631	0.06901728	0.1684248	0.06054609	0.1643753	0.256056	0.4716644	0.2491703	0.1060517	0.148804484
cg26683025	OVOL1	0.422339	0.8763146	0.8013753	0.8046514	0.8254759	0.8671393	0.7681417	0.7041821	0.5255018	0.7218993	0.7112604	0.14879424
cg02771260	MS4A3	0.121014	0.2803914	0.3565335	0.3508928	0.3337108	0.2814944	0.4757824	0.4790033	0.3617489	0.4875844	0.5427634	0.1487719
cg03363289	LHX6	0.767586	0.3249922	0.3752997	0.4405194	0.2642086	0.424729	0.3121077	0.2881136	0.1536832	0.2186063	0.113429	0.14876182
cg14872952		0.680138	0.2908052	0.3430942	0.312111	0.2886852	0.1897929	0.1226278	0.06189165	0.1810441	0.0807889	0.234397	0.14874781
cg02939659		0.71462	0.922818	0.8828723	0.9206585	0.8856429	0.9445616	0.899685	0.7728265	0.5709532	0.7259202	0.8435348	0.14872672
cg08927754	ANKRD11	0.421282	0.563384	0.5801551	0.5333246	0.4769163	0.554979	0.1805937	0.5395918	0.5173888	0.2361105	0.4914512	0.1487246
cg13808979	PSORS1C1	0.232375	0.424677	0.4719316	0.2848392	0.3779608	0.3278206	0.244154	0.2112869	0.1433621	0.2014854	0.3433616	0.14871584
cg11703729	FRMD4A	0.213555	0.6791455	0.4929594	0.5475722	0.4483502	0.6283086	0.5859433	0.3917434	0.2851199	0.386671	0.4033745	0.14869676
cg00538591	CBFA2T3	0.360882	0.5626032	0.5081891	0.4795708	0.4736985	0.5427756	0.4692475	0.2394411	0.3451158	0.3544007	0.4152545	0.14867552
cg07784166		0.185556	0.7592134	0.7915487	0.7419165	0.7139142	0.7745385	0.6859616	0.6693457	0.3557541	0.6596157	0.6672065	0.14864954
cg04343101	CACNA1H	0.44275	0.518446	0.4159741	0.4351479	0.3388825	0.5620592	0.4342554	0.3212338	0.1979022	0.1989843	0.3753541	0.14855598
cg12114200		0.483591	0.9120038	0.7564464	0.868735	0.7586651	0.9362499	0.8486589	0.7848452	0.5820961	0.6399139	0.6338609	0.14854504
cg25271479	BRSK2	0.402814	0.1977611	0.2869313	0.3048216	0.2170125	0.1790118	0.0809557	0.04686743	0.06040858	0.1880084	0.06679078	0.148501482
cg00791851		0.207711	0.2368846	0.3228163	0.2905668	0.284853	0.2237909	0.3697058	0.3639286	0.5164973	0.472736	0.378534	0.14849802
cg26081900	BTNL3	0.484839	0.1169331	0.7446154	0.6806527	0.397061	0.7055351	0.7298598	0.665846	0.7664196	0.6752155	0.5499383	0.14849638
cg14463995		0.619666	0.7610363	0.8012036	0.6658933	0.7169231	0.7754424	0.7131482	0.5372159	0.5252626	0.5628298	0.6398011	0.14844822
cg20661290	GLCE	0.0849873	0.600438	0.7037996	0.5207658	0.5315858	0.6676267	0.540042	0.4633878	0.2403894	0.4744249	0.5637538	0.1484436
cg07571734	PRKAG2	0.58936	0.0873829	0.198779	0.1256602	0.1373386	0.1296296	0.1539528	0.29004	0.4620088	0.3160673	0.1986633	0.14838838
cg25641451	OR51A2	0.223182	0.6452204	0.6751415	0.6461273	0.5789024	0.1524734	0.1010431	0.01226633	0.7070696	0.5863532	0.5492329	0.148379974
cg15460899	CNTN2	0.557692	0.9165436	0.7186714	0.8600952	0.7374438	0.9124957	0.8105768	0.7269633	0.5294458	0.6675272	0.6694726	0.1482528
cg13790810	MSI2	0.231231	0.8571039	0.7263334	0.8139377	0.8275523	0.8085312	0.4648769	0.8081077	0.4493546	0.7805163	0.7893802	0.14824456
cg08000118		0.443785	0.1036588	0.1216398	0.1121319	0.1053559	0.05410104	0.1536296	0.2655909	0.4688356	0.2691144	0.08076654	0.14820992
cg14925764		0.637405	0.6648775	0.5305503	0.608695	0.5079568	0.6537007	0.5024916	0.4217189	0.4294923	0.4856268	0.3854846	0.14819322
cg19510206	FBRSL1	0.444267	0.9519292	0.9252194	0.9482767	0.9129991	0.9334447	0.8855914	0.8008365	0.5525334	0.8063475	0.8857242	0.14816722
cg25105522	MAP3K14	0.516799	0.6012497	0.3370831	0.5591453	0.32259	0.6545171	0.6241184	0.3353695	0.1394817	0.3197503	0.3150407	0.14816492
cg27290624		0.962767	0.09787433	0.1521104	0.1391197	0.05337899	0.05886663	0.1520346	0.2895038	0.4686745	0.1988771	0.1330571	0.14815941
cg27347523	SIGLEC5	0.244152	0.3486958	0.1400791	0.5152175	0.2127544	0.1588021	0.5971753	0.2150329	0.1546442	0.5862755	0.5625545	0.1480267
cg10495754	PROCA1	0.639031	0.1655747	0.1296351	0.1150821	0.136332	0.09408406	0.1675378	0.3161967	0.4376884	0.2658675	0.1931874	0.147953968
cg03163459	ZBED3	0.878552	0.2103475	0.1511303	0.2480734	0.2167241	0.1685405	0.2495061	0.4236753	0.5850413	0.2927519	0.1833267	0.1478971
cg15221553		0.0976608	0.8473307	0.7400233	0.8541101	0.7660435	0.8552186	0.8439501	0.4262061	0.8579651	0.772963	0.422218	0.14788478
cg15245556		0.470128	0.6987628	0.5336412	0.623609	0.6136937	0.7254556	0.6088125	0.3766177	0.3546938	0.5241895	0.5914274	0.14788428
cg12427162	SFT2D2	0.325404	0.3725798	0.5147551	0.4583285	0.4915307	0.4508215	0.3389226	0.2978269	0.2140888	0.3345365	0.3632677	0.14787462
cg14189142	GALNT9	0.635692	0.8895405	0.7093093	0.8801998	0.7814748	0.885749	0.8421631	0.6647155	0.4674251	0.6621405	0.7709007	0.1477857
cg09068128		0.501	0.918793	0.725542	0.9429838	0.6809986	0.8992954	0.8744996	0.808585	0.4976934	0.6681114	0.5800011	0.14774446
cg05183646	SGK1	0.648404	0.8029663	0.8194466	0.7703246	0.7434206	0.7153308	0.7528405	0.5369368	0.4575376	0.5895638	0.775927	0.14773664
cg05477457	PALLD	1.02493	0.2485822	0.2984614	0.287903	0.3590063	0.2310767	0.3598028	0.4306495	0.6062491	0.3845426	0.3818974	0.14762236
cg11109845	CUL1	0.599521	0.05020021	0.1886764	0.1237127	0.1991871	0.08792584	0.1551344	0.269009	0.5017983	0.2290004	0.2326996	0.14758789
cg00941836		0.470423	0.5267668	0.5092113	0.4860946	0.4033075	0.4206654	0.4567965	0.3189245	0.1283468	0.3077334	0.3963308	0.14758272
cg14305701	INPP5A	0.689441	0.8982781	0.8175141	0.8679947	0.8254384	0.9009733	0.817935	0.6807995	0.5901156	0.6893381	0.7941293	0.14757622
cg22832557	ZNF578	0.695086	0.427832	0.5305045	0.143355	0.4348564	0.09798987	0.2722729	0.4042107	0.6026335	0.5484691	0.5445332	0.147516326
cg14676825	PROCA1	0.755656	0.06465083	0.04919041	0.06909157	0.06736619	0.04632986	0.09287394	0.2252221	0.4500183	0.1893772	0.07658739	0.147490014
cg26451373	CSNK1A1P	0.341314	0.6344386	0.7144004	0.6072671	0.6103691	0.7114471	0.590699	0.5175307	0.3198754	0.5099095	0.6025106	0.14747942
cg08308214	PECI	0.283394	0.9134478	0.7823746	0.8775393	0.8045196	0.8804312	0.5110583	0.8570756	0.8932044	0.5091972	0.7504252	0.14747036
cg03049691	PROCA1	0.681694	0.1920373	0.1156363	0.1712679	0.1547027	0.1450887	0.2267801	0.3005061	0.4914883	0.3168809	0.1799688	0.14737826
cg08767686		0.834166	0.5020559	0.5725226	0.7045005	0.5201753	0.4151431	0.6862778	0.7707882	0.7717127	0.6568975	0.5656024	0.14737624
cg19181528		1.03228	0.8289905	0.5171608	0.7439476	0.6042422	0.6864763	0.6541861	0.3777345	0.7967991	0.3446161	0.4709392	0.14730848
cg22387019	RFTN2	0.180086	0.6567822	0.6054136	0.5646684	0.5495828	0.6735797	0.6217654	0.4969907	0.2815188	0.433674	0.4800251	0.14721054
cg20722637		0.621395	0.9463286	0.8871334	0.9273884	0.9125337	0.9393493	0.9005912	0.7833022	0.6076316	0.7907264	0.7948288	0.14713064
cg19530924		0.246393	0.7003831	0.4986255	0.5903058	0.5577133	0.6136615	0.4981182	0.4282378	0.4005745	0.4459456	0.4521932	0.14712398
cg22116670	SPARC	0.199165	0.08712829	0.06947249	0.09126507	0.08441523	0.1080563	0.2118095	0.2415254	0.3908048	0.163297	0.1684209	0.147104044
cg15134787		0.659365	0.6378039	0.601977	0.6484541	0.5547143	0.7331398	0.7304337	0.8809012	0.9299338	0.7014833	0.6687016	0.1470729
cg07644125	FBXL16	0.376692	0.464249	0.485924	0.4708455	0.3919587	0.440052	0.3939523	0.2703022	0.1989858	0.318286	0.3361439	0.1470718
cg22169990	AGAP3	0.460802	0.3760833	0.4883658	0.4208103	0.4799445	0.2951075	0.4827587	0.5315351	0.7161172	0.5465586	0.5187001	0.14707166
cg13801271		0.581806	0.05666482	0.05142833	0.07130653	0.06044681	0.05477001	0.2769351	0.05755838	0.06140659	0.3783925	0.2556219	0.147059594
cg11490944		0.586401	0.7471888	0.7584624	0.648683	0.6571537	0.7945648	0.5867248	0.5475798	0.4511161	0.6381609	0.6472887	0.14703648
cg11806439		0.563555	0.9182667	0.876786	0.9078162	0.8913445	0.906072	0.8609684	0.7885076	0.5926987	0.7341938	0.788848	0.14701378
cg03012374		0.309833	0.4008421	0.4239772	0.4026324	0.2937732	0.4704019	0.3462499	0.2496528	0.1364776	0.239538	0.2847553	0.14699064
cg14081667		0.7348	0.2326251	0.1728356	0.2766526	0.1895479	0.2367695	0.3160855	0.372087	0.5697797	0.3259981	0.2593358	0.14697108
cg00833479		0.674967	0.6100486	0.479407	0.4554453	0.4798101	0.5961025	0.5973041	0.76208	0.8922457	0.5607314	0.5432327	0.14695608
cg25610515	LUZP1	0.787736	0.2184745	0.2467838	0.2642669	0.2217962	0.1802792	0.3873399	0.4305661	0.5335885	0.3056933	0.2088575	0.14688894
cg19780308	MAML3	0.544565	0.8925176	0.877207	0.8742956	0.8466924	0.9080875	0.8330952	0.718599	0.5866022	0.7324729	0.7935975	0.14688666
cg04344190	WWOX	0.468224	0.6877102	0.7727389	0.616488	0.6568776	0.6953489	0.5803659	0.4959837	0.3843392	0.5471675	0.6868961	0.14688224
cg07585069	PROCA1	0.631892	0.1127765	0.09873879	0.1696903	0.09203923	0.05893417	0.1998186	0.2866939	0.4208269	0.2618512	0.09717821	0.146837964
cg14428878		0.107603	0.7206108	0.6348864	0.5865704	0.66088	0.7020737	0.7043256	0.001522645	0.6761018	0.5325298	0.6564858	0.146811131
cg27408171	SERPINB6	0.506548	0.7491114	0.561541	0.7036877	0.6763736	0.1803001	0.698948	0.6987498	0.8286892	0.7141594	0.6641973	0.14674598
cg04801779	GDPD4	0.207518	0.513005	0.500775	0.4663572	0.3538358	0.6264041	0.3780193	0.3340164	0.2475376	0.3746035	0.3925151	0.14673704
cg09599228	RXFP1	0.189182	0.542399	0.5557554	0.4854102	0.4686322	0.5717986	0.4677762	0.3787246	0.2000986	0.378321	0.4661435	0.1465863
cg00738309	RASA3	0.60237	0.9380269	0.6870846	0.8743148	0.7732229	0.9312478	0.8223354	0.7073825	0.6388873	0.6325033	0.6700172	0.14655426
cg21029631		0.109508	0.440522	0.4578063	0.3635957	0.3979411	0.4737854	0.4065767	0.2367686	0.1073115	0.310032	0.3402288	0.14654658
cg14516100	SORBS2	0.574447	0.3819389	0.5228466	0.2395754	0.4815377	0.1614928	0.3043889	0.4351402	0.7090116	0.5311019	0.5400805	0.14646634
cg19324997	HDAC4	0.662221	0.9293368	0.7948069	0.7955021	0.8532475	0.9048545	0.8414859	0.7350051	0.5966985	0.6687055	0.7042133	0.1463279
cg10951117		0.650649	0.7888731	0.7724997	0.8021955	0.6648829	0.7830373	0.7352664	0.5921993	0.4111539	0.6109201	0.7305931	0.14627114
cg03393769		0.315466	0.9128717	0.7975899	0.8911376	0.829326	0.9098567	0.8446994	0.7628535	0.5743243	0.6940692	0.7339032	0.14618646
cg23057220	MUM1	0.647976	0.2712653	0.4931593	0.2344828	0.3124551	0.3187934	0.2064747	0.09343079	0.1084743	0.2120243	0.2798094	0.145988482
cg26345613	ADARB2	0.406079	0.8233392	0.6030822	0.8581086	0.6275921	0.8089447	0.7685243	0.5658451	0.4602713	0.5902264	0.6062824	0.14598346
cg13716026	TMC1	0.15015	0.5180342	0.5528482	0.4531623	0.5059978	0.6043524	0.4787209	0.3628149	0.2441489	0.3506118	0.4682333	0.14597302
cg25366315		0.509473	0.2252359	0.8699026	0.8662309	0.8337958	0.8893723	0.8500783	0.9164317	0.9217303	0.8609236	0.8649409	0.14591346
cg08972954	ITK	0.162742	0.1322359	0.3449729	0.1420664	0.2482989	0.1281338	0.1887491	0.2696082	0.5187577	0.3377072	0.4098631	0.14579548
cg07132942		0.405809	0.8577453	0.7638569	0.8163419	0.7290584	0.8200631	0.7930279	0.6703179	0.4346637	0.6194952	0.7410508	0.14570202
cg02676495		0.603433	0.5756149	0.3969192	0.6113907	0.4380136	0.6113105	0.53131	0.3905495	0.1576817	0.4191192	0.4061864	0.14568042
cg26104065	C14orf8	0.386873	0.943408	0.4944074	0.8863977	0.6889401	0.5321034	0.931959	0.9258662	0.9716616	0.7662683	0.6773895	0.1455776
cg01317586	LOC254559	0.62963	0.2942128	0.4045446	0.3141605	0.2598915	0.2845125	0.3602915	0.1672538	0.04005496	0.1039038	0.1582043	0.145522708
cg25949033	PFKP	0.541768	0.9327009	0.8847153	0.8899382	0.9162331	0.9202248	0.8643583	0.7402036	0.5892393	0.7527524	0.8696461	0.14552252
cg01022219	C18orf1	0.665869	0.2347344	0.4149214	0.2324957	0.3180844	0.2201093	0.3283099	0.3664137	0.5578463	0.412874	0.4822967	0.14547908
cg24028634		0.42002	0.2035451	0.3621791	0.1794638	0.2619184	0.1185913	0.2836994	0.3746811	0.6049296	0.3657236	0.2240247	0.14547214
cg25726425	UGT1A1	0.210814	0.8398739	0.8513656	0.8550168	0.7650306	0.857843	0.7711219	0.7800629	0.5142751	0.7383331	0.6381103	0.14544532
cg15221831	ARHGEF1	0.518912	0.8789425	0.8304111	0.7829303	0.8369108	0.9157375	0.7613177	0.6530758	0.6364295	0.7079678	0.7589623	0.14543582
cg16236270	MCM7	0.491538	0.6938423	0.8388846	0.5576321	0.7226683	0.6297525	0.5909773	0.4435151	0.3546836	0.5499129	0.7765837	0.14542144
cg26814987	FAM11A	0.399753	0.4546255	0.522017	0.4219294	0.4083503	0.536584	0.4126323	0.2452063	0.1396759	0.3860045	0.4328923	0.14541898
cg11239720		0.565574	0.2857029	0.2555389	0.3499056	0.2276301	0.3859785	0.3869	0.401097	0.7373393	0.4395586	0.2669451	0.1454168
cg08064292		0.748949	0.4225887	0.34808	0.4420451	0.2459017	0.4587748	0.3522674	0.1958396	0.127535	0.178077	0.3366612	0.14540202
cg22076422	SYNPR	0.198573	0.5445089	0.5979244	0.5347344	0.4874513	0.6435538	0.4976071	0.4550634	0.2691583	0.4444701	0.4152117	0.14533244
cg27149073	SDHAP3	0.720518	0.1913683	0.3737448	0.3702199	0.3342096	0.3083341	0.1535059	0.05820142	0.03853332	0.2260015	0.3752729	0.145272332
cg08072862	CCDC42B	0.26742	0.3943404	0.39576	0.361906	0.2790854	0.6111003	0.343637	0.07403727	0.1427072	0.3908991	0.3646784	0.145246626
cg12712184		0.400235	0.8628743	0.6962004	0.8571143	0.7274308	0.8814802	0.8014857	0.6518053	0.5293286	0.6285073	0.6886529	0.14506404
cg08754725	SLC22A23	0.477657	0.955013	0.9338852	0.9255745	0.9296189	0.8307632	0.8458118	0.941934	0.9045963	0.2501522	0.9070519	0.14506172
cg23699809	INTS9	0.467787	0.4534388	0.3175157	0.3872507	0.4050271	0.9553155	0.4705596	0.2850124	0.3773693	0.3706976	0.2896019	0.1450614
cg22612448	ESRRG	0.268729	0.4817179	0.6622438	0.4565431	0.4572687	0.6237785	0.5115576	0.3919035	0.2277305	0.3669107	0.458267	0.14503654
cg20137991		0.596429	0.7388551	0.8064924	0.6899394	0.8137786	0.8398868	0.7555756	0.6740245	0.4803084	0.6400171	0.6138886	0.14502762
cg13714540	IL2RA	0.621478	0.8707486	0.6893685	0.8419316	0.7117862	0.814615	0.7959843	0.7047217	0.5186107	0.6013982	0.5826268	0.14502164
cg10876767	SORCS2	0.631557	0.7904549	0.4532968	0.7421678	0.5947478	0.8048807	0.6857987	0.5792491	0.423402	0.5481416	0.4239255	0.14500622
cg01480180	FZD1	0.685448	0.5597464	0.60013	0.5519047	0.5469469	0.5352854	0.390215	0.3960646	0.3512669	0.4409583	0.4907697	0.14494778
cg23692620		0.478729	0.1792527	0.2088022	0.2590496	0.201905	0.1982938	0.2492973	0.3361267	0.5285185	0.3751437	0.2827171	0.1449
cg23631669	ADARB2	0.447093	0.7982538	0.5935387	0.7705532	0.6189086	0.7857958	0.6837485	0.6050755	0.4740213	0.5284068	0.5514867	0.14486226
cg19897113	MAN1C1	0.149329	0.8135917	0.7153744	0.6934563	0.6553249	0.6858249	0.7098995	0.6100993	0.5092542	0.5268938	0.4832989	0.1448253
cg15874481	SHANK2	0.475279	0.7103403	0.8555353	0.6644138	0.6774486	0.7813531	0.6752011	0.6009988	0.3048593	0.5566449	0.8272713	0.14482314
cg20090782	SETBP1	0.114349	0.7248632	0.6680626	0.7340446	0.6661239	0.7244977	0.6875937	0.5646752	0.4358232	0.5369397	0.5684547	0.1448211
cg02890368	GNAS	0.590298	0.2109134	0.3270377	0.5187212	0.3018366	0.4501836	0.3293912	0.1685496	0.2311779	0.2120579	0.1436001	0.14478316
cg26308992	CSN2	0.216072	0.8118538	0.6489944	0.7322673	0.05514842	0.7849705	0.7374116	0.8057114	0.9016783	0.7140962	0.5981162	0.144755856
cg13970894		0.381424	0.6161507	0.5314049	0.4283017	0.4880594	0.6292031	0.4893501	0.3359633	0.2815032	0.4345569	0.4281351	0.14472224
cg05649427		0.620172	0.7723125	0.7740977	0.781118	0.7635262	0.8287067	0.7139338	0.5793282	0.5383791	0.6979668	0.666714	0.14468784
cg09643139	TOX	0.219737	0.5847859	0.6280891	0.5546197	0.5196029	0.6015838	0.4834473	0.4774615	0.2846455	0.4418493	0.4779622	0.14466312
cg14753458	IP6K2	0.406656	0.7093507	0.776759	0.7317761	0.8115653	0.7326374	0.7219002	0.5244252	0.3880719	0.6863461	0.7182815	0.14461272
cg12924430	KIF26A	0.490184	0.7171788	0.5604398	0.6980042	0.5461489	0.7130471	0.6200692	0.4966181	0.3764972	0.4921292	0.5264638	0.14460826
cg11706129		0.46009	0.6422397	0.4641007	0.5797066	0.3743157	0.3972161	0.6057356	0.6443651	0.747939	0.5986127	0.583826	0.14457992
cg24363858	NHSL1	0.456658	0.8363789	0.8449406	0.822491	0.8115531	0.8783566	0.8091065	0.6642672	0.5562655	0.6769793	0.7646419	0.14449196
cg18958693	PSMG3	0.486408	0.8240917	0.7417159	0.8615037	0.713168	0.7648728	0.7277325	0.6105263	0.5103265	0.6617379	0.6726121	0.14448336
cg23506143		0.27885	0.5921479	0.4825022	0.5454298	0.5192276	0.6677741	0.5191579	0.398988	0.1196017	0.517747	0.5293627	0.14444486
cg00762069	COL6A4P2	0.127937	0.5017599	0.7312819	0.5161136	0.3958589	0.4814148	0.750007	0.7332429	0.823854	0.4254739	0.6159141	0.14441256
cg13390059		0.101028	0.631483	0.6678402	0.6357359	0.556565	0.6587778	0.5685654	0.4694803	0.3907986	0.4408529	0.5586529	0.14441036
cg09827761		0.627784	0.271489	0.3472184	0.2641682	0.2969286	0.6271932	0.1192542	0.2100336	0.04997297	0.3919152	0.3145129	0.144261706
cg02269496		0.576392	0.6027727	0.583473	0.5841854	0.514649	0.6506462	0.6063948	0.2723484	0.374361	0.4571021	0.5042369	0.14425662
cg01314488	INPP4B	0.0695833	0.6035684	0.6580366	0.5846655	0.5010635	0.6641402	0.5131205	0.5130444	0.2810666	0.4734452	0.5098417	0.14419116
cg20136100	FERMT3	0.569448	0.1560217	0.4758509	0.2269043	0.4368997	0.1218014	0.2445071	0.3693447	0.5610315	0.4559559	0.507481	0.14416844
cg15081402		0.151131	0.6146275	0.5793626	0.6128297	0.5524011	0.57179	0.5736053	0.5288687	0.2796037	0.5468315	0.2813696	0.14414642
cg05573809		0.330226	0.4595574	0.4276951	0.4663393	0.3120273	0.5098352	0.2954947	0.3096409	0.1977977	0.2909401	0.3608662	0.14414294
cg12736877	RNF39	0.786528	0.6424386	0.4966202	0.7119682	0.517962	0.5899699	0.9030079	0.5547755	0.8615122	0.7476967	0.6126077	0.14412822
cg01970383	COL23A1	0.701383	0.6843053	0.6134602	0.6866852	0.567304	0.7280216	0.6546369	0.4815294	0.3916876	0.4933283	0.5379687	0.14412508
cg19988482		0.648796	0.7425851	0.6522565	0.6949509	0.6588962	0.7087826	0.6927629	0.5105576	0.3817124	0.5781885	0.5736943	0.14411112
cg19053250	UNC8	0.207196	0.651886	0.6738825	0.5951636	0.6219507	0.6584718	0.5877564	0.4791417	0.3620289	0.4963803	0.5554965	0.14411016
cg05046305	PCDHGA2	0.689886	0.6209239	0.5365525	0.5426421	0.6166474	0.5211017	0.699254	0.8065809	0.7714272	0.7286018	0.5524583	0.14409092
cg00059854	AGAP1	0.585218	0.8501043	0.7970891	0.8296363	0.7765763	0.8302889	0.7821886	0.6424204	0.5315996	0.6676636	0.7394711	0.14407032
cg14482811	LCN8	0.395905	0.7030085	0.7597563	0.5638126	0.6368902	0.6632108	0.5218374	0.5952417	0.3630427	0.5118474	0.6144229	0.14405726
cg08857729	TCTEX1D1	0.482165	0.1315046	0.2230354	0.1465451	0.150629	0.1609341	0.1908575	0.3366895	0.5347714	0.2772857	0.1932511	0.1440414
cg14457074		0.494494	0.204895	0.6993196	0.7382843	0.4112873	0.6233259	0.6505165	0.6071693	0.7734942	0.6859348	0.6800486	0.14401026
cg20992181		0.58899	0.6847676	0.5900316	0.6437733	0.5610835	0.7703294	0.655476	0.5380282	0.3492632	0.4799284	0.5080245	0.14385302
cg14829155		0.584156	0.8905109	0.8041746	0.7942268	0.6340595	0.5812971	0.889217	0.9177883	0.9752122	0.879334	0.7619161	0.14383974
cg01153376	MSLN	0.298847	0.94092	0.4234246	0.5060132	0.8219765	0.3928935	0.4794211	0.07527234	0.3708996	0.7814447	0.6590216	0.143833692
cg16676200		0.456092	0.7972714	0.6328837	0.7582329	0.655465	0.7576408	0.6916995	0.6030893	0.4638735	0.5568296	0.566879	0.14382458
cg24702147	MIR141	0.367033	0.8911021	0.4714608	0.8591773	0.5399535	0.9220764	0.842062	0.6654119	0.4334728	0.5454199	0.4782813	0.14382444
cg25432232	AURKC	0.616337	0.6535619	0.6071779	0.5816875	0.5351318	0.6368376	0.7104627	0.6564792	0.9283023	0.6278424	0.8104119	0.14382036
cg09563405		1.24401	0.10751	0.2005384	0.1532481	0.1829912	0.2895331	0.312548	0.4003147	0.5833481	0.1756054	0.1810877	0.14381662
cg17589883	MUC5B	0.510443	0.6660292	0.5041497	0.5566566	0.4657138	0.7083506	0.5822217	0.4465381	0.2895742	0.4021842	0.4614598	0.14378438
cg16829244	INPP5A	0.619174	0.7138607	0.7331797	0.7091353	0.6950594	0.7433143	0.6404621	0.5722195	0.4324262	0.5783119	0.6522614	0.14377366
cg05689208		0.439217	0.9368633	0.8074573	0.8829592	0.8249157	0.9008013	0.8715985	0.7555168	0.5921025	0.7024295	0.7127455	0.1437208
cg20595198	UBASH3B	0.39325	0.4291189	0.34592	0.2537672	0.2368034	0.4140042	0.4676382	0.4869878	0.6393274	0.4636503	0.340096	0.1436172
cg13221347	STK32C	0.480065	0.4774816	0.412665	0.5133989	0.4312404	0.5498576	0.4145665	0.3045691	0.181408	0.3552284	0.4110115	0.143572
cg10636760		0.483689	0.5187207	0.5589184	0.5414795	0.4419163	0.5968025	0.4426744	0.4190252	0.2827525	0.3919481	0.4037277	0.1435419
cg08537890		0.456916	0.3993752	0.4564108	0.7014718	0.3769707	0.6706107	0.4310322	0.2637652	0.1403784	0.3787906	0.6734465	0.14348526
cg15380511		0.134931	0.8435348	0.750098	0.710797	0.6839147	0.8113217	0.7120797	0.63301	0.5658456	0.5682456	0.6030715	0.14348276
cg20945531	FLJ3453	0.248776	0.6793162	0.6912221	0.2930942	0.6280783	0.2400335	0.555487	0.1281816	0.03858095	0.5139743	0.5781869	0.14346671
cg13064658	LPGAT1	0.869114	0.07673642	0.1106748	0.1236951	0.1118728	0.07691466	0.11024	0.1371257	0.07553998	0.1770501	0.7168406	0.14338052
cg07518837	SPAG1	0.839723	0.01805089	0.03707747	0.4903083	0.02667659	0.03561309	0.4751028	0.03057326	0.01206167	0.03502855	0.7718424	0.143376468
cg14535980	C2orf4	0.734133	0.1029649	0.309936	0.08442823	0.2185127	0.0936581	0.1847079	0.2319467	0.4421172	0.2927872	0.3745728	0.143326374
cg19021076	TMEM11	0.571724	0.1995446	0.1325211	0.1405451	0.1448726	0.1455498	0.2227107	0.3272929	0.4474688	0.2800321	0.2020707	0.1433084
cg18130905	C18orf34	0.26313	0.8844005	0.7038642	0.8401331	0.7908614	0.8601822	0.7760798	0.7267029	0.6157263	0.6344519	0.6099859	0.14329892
cg14011486	LIN28	0.534708	0.2889341	0.1883976	0.03514529	0.05752602	0.04785899	0.3070629	0.272322	0.1518275	0.2972078	0.305878	0.14328724
cg07687354	CACNA1H	0.503106	0.8288457	0.5220778	0.7861719	0.561112	0.7979929	0.7228233	0.5970194	0.4620385	0.4955129	0.5024881	0.14326362
cg23230584	PON3	0.846771	0.08679897	0.0624207	0.1127597	0.07794888	0.04277602	0.120163	0.2356591	0.4596617	0.1316128	0.1519177	0.143262006
cg12571459		0.445333	0.7989574	0.6996291	0.7578718	0.7367449	0.8149691	0.7505875	0.6311709	0.4140743	0.6488286	0.6472284	0.14325652
cg02375347	AGAP1	0.384261	0.9230247	0.9090356	0.8934696	0.8678275	0.9221331	0.8592212	0.7278339	0.5931754	0.7832583	0.8360648	0.14318738
cg01764559		0.615782	0.464218	0.5121372	0.5779474	0.5556653	0.5812231	0.5785576	0.3901653	0.1974825	0.4098636	0.3993749	0.14314942
cg13485230	RAB31	0.720863	0.1534709	0.1239009	0.1801152	0.08016676	0.1329195	0.1745635	0.3279077	0.4733481	0.2405562	0.1697183	0.143104108
cg14815361		0.0968069	0.6729694	0.5086966	0.6156753	0.5183815	0.5930076	0.569536	0.4896709	0.344358	0.4122039	0.3776545	0.14306142
cg26608486		0.563766	0.9395377	0.7871175	0.9003738	0.8146841	0.9225667	0.8856932	0.7487512	0.584911	0.7183146	0.71135	0.14305196
cg13641198		0.12172	0.7670619	0.7423558	0.6711935	0.5712295	0.6934848	0.6230762	0.5669979	0.3972832	0.54068	0.6020595	0.14304574
cg04552625		0.609348	0.5965034	0.7350947	0.6202995	0.5318849	0.6793652	0.5731441	0.4812467	0.3457189	0.5125096	0.5353419	0.1430373
cg06103624	SMAD6	0.427253	0.9344221	0.8546577	0.9095272	0.912323	0.9481546	0.8760996	0.7587137	0.647164	0.7737436	0.789279	0.14281694
cg12186317		0.496402	0.8494447	0.7909287	0.8004513	0.7175288	0.880865	0.7934417	0.6621343	0.5627455	0.6381835	0.6686729	0.14280812
cg00944631		0.121455	0.7104943	0.6635823	0.7091592	0.6005384	0.03945955	0.6603867	0.7205183	0.7190143	0.7316728	0.6056046	0.14279259
cg20151476	PSMG3	0.359755	0.8898989	0.802628	0.8530822	0.8563189	0.8322003	0.8261894	0.7173385	0.4855489	0.7499656	0.7413194	0.1427533
cg09741912		0.357092	0.7448589	0.601421	0.701139	0.5774283	0.7254956	0.6281445	0.5167182	0.4721616	0.5070001	0.5132496	0.14261376
cg19637330		0.763429	0.2961768	0.4330224	0.7336336	0.3313093	0.2606363	0.6937476	0.8109471	0.3851186	0.4305135	0.4472269	0.14255506
cg01544903		0.739431	0.03646584	0.1451421	0.09396347	0.1396966	0.02959809	0.1103844	0.1413605	0.501332	0.222232	0.1821893	0.14252642
cg20519483	LOC28583	0.145979	0.8451193	0.6974567	0.7007723	0.7856359	0.7675537	0.2567962	0.7066835	0.8730117	0.6427952	0.6047611	0.14249804
cg19961800	SYT16	0.558419	0.8875681	0.7998973	0.7906448	0.8007349	0.7914663	0.7598825	0.6238678	0.5176592	0.6795425	0.7769138	0.14248912
cg12220426	TACR1	0.227397	0.58711	0.6945918	0.6073682	0.5724371	0.6816988	0.5532348	0.5038874	0.2562878	0.5344907	0.5830691	0.14244722
cg15602423	HLA-DRB1	0.768175	0.2770991	0.5272545	0.7029997	0.5341284	0.7363153	0.5486912	0.05657554	0.4145828	0.494176	0.5515484	0.142444612
cg06879394	PHACTR1	0.606494	0.4122257	0.299379	0.3850661	0.3991328	0.267591	0.4834611	0.4957604	0.7402601	0.445192	0.3105488	0.14236556
cg02740007		0.460478	0.6641378	0.7294558	0.6310272	0.7023093	0.6408821	0.6436127	0.5192761	0.3230902	0.5492792	0.620748	0.1423612
cg02532518		0.555186	0.2887867	0.3277586	0.2279783	0.1870819	0.1641108	0.2533385	0.5560878	0.5801817	0.3103976	0.2073824	0.14233434
cg19005335	NCOR2	0.438914	0.156361	0.2355264	0.1506614	0.1545884	0.1136575	0.1802546	0.3076764	0.4764981	0.3160355	0.2415538	0.14224474
cg04847275	CLMN	0.562605	0.8378063	0.7894841	0.8232422	0.8350671	0.849347	0.7723638	0.6398112	0.6233993	0.6464779	0.7417271	0.14223348
cg21899558	PRKAR1B	0.165129	0.7782978	0.3952455	0.7655986	0.4803593	0.8110841	0.5484873	0.4779602	0.2628231	0.7515116	0.4787908	0.14220246
cg05045498		0.449857	0.5752555	0.5897257	0.583568	0.5392348	0.6503939	0.5836142	0.2802311	0.3278059	0.4990037	0.537074	0.1420898
cg14528751		0.20267	0.55611	0.7019736	0.4946686	0.5913207	0.6448588	0.4520322	0.286357	0.3374982	0.5346088	0.6682207	0.14204296
cg00929322		0.122195	0.6988238	0.6527129	0.7135168	0.5404161	0.7135569	0.6212989	0.5132279	0.448954	0.468158	0.5574428	0.14198898
cg04094225		0.0892094	0.7047739	0.6588944	0.6678078	0.5287772	0.7425616	0.6394687	0.4959413	0.372544	0.52942	0.555898	0.14190858
cg20456218		0.11389	0.6164708	0.6349217	0.6275565	0.5494456	0.6726198	0.5824931	0.47639	0.3112819	0.4870954	0.5345354	0.14184372
cg17125837		0.663767	0.382618	0.5175325	0.3530236	0.376313	0.4212044	0.2846941	0.2702931	0.1264742	0.3249823	0.3351783	0.1418139
cg22821289		0.553737	0.6880196	0.7827551	0.6470876	0.6290254	0.7088555	0.6259735	0.503822	0.3324413	0.5781658	0.7062712	0.14181388
cg19354579	EPOR	0.586734	0.2037994	0.7381393	0.181576	0.1756695	0.1266385	0.177811	0.1369006	0.1074263	0.1811394	0.1135765	0.14179378
cg09480190	KIAA182	0.438576	0.7891694	0.6710982	0.7607477	0.7226017	0.7931441	0.6917859	0.6177994	0.5199724	0.5672854	0.6309752	0.14178856
cg27005118	COX1	0.585723	0.2958281	0.2836659	0.2385404	0.3836122	0.2528925	0.3933609	0.388771	0.4598298	0.4634646	0.4579936	0.14177616
cg20391567		0.348078	0.624684	0.5250689	0.6793981	0.4337193	0.7898384	0.6008005	0.3782885	0.3677374	0.5220746	0.4749468	0.14177218
cg26562263		0.184571	0.426771	0.277389	0.4785413	0.4182651	0.3131833	0.530224	0.4955834	0.6748974	0.4728947	0.4492334	0.14173664
cg15555527	ANTXR2	0.988989	0.681743	0.3852229	0.6895197	0.4130907	0.6799798	0.612509	0.4718632	0.2878569	0.3975905	0.3711015	0.141727
cg14684925		0.260472	0.7178657	0.6165345	0.7170449	0.5839683	0.7902877	0.2256407	0.6723539	0.592006	0.6259022	0.6012979	0.14170008
cg24680742	TBCD	0.508781	0.794963	0.8904838	0.3494751	0.8455828	0.3669809	0.8508052	0.8209663	0.8114503	0.5676238	0.9044482	0.14156164
cg20638127	HCG22	0.181838	0.6840026	0.5079929	0.6386309	0.1761802	0.6378402	0.651277	0.660806	0.7777075	0.5553239	0.7071767	0.14152886
cg12483005	LUZP1	0.228898	0.2410136	0.4529941	0.2381999	0.3463682	0.2254681	0.6049035	0.2181935	0.5887302	0.2029815	0.5968219	0.14151734
cg08916839	AHRR	0.491452	0.680544	0.4851039	0.3003057	0.4877508	0.2450066	0.8601044	0.6011731	0.6539335	0.3346449	0.4564097	0.14151092
cg00821186	OR2T11	0.470275	0.748674	0.6342017	0.7559164	0.6136181	0.7954527	0.1326554	0.7351823	0.7855453	0.6346167	0.5523974	0.14149316
cg03955589		0.49525	0.2661457	0.1761181	0.3620608	0.2893596	0.2159941	0.3867431	0.4180726	0.6236963	0.3884054	0.2001096	0.14146974
cg12367833		0.150315	0.5517963	0.5870447	0.5418658	0.4511307	0.554477	0.5147549	0.1995502	0.3433822	0.3582168	0.5630859	0.1414649
cg02313554		0.542756	0.3102802	0.3593765	0.2126426	0.2100574	0.454594	0.1980934	0.1384528	0.1097693	0.1380689	0.2552568	0.1414619
cg12932102	SMOC2	0.52861	0.740714	0.8469633	0.6830997	0.78175	0.7643927	0.6925408	0.5867806	0.3855355	0.6533864	0.7913828	0.14145872
cg19579217		0.640665	0.5444565	0.6370463	0.5348133	0.5845142	0.2073329	0.5464212	0.6474338	0.636353	0.6789582	0.7062855	0.1414577
cg14274665	KANK1	0.433284	0.8842102	0.8477626	0.8420569	0.8594021	0.8422487	0.531441	0.4832856	0.8667516	0.8410828	0.845878	0.1414483
cg07675184	EMX2OS	0.685033	0.2434382	0.1977188	0.3076356	0.1888537	0.189426	0.3069951	0.3593844	0.5638306	0.3738439	0.2302077	0.14143788
cg02995791		0.602453	0.8470184	0.8824663	0.7676294	0.8040318	0.7994199	0.7609023	0.5935236	0.5347201	0.6988593	0.8056158	0.14138894
cg20607798		0.820364	0.169532	0.2115079	0.1167148	0.2486151	0.1619128	0.2794407	0.3876385	0.1972137	0.4213904	0.3292364	0.14132742
cg21868798		0.239713	0.7388308	0.5625353	0.6117305	0.5455419	0.7008921	0.5473391	0.5309087	0.2901808	0.5383895	0.5461664	0.14130922
cg11085282		0.614253	0.774299	0.7995178	0.7910187	0.7339569	0.8193718	0.7329491	0.6025729	0.4881119	0.6507027	0.7376033	0.14124486
cg20264543		0.523662	0.1254182	0.3635271	0.127529	0.3054917	0.08164875	0.1538073	0.302911	0.3805003	0.3616745	0.5108147	0.14121861
cg21568145	GRLF1	0.697124	0.3348272	0.4181552	0.2776854	0.2875396	0.2192806	0.1441922	0.07655045	0.1003855	0.2531061	0.2574919	0.14115237
cg08041448		0.692371	0.6046889	0.2460304	0.2405856	0.6696099	0.2424454	0.772688	0.475123	0.8705207	0.4597657	0.1308535	0.14111814
cg20313677	KIAA562	0.485818	0.940652	0.8912414	0.90684	0.8078889	0.9498378	0.8870173	0.8438056	0.5209393	0.7579254	0.7813321	0.14108808
cg21193744	ANGPT2	0.318338	0.6928417	0.6561759	0.6982629	0.6446647	0.6870693	0.6468835	0.5519537	0.4691893	0.5577344	0.4478934	0.14107204
cg03540794		0.811452	0.884813	0.6891452	0.7908052	0.7473785	0.8528067	0.7839279	0.6259869	0.6136127	0.5854923	0.6510432	0.14097712
cg19632836		0.681633	0.6897368	0.82165	0.7305235	0.6354063	0.7328458	0.6134709	0.4920527	0.4965071	0.6469261	0.6564007	0.14096098
cg11539055	ANTXR2	0.986949	0.9026196	0.5593156	0.8770833	0.5872778	0.8780563	0.8154719	0.6482368	0.5120414	0.5867447	0.5371374	0.14094408
cg08718490	SPATA18	0.652951	0.1382632	0.2118972	0.1487584	0.1194525	0.1396533	0.2130558	0.3206431	0.5063117	0.2486664	0.173963	0.14092308
cg23712370		0.0918087	0.7201707	0.6492976	0.6305819	0.5306551	0.6751959	0.6387938	0.5098941	0.387059	0.4620377	0.5038631	0.1408507
cg10781408	C2CD4D	0.958876	0.1058791	0.3811932	0.1087535	0.4037338	0.07063488	0.1582006	0.3443284	0.4382632	0.3847164	0.4489095	0.140844724
cg25495534		0.0953468	0.5320889	0.6771951	0.4079026	0.4462059	0.528307	0.4360764	0.3203792	0.2220651	0.3915656	0.5177419	0.14077426
cg09450200	ZNF282	0.568511	0.8941263	0.5794291	0.874779	0.6720408	0.8855308	0.860948	0.6708058	0.4809692	0.6109687	0.5784096	0.14076094
cg08162465		0.572773	0.4305224	0.4894219	0.3982442	0.4901574	0.3249963	0.4233296	0.5814381	0.7068255	0.5810199	0.5444039	0.14073496
cg03995300	ZNF232	0.694784	0.3898815	0.4160138	0.4876598	0.4356791	0.4451841	0.5727299	0.646789	0.7980847	0.3951297	0.4653029	0.14072358
cg00916255	PRRX1	0.496763	0.161832	0.3605032	0.1446156	0.2740205	0.1089971	0.2482459	0.3171302	0.5192207	0.3573157	0.3114301	0.14067484
cg13706058		0.860825	0.7541604	0.5543054	0.6025749	0.5672889	0.849852	0.5804813	0.6677366	0.3792439	0.4751697	0.5224276	0.1406245
cg19986012	HOXB3	0.65926	0.8414179	0.850035	0.787004	0.7886682	0.8625802	0.7565421	0.7211286	0.5215511	0.7123764	0.7153268	0.14055606
cg04111789	CCND3	0.558056	0.06350945	0.09226036	0.1032796	0.08904997	0.08142982	0.1215693	0.2520148	0.387371	0.2324701	0.138862	0.1405516
cg26386273	KIF26A	0.49914	0.7443803	0.6988056	0.6652364	0.538149	0.7503251	0.6898923	0.4625104	0.3693438	0.5633513	0.6090506	0.1405496
cg14296767	HLA-L	0.230146	0.50225	0.627669	0.3636941	0.484227	0.4766788	0.3188624	0.3531477	0.1517953	0.4120909	0.5159308	0.14053836
cg12805552	ADARB2	0.51095	0.7329904	0.7536855	0.7357867	0.694999	0.7592042	0.6621979	0.6210945	0.4702711	0.6313201	0.589104	0.14053564
cg13372766	OBSCN	0.649276	0.1324023	0.1872857	0.1561231	0.1262978	0.127728	0.2143849	0.2978013	0.4063278	0.2774912	0.236485	0.14053066
cg27047044		0.269008	0.5788156	0.7136173	0.5913868	0.6079285	0.7000685	0.5794247	0.5053182	0.3668591	0.4630588	0.5745372	0.14052374
cg26427109	CD6	0.382068	0.3587284	0.3453263	0.4290918	0.4062147	0.2106188	0.4277398	0.496892	0.7187446	0.4576906	0.3515298	0.14052336
cg17198308	IFFO1	0.664592	0.197346	0.2036462	0.1685677	0.2234138	0.1221794	0.2348612	0.3598064	0.4725629	0.3178472	0.2326234	0.1405096
cg23602690	LOC399959	0.214782	0.8886924	0.7870322	0.8145161	0.7452758	0.912984	0.7905672	0.7468637	0.5630975	0.6489491	0.6966532	0.14047396
cg24064594	GYPC	0.46596	0.06503111	0.2867468	0.08293025	0.2117334	0.06416507	0.1579258	0.2297548	0.4225762	0.2886727	0.3139603	0.140456634
cg13933293		0.68006	0.4165289	0.2619769	0.3935591	0.2640994	0.3115307	0.4354399	0.4978595	0.6045886	0.452737	0.3591386	0.14041372
cg15803845	BRSK2	0.350105	0.4651222	0.5057243	0.4342018	0.4629183	0.4360165	0.3011427	0.3161418	0.1901868	0.4554526	0.3391621	0.14037942
cg12448977		0.071828	0.6633025	0.7305524	0.6074078	0.6016064	0.6431402	0.5915161	0.5182598	0.375861	0.4777752	0.581066	0.14030624
cg23304784		0.324016	0.7890636	0.7280885	0.780952	0.6865703	0.7879118	0.7669851	0.6928161	0.590714	0.6319174	0.3888947	0.14025178
cg07286216	LOC65226	0.644295	0.2316611	0.331382	0.3206532	0.2145749	0.4991572	0.4883596	0.536064	0.5894318	0.2419697	0.4427674	0.14023282
cg03455316		0.648292	0.6668611	0.6370633	0.5916332	0.6431231	0.4917565	0.6795494	0.8396147	0.8792356	0.5822752	0.7509229	0.14023212
cg20727637		0.345094	0.4930811	0.4507757	0.5089438	0.3667958	0.5291286	0.4406452	0.330076	0.2171471	0.2453096	0.4144833	0.14021276
cg16182447		0.419266	0.1066931	0.06422005	0.1395019	0.08142215	0.1013599	0.1450397	0.2664743	0.3832991	0.2663198	0.1328538	0.14015792
cg20532937	FRMD4A	0.487083	0.5615959	0.4830407	0.4969631	0.3464193	0.6211342	0.4436727	0.4022449	0.1333006	0.3699186	0.4595702	0.14008924
cg19815565	LOC113522	0.770231	0.5232573	0.3938718	0.5148985	0.4531312	0.4251181	0.5600184	0.4765721	0.7904364	0.5939307	0.5897648	0.1400891
cg16639311		0.603251	0.6771701	0.662557	0.714186	0.6484175	0.7855827	0.7555711	0.5242069	0.3916692	0.5348976	0.5811971	0.14007428
cg19497082		0.338742	0.4742037	0.5781173	0.5334008	0.460849	0.5876201	0.4786756	0.4495152	0.1791837	0.3906187	0.4358931	0.14006092
cg26987645	FMOD	0.473386	0.5326743	0.4505601	0.2112416	0.3428629	0.3970703	0.378929	0.2067349	0.1467111	0.2239528	0.2785274	0.1399108
cg00496961		0.705453	0.3625487	0.3629021	0.534753	0.3195397	0.2943865	0.5542581	0.5884403	0.5116906	0.4429704	0.4762874	0.13990336
cg22786898		0.574846	0.7684254	0.7219182	0.7297751	0.6767465	0.659732	0.4762059	0.694925	0.4607284	0.5376072	0.6876739	0.13989136
cg16573130		0.190821	0.4909855	0.3737368	0.5422489	0.5083851	0.328111	0.4994136	0.5963349	0.7640174	0.5943934	0.4886299	0.13986438
cg13675721	DENND2A	0.536049	0.5865797	0.8025984	0.5618801	0.7167112	0.7367039	0.6286942	0.4446382	0.308277	0.5749187	0.7487186	0.13984532
cg13425888	NLRP2	0.597075	0.9248768	0.6313747	0.4347548	0.637401	0.7208255	0.903129	0.2646748	0.1114947	0.6475369	0.7232211	0.13983526
cg07914866	IRAK3	0.811618	0.221626	0.2862047	0.2384503	0.2750267	0.1442158	0.2190367	0.3631049	0.5898731	0.3820758	0.3104105	0.1397955
cg10278915		0.483455	0.9105079	0.7783217	0.8574448	0.7725656	0.8724107	0.7516551	0.7280985	0.643832	0.6568903	0.7123247	0.13969002
cg18571497	HLA-DOB	0.154964	0.7602205	0.6787863	0.7327939	0.6421422	0.7690603	0.7476815	0.4406201	0.52071	0.5982086	0.5775963	0.13963734
cg05266321	CCR2	0.310217	0.5431858	0.5084366	0.4623847	0.5218789	0.5531078	0.4506708	0.3475222	0.2122495	0.3850933	0.4954229	0.13960702
cg12967164	ELFN1	0.515687	0.543114	0.6811459	0.5425913	0.6358249	0.6468102	0.5775985	0.4373019	0.3212665	0.4259374	0.5893685	0.1396027
cg04905644	KIF13B	0.596464	0.8057699	0.7576245	0.8071274	0.7719023	0.797199	0.7706997	0.6275126	0.5026904	0.6370782	0.7036891	0.13959062
cg23689428	LOC84931	0.391694	0.5095549	0.6187669	0.4235946	0.4450709	0.580145	0.4374003	0.3720446	0.224831	0.3643541	0.4805837	0.13958372
cg04665204	BAHCC1	0.666223	0.6522123	0.3535467	0.6308541	0.4391257	0.6013345	0.5425482	0.4132842	0.2834201	0.3967369	0.3433212	0.13955254
cg07570470		0.780189	0.1867949	0.1496646	0.2399723	0.1220684	0.1481311	0.2091354	0.3006407	0.6266829	0.2368023	0.1707762	0.13948124
cg22985016	SLC9A3	0.600156	0.7411993	0.6363519	0.6879363	0.558125	0.7804511	0.6250905	0.5342276	0.4087239	0.5797469	0.5590132	0.1394523
cg15255390	HOXB3	0.62866	0.8561762	0.7975097	0.8254564	0.8154759	0.8746526	0.7835245	0.6548468	0.5311192	0.6725627	0.8300214	0.13943924
cg24888257	HSPA1A	0.31165	0.2537431	0.3035705	0.3492755	0.3499041	0.2108179	0.3411934	0.4899524	0.6514557	0.4204864	0.261362	0.13942776
cg18502142	DLX6AS	0.768258	0.1270725	0.4709208	0.1781779	0.4249272	0.1307717	0.208583	0.3449257	0.5100783	0.4488027	0.5162531	0.13935454
cg10115321	CSNK2B	0.199665	0.1114086	0.8139796	0.7606257	0.8411417	0.8021967	0.7855384	0.8124165	0.8109431	0.8196411	0.7975856	0.13935448
cg08539872	UNC5B	0.548826	0.2922309	0.4217546	0.08061579	0.2849295	0.3325526	0.1699813	0.08599042	0.04366107	0.1622457	0.2534835	0.13934428
cg07917546		0.24344	0.7730669	0.7335374	0.6743359	0.6933406	0.7890212	0.7099528	0.5809039	0.5020754	0.5852528	0.588476	0.13932822
cg04806150		0.583661	0.8255656	0.7631375	0.8066999	0.7614677	0.821771	0.7783079	0.6147636	0.5092986	0.6246715	0.7550948	0.13930106
cg00931644	KCTD12	0.710878	0.4822644	0.495077	0.5014015	0.3528378	0.5564166	0.38023	0.3836257	0.2059564	0.3365798	0.3851105	0.13929898
cg17611686	C2orf56	0.255939	0.2597863	0.3189785	0.1484394	0.2903192	0.1766631	0.2677382	0.309173	0.6622045	0.3708983	0.2806614	0.13929778
cg04741728		0.460619	0.732771	0.65667	0.2832564	0.315178	0.7304955	0.4159272	0.2925623	0.4246085	0.3004149	0.5883935	0.1392929
cg06807993	MIR657	0.375133	0.8072653	0.6439927	0.6685265	0.6419828	0.8733796	0.7450658	0.5924462	0.4499531	0.5826732	0.568565	0.13928872
cg19273756	SKA2	0.299641	0.7950326	0.7742469	0.646279	0.763307	0.7065402	0.657289	0.5355219	0.5204124	0.5892429	0.6865019	0.13928752
cg21585707	FBXL18	0.40178	0.8337073	0.8326964	0.7691661	0.8282129	0.8120087	0.7599592	0.6435309	0.4973491	0.7022148	0.7765287	0.13924174
cg08109568		0.554933	0.7632757	0.7110254	0.6927483	0.5755814	0.5340089	0.8019311	0.8304914	0.9084975	0.7676712	0.6642545	0.1392412
cg24751894	HCG4P6	0.535002	0.5265025	0.5059519	0.2977555	0.4127436	0.4903985	0.315946	0.1810841	0.3558179	0.409354	0.2750735	0.1392153
cg16525277		0.569596	0.6479033	0.6393784	0.5957662	0.6751657	0.729443	0.6860953	0.4673352	0.3280085	0.5140727	0.596091	0.13921078
cg23206032	PAX2	0.744861	0.2339295	0.2064591	0.1898155	0.1584659	0.1543278	0.1644422	0.359437	0.591685	0.2995064	0.2239319	0.13920094
cg01598009	HCG18	0.205261	0.4645077	0.570043	0.5634525	0.5583081	0.4611407	0.609167	0.7032208	0.7747138	0.6337366	0.5925925	0.13919574
cg18660409	ATP2B2	0.303636	0.826946	0.8090442	0.7732669	0.771551	0.8045446	0.7634674	0.7562217	0.4970597	0.6058266	0.6668345	0.13918856
cg12378888		0.661937	0.1896807	0.2859449	0.2245097	0.2472073	0.08370725	0.04613497	0.04940213	0.07775406	0.02067647	0.1411871	0.139179024
cg15971518	PRG2	0.132016	0.5779406	0.1629102	0.3536186	0.1470554	0.08494492	0.3807274	0.4879668	0.494758	0.348065	0.3107672	0.139162936
cg19255477	LOC1132111	0.764839	0.1383496	0.3948582	0.1405938	0.3454794	0.08675919	0.1878581	0.2942209	0.4463942	0.4245412	0.4487051	0.139135862
cg27371125		0.371111	0.1371089	0.09667031	0.2754016	0.1926741	0.1849712	0.2847385	0.3392801	0.4742126	0.3255354	0.1587252	0.139133138
cg14766621	MYT1L	0.541622	0.72671	0.7117392	0.7952847	0.5879553	0.8394662	0.804563	0.6260384	0.4545509	0.5419019	0.5384898	0.13912228
cg15226275	FRK	0.283291	0.5039768	0.4402754	0.5203747	0.5004791	0.6459755	0.4598185	0.4060122	0.2330353	0.3947607	0.4220932	0.13907232
cg26857315	ARID3A	0.554492	0.09007517	0.1459213	0.1502449	0.09284494	0.07782477	0.172313	0.2944956	0.4119426	0.2722424	0.1012213	0.139060764
cg00744351	CHRNE	0.837093	0.4649515	0.4884032	0.4055749	0.4317801	0.2518901	0.4158938	0.567419	0.6709818	0.6109848	0.4726183	0.13905958
cg07345934	FABP3	0.48507	0.06462868	0.04434367	0.1025266	0.04735191	0.04760176	0.1329416	0.2144886	0.346974	0.2224469	0.0847512	0.139029936
cg18634211	LIN28	0.506508	0.2736236	0.1850297	0.06812216	0.04775943	0.08026721	0.3004376	0.2873355	0.1850486	0.2810248	0.2957554	0.13895996
cg24283921	AMPD3	0.256251	0.1305825	0.1373074	0.1346282	0.116204	0.08814818	0.1765988	0.2973088	0.4037611	0.2627714	0.161213	0.138956564
cg00363813	IFFO1	0.818033	0.1745194	0.2114195	0.1422234	0.2785325	0.1517511	0.2582093	0.3611026	0.4653687	0.3403166	0.2279388	0.13889802
cg22901297	HLA-DRB6	0.335491	0.4965606	0.3401431	0.4042239	0.2120863	0.5403478	0.25948	0.3380722	0.1828938	0.2123529	0.3063128	0.13885
cg10784928		0.541988	0.1997374	0.1536926	0.2529566	0.1535968	0.2104945	0.2675247	0.3403865	0.5173237	0.2473582	0.2920929	0.13884162
cg23324888	C5orf13	0.969433	0.04007357	0.4664291	0.06087122	0.3781845	0.04813272	0.07642034	0.0527626	0.04781511	0.06716904	0.05572488	0.138759828
cg07366506		0.641287	0.7691689	0.7387341	0.7954404	0.8027058	0.886692	0.7352003	0.6666425	0.5242598	0.6084808	0.7644669	0.13873818
cg02784823	LMTK3	0.642682	0.5518293	0.6955076	0.5948946	0.5036939	0.6063928	0.5983823	0.7379808	0.7709839	0.8137215	0.7248253	0.13871512
cg17533575	IDO2	0.14564	0.6602656	0.5738893	0.5063883	0.4966468	0.6615964	0.5371852	0.4131891	0.3490795	0.4255261	0.4803241	0.13869648
cg06390079	ALDH3A1	0.557183	0.42895	0.5563286	0.3855977	0.3203057	0.3902656	0.3936116	0.1965993	0.0921205	0.3295918	0.3761218	0.13868052
cg22711741	AURKC	0.590706	0.6984261	0.7511532	0.6469077	0.6312867	0.731847	0.8489169	0.8062617	0.967101	0.707247	0.8234087	0.13866292
cg10449409	ELF5	0.0837793	0.709832	0.7164773	0.7060353	0.638976	0.70965	0.6799524	0.5780717	0.5174918	0.6133235	0.3988751	0.13865122
cg05291674	PIAS1	0.290435	0.5813392	0.7031493	0.5395933	0.5915269	0.6110109	0.5483144	0.3992785	0.2965307	0.4843466	0.6048985	0.13865018
cg02078292	CD81	0.342285	0.8202419	0.724992	0.8089327	0.7748643	0.831769	0.7455857	0.6391271	0.5029435	0.6733767	0.7065362	0.13864614
cg17647537	HTR3B	0.43648	0.7710735	0.6545989	0.7884722	0.6689909	0.7837542	0.5102473	0.6517737	0.4796783	0.6184089	0.7135848	0.13863934
cg10507762	RG9MTD1	0.287683	0.8785326	0.8598772	0.8710285	0.8356112	0.8772092	0.8420163	0.7827995	0.3637094	0.7891119	0.8515532	0.13861368
cg22673542	OR2T1	0.0640174	0.829179	0.7038551	0.750496	0.6918911	0.7449027	0	0.7583442	0.7820541	0.7326388	0.7542456	0.13860824
cg09721047	ARHGAP25	0.163126	0.3422064	0.3165978	0.4295137	0.2465162	0.2957819	0.3462662	0.4687386	0.7073165	0.3777372	0.4234043	0.13856936
cg02684904	PSMD3	0.782396	0.02012129	0.4255857	0.02900627	0.02612224	0.3034229	0.02624802	0.02287398	0.01244958	0.0270622	0.02284987	0.13855495
cg09997714	PDE1A	0.541817	0.6818111	0.6658245	0.5577125	0.5786062	0.6453185	0.6150333	0.5225279	0.3289212	0.4547966	0.5152606	0.13854664
cg02931225	UNC5C	0.0875874	0.7728859	0.6513257	0.6452327	0.6157579	0.5853831	0.4856566	0.4559059	0.510478	0.5487336	0.5771148	0.13853928
cg03310517	LIMS1	0.563343	0.7289983	0.6515406	0.774931	0.6708177	0.7530852	0.6870317	0.5767239	0.4595409	0.5645648	0.5991178	0.13847874
cg26121931		0.544216	0.1720325	0.238696	0.3315774	0.2859837	0.2020901	0.5354905	0.1865371	0.3772985	0.4836072	0.3396573	0.13844218
cg24008238	MLLT4	0.706726	0.7930831	0.8275912	0.7783554	0.7601062	0.7747863	0.7225997	0.6215294	0.5240211	0.5899204	0.7836531	0.1384397
cg25277809		0.759913	0.5242229	0.4494304	0.1803237	0.3395353	0.5713683	0.2559869	0.130989	0.3966359	0.2234066	0.3657588	0.13842068
cg06593603	SLC6A19	0.454498	0.4029947	0.5202837	0.3917903	0.4754415	0.4869211	0.3029732	0.2882665	0.1832154	0.3787517	0.4322174	0.13840142
cg15229245	EBF3	0.7171	0.5501378	0.6616683	0.4718118	0.5104424	0.6101145	0.512432	0.3476748	0.2562198	0.4243434	0.5716106	0.13837884
cg07671446		0.0806114	0.7099308	0.7330564	0.6570984	0.6410487	0.7521128	0.6154581	0.5500329	0.420184	0.5558283	0.659999	0.13834896
cg00241002	LOC731789	0.514249	0.6982448	0.5048288	0.6729221	0.5626547	0.6745739	0.7037823	0.5009102	0.3531453	0.4352436	0.4285069	0.1383272
cg04247152	ZFPM1	0.725186	0.7215554	0.7970268	0.7470745	0.801217	0.751064	0.6509005	0.5748069	0.5111839	0.685989	0.7034767	0.13831614
cg00798431	SLC27A6	0.0631698	0.5363898	0.7068704	0.5539327	0.5671681	0.5973917	0.4731759	0.4451964	0.2811686	0.4590352	0.6115987	0.13831558
cg06219206	SOX5	0.340469	0.7103417	0.7546304	0.6377814	0.6951786	0.7216693	0.6602601	0.570105	0.3852223	0.536813	0.675625	0.1383152
cg19846154		0.353814	0.5440416	0.6612146	0.5175092	0.6503729	0.5921038	0.4794792	0.4361895	0.3326378	0.48332	0.5420859	0.13830594
cg11528328	CLIC6	0.720532	0.055938	0.3063753	0.08592186	0.2209876	0.0993834	0.1219009	0.2899728	0.4572967	0.2660924	0.3245913	0.138249588
cg10601287	THY1	0.529668	0.272727	0.4718493	0.2613198	0.3998066	0.260793	0.3549155	0.4412282	0.6035665	0.4762494	0.4817793	0.13824864
cg21418534		0.578713	0.7718625	0.6779733	0.6812387	0.6960914	0.7770993	0.7036431	0.6266028	0.3977683	0.5997052	0.5853411	0.13824094
cg08123444		0.423692	0.5122284	0.5276046	0.5313331	0.5802557	0.5371249	0.4609545	0.3059961	0.2660183	0.3909379	0.5735883	0.13821032
cg01037523		0.139996	0.6138766	0.6272438	0.5651103	0.4911734	0.6393243	0.5540574	0.4643173	0.2099617	0.5124481	0.5052315	0.13814248
cg00028014		0.134738	0.5453225	0.5944046	0.5527374	0.4541168	0.5717809	0.4587048	0.3893485	0.3103273	0.4599308	0.4097058	0.138069
cg13126279	C21orf56	0.765052	0.7321893	0.6376399	0.8594432	0.6772618	0.8249128	0.8859616	0.9486932	0.9788195	0.8924177	0.7158136	0.13805172
cg12965512	TSPAN8	0.222272	0.5396292	0.700245	0.5382792	0.5135914	0.5725942	0.5003467	0.4637732	0.2397425	0.4057937	0.5646822	0.13800014
cg08727193		0.758003	0.07488428	0.08793259	0.06995177	0.06611336	0.04297845	0.1385185	0.2461756	0.3044824	0.2185332	0.1240477	0.13797939
cg00428457		0.445943	0.5621818	0.5660185	0.5237015	0.4272192	0.5531872	0.4347473	0.3695053	0.2204035	0.4461012	0.4718035	0.13794948
cg20326248	TNFRSF19	0.19676	0.6131447	0.8146199	0.6018187	0.6314477	0.675286	0.5800054	0.4825051	0.342542	0.5674392	0.6741669	0.13793168
cg11834730	NCOR2	0.362767	0.259122	0.2611932	0.3283141	0.2830047	0.2417748	0.3998987	0.4283536	0.5360354	0.4006856	0.2976308	0.13783906
cg24877675	JAKMIP3	0.417019	0.5747734	0.4290228	0.4862674	0.3846045	0.5689526	0.4102858	0.2660073	0.2582041	0.4480208	0.3722956	0.13776142
cg00429767	MICB	0.356402	0.8195162	0.728787	0.805956	0.6379021	0.6890347	0.568204	0.7047079	0.5774531	0.5312101	0.611177	0.13768878
cg04854908		0.269935	0.7432502	0.6058159	0.6293836	0.5413334	0.7155322	0.5591864	0.5647828	0.2645373	0.4994928	0.6589092	0.13768136
cg01193368		0.753383	0.5442507	0.4872528	0.5688908	0.4780735	0.6395333	0.6740126	0.783363	0.8826005	0.5504565	0.515925	0.1376713
cg26413855		0.20516	0.6204818	0.4197692	0.47439	0.4617568	0.5225729	0.6473581	0.6062953	0.6796987	0.6245781	0.6293253	0.13765696
cg08561071	CYP2F1	0.781169	0.382231	0.3031428	0.4594741	0.4091564	0.3606016	0.4700503	0.5380045	0.7257708	0.5279007	0.3410867	0.13764142
cg25249728		0.331942	0.8083138	0.732016	0.7616431	0.7371168	0.7889816	0.7344664	0.6453838	0.4759512	0.6198075	0.6645667	0.13757914
cg00451642	MEGF11	0.473983	0.2024699	0.2791528	0.1702512	0.2781662	0.1393715	0.1724355	0.3745212	0.5341503	0.3712284	0.304819	0.13754856
cg20855160		0.514827	0.4810629	0.4681075	0.3718871	0.3624622	0.5319405	0.4346809	0.3233099	0.1263203	0.286169	0.3576573	0.13746456
cg03382346	ZNF611	0.573883	0.9025726	0.7138384	0.8426906	0.7056298	0.8378375	0.8102136	0.7192578	0.5994226	0.6218343	0.5645496	0.1374582
cg10317717	UPP1	0.640791	0.748661	0.4075837	0.49519	0.375746	0.5585165	0.5770292	0.3606589	0.3170754	0.2734927	0.3704041	0.13740738
cg04206484	C7orf5	0.542259	0.6033119	0.7715169	0.50691	0.5911092	0.647487	0.541892	0.4157818	0.2514912	0.5273863	0.6967528	0.13740618
cg19759135	LTC4S	0.25303	0.1637834	0.4954185	0.1917629	0.4543132	0.1333	0.2676733	0.3940887	0.5617167	0.4274014	0.4747134	0.1374031
cg25490334	ESR1	0.0605292	0.6619717	0.6691158	0.6287264	0.5607782	0.606022	0.5560473	0.4874223	0.391119	0.4737989	0.5312319	0.13739894
cg25885042		0.52389	0.7237585	0.7008536	0.6432369	0.6089192	0.6864789	0.6359137	0.5561246	0.354803	0.5499775	0.5794862	0.13738842
cg08155625		0.430994	0.6535732	0.6761234	0.481037	0.6516538	0.6054419	0.6026345	0.4418172	0.3092831	0.4734824	0.5536742	0.13738758
cg08409113	WNK4	0.835	0.0841056	0.1895443	0.09401646	0.1080899	0.05296412	0.1523651	0.2448185	0.4383431	0.2798823	0.100053	0.137348324
cg18228116	JAKMIP3	0.507908	0.7833039	0.4950441	0.5321043	0.4522898	0.5926005	0.4634628	0.3907433	0.3598425	0.5633476	0.3913125	0.13732678
cg20040306	CLEC12B	0.244772	0.777704	0.6709799	0.7459885	0.6419266	0.7775555	0.7054855	0.618026	0.4826926	0.5616087	0.5597739	0.13731356
cg24048283	TXNRD2	0.502546	0.7745365	0.757859	0.7858956	0.7634596	0.7905364	0.7506951	0.6399837	0.6074994	0.4389048	0.7486731	0.1373062
cg08012294	CTSB	0.212333	0.648392	0.6057212	0.5436308	0.6948685	0.6173006	0.547398	0.4969843	0.3288774	0.4866268	0.5637859	0.13724814
cg14223579		0.385	0.7681798	0.6899385	0.6901388	0.7609344	0.7611426	0.6912752	0.5673594	0.359915	0.6399549	0.7258853	0.13718886
cg22692725	GNL3	0.316888	0.8194131	0.7535228	0.8219619	0.8006896	0.8441089	0.7488563	0.6344375	0.5835449	0.660615	0.7262988	0.13718876
cg15646123	CDKAL1	0.217795	0.7578016	0.8428469	0.6835923	0.6879818	0.8266755	0.6919919	0.5960279	0.4824421	0.6659897	0.6766595	0.1371574
cg23184252		0.446552	0.4486402	0.5800712	0.4162062	0.4846022	0.4876674	0.3887265	0.3090844	0.1169605	0.3778169	0.5389606	0.13712766
cg15680603	HLA-DPA1	0.268905	0.8768795	0.3627391	0.2920923	0.703523	0.3821009	0	0.8821268	0.9194611	0.8252867	0.6758618	0.13708032
cg14521408	MEGF6	0.585622	0.8093284	0.7743455	0.768695	0.7677549	0.7280885	0.722976	0.6376543	0.4228271	0.6251139	0.754438	0.1370406
cg11809668	KIAA922	0.155237	0.554846	0.6445414	0.6073276	0.5441592	0.687745	0.6087677	0.4664777	0.184452	0.533013	0.5608169	0.13701838
cg19559537	LOC2841	0.635045	0.0546772	0.05866046	0.04541145	0.01955923	0.03774981	0.1035841	0.195972	0.3019356	0.182511	0.1170661	0.13700213
cg07735920		0.648787	0.8271176	0.6186787	0.7895265	0.6793631	0.7900791	0.6886234	0.6490943	0.4788544	0.5822378	0.6211482	0.13696138
cg11919837		0.517562	0.5794203	0.4420981	0.5548295	0.5143638	0.5237907	0.6635345	0.7853329	0.6891763	0.6286885	0.5324639	0.13693874
cg21110576		0.18498	0.5707414	0.5630838	0.5956578	0.5934418	0.5783894	0.5454113	0.3970387	0.3532324	0.4274718	0.4935304	0.13692592
cg15092825	PLEKHG7	0.232052	0.8892933	0.8197864	0.8733814	0.8407152	0.8530557	0.8219298	0.7803733	0.6556157	0.7972052	0.5365012	0.13692136
cg05239940		0.67811	0.7477112	0.5626655	0.7503523	0.6604692	0.7355696	0.6669171	0.607106	0.4588625	0.5282171	0.5112572	0.13688158
cg17694130		0.214048	0.3102804	0.3950963	0.2802097	0.3591436	0.3775032	0.268723	0.1580216	0.07517727	0.1962156	0.3400987	0.136799406
cg15391499	MCC	0.744623	0.1366791	0.1004357	0.07953905	0.1029376	0.06173533	0.1724841	0.194582	0.4439256	0.1811133	0.1731565	0.136786944
cg11076160	DIAPH3	0.0849729	0.5977468	0.5876459	0.5506997	0.5221893	0.606281	0.54261	0.422551	0.2947201	0.4527624	0.4679993	0.13678398
cg18930910	RNF39	0.804074	0.2676646	0.2292192	0.3954674	0.2418036	0.2192663	0.4588828	0.3124514	0.4504742	0.4301245	0.3851134	0.13672504
cg09203501	WIPI2	0.525787	0.3937333	0.4432262	0.5356688	0.4449096	0.3648647	0.4822604	0.5840765	0.7238138	0.5499747	0.5257859	0.13670174
cg05813818		0.745361	0.5184172	0.7440386	0.4903066	0.5492236	0.5906875	0.5379949	0.3499743	0.2160098	0.4630209	0.642255	0.13668372
cg26863534		0.616405	0.7234799	0.7808053	0.6391734	0.6452667	0.7557633	0.6726895	0.5915764	0.3558568	0.5681219	0.6730012	0.13664856
cg17496661		0.821311	0.8718669	0.788699	0.8618544	0.8014808	0.8753076	0.8309628	0.7055725	0.5427215	0.7453592	0.691381	0.13664234
cg15690347	SPIB	0.731734	0.4096006	0.3315586	0.3902343	0.3208032	0.3668844	0.3552002	0.1834177	0.1576753	0.1703906	0.2695128	0.1365769
cg01911613		0.643207	0.4783068	0.4363156	0.2054151	0.08953345	0.2223575	0.2014488	0.1123207	0.2644505	0.0951743	0.07569166	0.136568498
cg26963367		0.525254	0.2881834	0.3317564	0.3162844	0.1920826	0.3845639	0.3552643	0.4978747	0.583203	0.416707	0.3426475	0.13656516
cg00584026	TMEM175	0.370562	0.6809316	0.5999702	0.6599311	0.5674981	0.6737575	0.6671858	0.5203226	0.3046519	0.493378	0.5137876	0.13655252
cg27272853		0.42399	0.8522467	0.6502311	0.7258958	0.6003407	0.8166659	0.7374756	0.629578	0.5847452	0.5126154	0.4983325	0.1365267
cg26385286	GCNT2	0.708098	0.6457673	0.697836	0.651757	0.6633843	0.6850808	0.6100427	0.508883	0.4076481	0.5305578	0.6042591	0.13648694
cg23726802		0.48978	0.5723959	0.5402472	0.4790096	0.4914961	0.5973939	0.5023185	0.381744	0.2514205	0.4098109	0.4528458	0.1364806
cg03221247	LYPLAL1	0.67126	0.03936766	0.06783133	0.09526806	0.07514596	0.05614179	0.1165366	0.1801767	0.4209502	0.1959959	0.1024278	0.13646648
cg10969209		0.866354	0.6060226	0.4740779	0.5145442	0.5215171	0.5183337	0.476223	0.5019861	0.1950431	0.322559	0.4563711	0.13646264
cg22262753	CDKAL1	0.182049	0.7506882	0.7474396	0.7518865	0.7440526	0.7433881	0.7206329	0.6367096	0.483842	0.5831969	0.6308046	0.1364538
cg25463742	CASZ1	0.778411	0.7383384	0.6947765	0.6476504	0.6968247	0.7541278	0.7057618	0.5611928	0.4390068	0.5514845	0.5920147	0.13645144
cg23490161	SDHA	0.957177	0.1418497	0.3396956	0.3270549	0.3323425	0.3282928	0.1739638	0.01123824	0.01745255	0.2405346	0.3439711	0.136415042
cg01321962	ESR1	0.148974	0.5413049	0.6479929	0.533817	0.5293896	0.6602515	0.5186313	0.4843644	0.2787761	0.4080743	0.5408676	0.13640844
cg20160996	FERMT3	0.374588	0.8044122	0.8141438	0.7292565	0.7805151	0.7845314	0.6278712	0.6314745	0.5559973	0.6491379	0.7663441	0.1364068
cg03599812	RAB4C	0.322281	0.6866496	0.7754529	0.755662	0.6287156	0.6955891	0.6607565	0.4409787	0.4338826	0.637373	0.6871139	0.1363929
cg00543972	DIXDC1	0.85367	0.01738317	0.3863583	0.009543145	0.3323975	0.006676914	0.02318136	0.0132437	0.006833802	0.02724149	0	0.136371735
cg17476910		0.494022	0.3387232	0.4109099	0.5204132	0.4461712	0.4820892	0.4185705	0.2569004	0.2741739	0.2575976	0.3092516	0.13636254
cg07564979		0.140572	0.9271563	0.4369726	0.847565	0.4742465	0.7217332	0.2109645	0.8640783	0.7783334	0.2770775	0.5956082	0.13632234
cg05404698		1.19563	0.08713901	0.1374372	0.1659922	0.08180158	0.0451211	0.1551119	0.2773014	0.4703951	0.2063568	0.08986851	0.136308524
cg17634781	SORBS2	0.602624	0.2338732	0.1847582	0.1728201	0.1319382	0.1145613	0.218847	0.2994292	0.5265976	0.282221	0.1921304	0.13625484
cg27531571		0.272567	0.4055667	0.6534926	0.5462276	0.521662	0.5151218	0.4658821	0.359686	0.2574606	0.3193631	0.5584707	0.13624164
cg13321605		0.168687	0.6613806	0.671767	0.6248811	0.6060788	0.660826	0.5478777	0.558889	0.3965403	0.5290813	0.5113802	0.136233
cg20663846	KRTAP4-8	0.178775	0.6270772	0.5780066	0.5609873	0.5809097	0.67185	0.5456222	0.5064811	0.3473171	0.4460733	0.492316	0.13620422
cg23015138	RAP1GAP2	0.831874	0.1151019	0.12536	0.1163495	0.1007726	0.09863234	0.1410406	0.23744	0.3881066	0.2922549	0.1783221	0.136189572
cg13754569		0.466394	0.826704	0.7532371	0	0.7516564	0.8138798	0.7855905	0.7850812	0.7680463	0.7418293	0.745593	0.1361326
cg19266635		0.629713	0.9456984	0.910982	0.9158428	0.9272671	0.9372897	0.8725944	0.7575771	0.6442119	0.782362	0.8997551	0.1361159
cg10324416		0.326491	0.6124663	0.7027771	0.5869586	0.5626739	0.6475147	0.5585538	0.4709968	0.3918551	0.473182	0.5373937	0.13608184
cg01022117	PKP1	0.175205	0.7273292	0.5573304	0.6520041	0.4326078	0.7663924	0.559375	0.5183421	0.4878683	0.4454938	0.4441912	0.1360787
cg00892742		0.516495	0.7004778	0.698121	0.6506057	0.6104559	0.6958566	0.657902	0.5257531	0.3297358	0.5204511	0.641511	0.1360328
cg22217793		0.507599	0.857569	0.8078176	0.7938301	0.7704105	0.812304	0.7251218	0.6518931	0.6030237	0.6725606	0.7092357	0.13601926
cg19382632		0.413273	0.3740229	0.471171	0.4030827	0.3873887	0.2933114	0.4623452	0.5391387	0.6133805	0.514689	0.479393	0.13599394
cg19678111	C1orf226	0.146438	0.7342409	0.532715	0.7228377	0.5010793	0.7590562	0.6010907	0.5858499	0.4472231	0.4351553	0.5006944	0.13598314
cg13197283		0.530833	0.7614272	0.7965568	0.6613301	0.7574232	0.7047667	0.6560196	0.5660825	0.4096416	0.6256275	0.7443845	0.13594966
cg23864514		0.332575	0.6190923	0.7916234	0.525049	0.6362265	0.6247138	0.5024799	0.4811856	0.2868654	0.5614668	0.6849795	0.13594556
cg11552829	FOXI1	0.464845	0.8556908	0.5351663	0.8938578	0.5795161	0.8631302	0.7789048	0.6672967	0.5245644	0.565366	0.5115108	0.1359437
cg03302448	CUGBP2	0.447249	0.7499136	0.6615398	0.6938918	0.7102119	0.7908291	0.7197037	0.6192595	0.404781	0.5680245	0.615052	0.1359131
cg05630800	ANGPTL1	0.217921	0.5135466	0.4733011	0.4483176	0.3221602	0.4740663	0.4115231	0.3549418	0.1833269	0.2548426	0.3473691	0.13587766
cg00697672		0.50047	0.4936465	0.4233046	0.4546711	0.4557444	0.5274535	0.3839477	0.3634358	0.2504568	0.3462345	0.3313685	0.13587536
cg10536901	SLC25A24	0.642592	0.9128906	0.8987125	0.2738414	0.8832659	0.9122686	0.9078999	0.9131302	0.9510723	0.897648	0.8905281	0.1358599
cg23657388	EMID2	0.288014	0.8277275	0.8832893	0.8146671	0.79898	0.8572714	0.7802782	0.6836087	0.5285197	0.6818985	0.8283606	0.13585392
cg06734406	AQP2	0.720158	0.3389367	0.2964897	0.4149518	0.3188628	0.2623346	0.3976671	0.4957994	0.6403339	0.4670032	0.3100411	0.13585382
cg04058281		0.460478	0.6665661	0.7358306	0.5614032	0.646397	0.7032492	0.5630108	0.5796239	0.3235082	0.5160816	0.6525962	0.13572508
cg08061524		0.58528	0.7225521	0.8387036	0.6544763	0.7758841	0.7456236	0.6780245	0.6561469	0.2739325	0.6476373	0.8030664	0.13568642
cg23205648	LCP1	0.311315	0.2186085	0.1131508	0.1783945	0.140389	0.1660364	0.243948	0.3090484	0.4737783	0.2952826	0.1727499	0.1356456
cg04882394	MIB2	0.874977	0.3660668	0.2616906	0.3980459	0.2420254	0.1369311	0.3996351	0.4514844	0.5562242	0.3638713	0.3116746	0.13562596
cg23148948		0.781287	0.6537728	0.6814039	0.5842344	0.5839523	0.675018	0.5344777	0.5523493	0.345153	0.5190315	0.549389	0.13559618
cg22466678		0.707627	0.8788686	0.7042799	0.860201	0.8097646	0.8390581	0.784449	0.6951699	0.4937227	0.692739	0.748133	0.13559172
cg15002250	AGAP1	0.517028	0.7955486	0.8328291	0.7669355	0.8251958	0.7725803	0.7299875	0.6253281	0.5305796	0.631236	0.7980272	0.13558618
cg25353287	PKDCC	0.204046	0.5369097	0.6094217	0.4254619	0.3990818	0.5223349	0.3849495	0.330409	0.4024095	0.3555042	0.3421096	0.13556564
cg05031993	D4S234E	0.49437	0.7456819	0.7240012	0.7135336	0.6837359	0.7531635	0.6753815	0.5721583	0.4442554	0.6134914	0.6372869	0.13550852
cg13972986	RADIL	0.592199	0.9443243	0.8452618	0.9472895	0.9125523	0.9071081	0.8777612	0.7901196	0.7217009	0.7353199	0.7541994	0.135487
cg03195377		0.563006	0.5166314	0.7208248	0.4301582	0.5534015	0.5848202	0.4829339	0.3683699	0.207805	0.4853708	0.5839577	0.13547976
cg18648037	LOC13264	0.212333	0.5287	0.5583295	0.5286739	0.4575511	0.5783487	0.4925122	0.3801042	0.2143056	0.3997499	0.4875368	0.1354789
cg19942383		0.163104	0.5606022	0.6214901	0.5886781	0.4934184	0.6201128	0.5084981	0.4347044	0.3091522	0.4397495	0.5148404	0.1354714
cg04800503	HOXB3	0.739756	0.9127549	0.8267778	0.8973575	0.8781565	0.9089661	0.8314081	0.7793077	0.5584328	0.7424931	0.8350201	0.1354702
cg15507690		0.386873	0.3305943	0.1641534	0.3441403	0.2786955	0.2089401	0.3813163	0.4213369	0.6746716	0.3187456	0.2077201	0.13545338
cg14172846	CTTNBP2NL	0.301082	0.6194162	0.7076023	0.5502333	0.6059667	0.6279853	0.53837	0.4904853	0.2359848	0.518593	0.6505086	0.13545242
cg22460896		0.599168	0.2357484	0.5164027	0.2499078	0.4558556	0.1692129	0.3008448	0.4319133	0.5549865	0.4878456	0.5286926	0.13543108
cg09979641	KNDC1	0.593394	0.9289026	0.7520717	0.8658487	0.7939311	0.9066439	0.8650302	0.7445732	0.5679774	0.6893777	0.7033398	0.13541994
cg01806382		0.628249	0.8511919	0.6671775	0.8502246	0.6742725	0.8505629	0.8116589	0.6584204	0.5123513	0.6289077	0.6051161	0.135395
cg25670567	GALNT9	0.563896	0.8396298	0.6052391	0.792223	0.5732899	0.861504	0.6993773	0.6116821	0.5286227	0.5462732	0.6090049	0.13538512
cg16436210		0.169371	0.7614559	0.7672658	0.7148049	0.735669	0.7667803	0.7064617	0.61292	0.4529138	0.5933672	0.7034858	0.13536548
cg10009968	CARD11	0.682079	0.9329858	0.6645262	0.8899794	0.7407979	0.9268898	0.8649599	0.7554771	0.5510678	0.6573209	0.6495553	0.13535962
cg21909390		0.471019	0.6900725	0.643791	0.6674599	0.6504511	0.7201625	0.6321507	0.5448472	0.41129	0.5633352	0.5436373	0.13533532
cg13011999		0.61441	0.7939153	0.7519726	0.6853749	0.7948197	0.8099996	0.7423021	0.5923604	0.4520901	0.6988147	0.6738442	0.13533412
cg13484813	LGR5	0.114698	0.6390708	0.6963229	0.5582063	0.5733946	0.6401108	0.549305	0.4628435	0.332506	0.4776439	0.6082548	0.13531044
cg04011338	RAMP1	0.593478	0.169234	0.4721079	0.27155	0.4209725	0.2847909	0.2230867	0.412943	0.6178054	0.5136409	0.5276515	0.13529444
cg21544644	ZFYVE28	0.359755	0.7596608	0.7234223	0.7658944	0.6736225	0.7600479	0.7633949	0.7438902	0.1448161	0.6597811	0.694351	0.13528292
cg09780180		0.577855	0.2635505	0.2246821	0.3684117	0.2449712	0.2118495	0.2643687	0.4463894	0.6713398	0.4048142	0.2029351	0.13527644
cg23737737	IFFO1	0.559884	0.04086518	0.1116362	0.08025238	0.1341055	0.05537856	0.1179497	0.2258383	0.4041485	0.2562873	0.0942403	0.135245256
cg06668065	FLJ4279	0.588388	0.5220938	0.2912154	0.4544483	0.4530425	0.3622595	0.5076002	0.6005638	0.8161987	0.474411	0.3604908	0.135241
cg02639181	KIDINS22	0.590315	0.6616772	0.6888776	0.6947049	0.6636367	0.6374924	0.5964662	0.5230473	0.3204387	0.585623	0.6448416	0.1351944
cg06805642	C1orf18	0.185762	0.657162	0.7502358	0.6399986	0.7173012	0.6847722	0.6297702	0.4716905	0.3742985	0.5936729	0.7042833	0.13515088
cg06211550		0.645546	0.07170046	0.2014385	0.2223	0.356766	0.1574235	0.4184377	0.3803164	0.2209124	0.418905	0.2466567	0.135119948
cg26010218	FRAS1	0.58657	0.6228888	0.5523397	0.5690878	0.4996965	0.5896526	0.5167698	0.455476	0.2641531	0.4502467	0.4714289	0.13511818
cg26924392		0.63608	0.5203433	0.4872683	0.4564215	0.336924	0.5164351	0.4039694	0.3566167	0.09399999	0.3142394	0.4729891	0.135115522
cg15073784		0.432589	0.4623015	0.6225813	0.4226316	0.4639715	0.5367073	0.4480782	0.3383036	0.1720679	0.3957344	0.4786739	0.13506704
cg02297709	CASQ1	0.128858	0.345609	0.4995278	0.40256	0.3799879	0.4901747	0.4083246	0.2551326	0.1075124	0.2843523	0.387364	0.1350347
cg10301801		0.587153	0.5530352	0.6079201	0.5074563	0.6735684	0.6697208	0.6758246	0.8147492	0.8949931	0.692315	0.6089389	0.135024
cg20126741	HDAC4	0.559063	0.8463184	0.8080824	0.8537268	0.8236536	0.853734	0.8480915	0.5495272	0.4504377	0.8424923	0.8198759	0.13501812
cg04173586	DOT1L	0.45045	0.4149843	0.5055616	0.2826045	0.3915214	0.4182447	0.3513856	0.2062155	0.1102483	0.3128549	0.3575705	0.13492834
cg16820615	RASA3	0.484901	0.3614059	0.5532715	0.3924865	0.4059504	0.3427772	0.3830506	0.2176718	0.08916886	0.3708878	0.3204975	0.134922988
cg09219688	ECHDC3	0.337374	0.130225	0.09404864	0.2642183	0.1336537	0.1624299	0.2491476	0.3020577	0.4524097	0.2759615	0.1795597	0.134912132
cg05624930		0.660825	0.4135698	0.3604025	0.5704229	0.3251345	0.4241714	0.5684472	0.4699593	0.692937	0.613644	0.4231909	0.13489546
cg07786675	SFN	0.623341	0.8152912	0.5501387	0.7890941	0.5443337	0.8331305	0.7493957	0.5736648	0.4952665	0.5326422	0.5065601	0.13489178
cg13007502	PLEKHM3	0.857583	0.9068802	0.6734886	0.9050714	0.7617338	0.9139098	0.8652565	0.7165828	0.6747162	0.6228071	0.6075808	0.13482808
cg27664085		0.512368	0.2233946	0.3103829	0.4136849	0.2201157	0.4426964	0.3832112	0.5200248	0.5647098	0.4700325	0.3464356	0.13482788
cg25837904	TRIM2	0.139038	0.8148762	0.7754728	0.7952086	0.7560138	0.7638228	0.713452	0.664997	0.4903837	0.6811754	0.6817161	0.134734
cg27586243		0.185042	0.7021623	0.6944646	0.6059839	0.6238627	0.6578802	0.6429531	0.5465328	0.3711137	0.4804107	0.5696751	0.13473366
cg04873061	LAMB3	0.249068	0.5651583	0.3663354	0.5595685	0.3790992	0.6363719	0.4875941	0.4429151	0.2734632	0.3096382	0.3192962	0.1347253
cg05366050		0.247082	0.7820514	0.6724802	0.8019807	0.7228751	0.8108234	0.7669779	0.7423856	0.588983	0.5981321	0.4202627	0.1346939
cg13941474		0.607567	0.5608413	0.7557148	0.5325082	0.5770712	0.6490614	0.5681027	0.4431821	0.2902068	0.4708829	0.62936	0.13469248
cg03819089		0.750118	0.6523312	0.7630114	0.5807046	0.5913775	0.6706174	0.5820387	0.5060025	0.3143302	0.5180184	0.6642354	0.13468338
cg03043804	TCL1B	0.482695	0.9202784	0.6095627	0.8355875	0.6109325	0.783437	0.658854	0.7128845	0.5468409	0.6001575	0.5677839	0.13465546
cg25246894	SDS	0.155711	0.4463384	0.6242092	0.4003521	0.3491669	0.6668608	0.6877884	0.6572623	0.6818209	0.5904133	0.5426969	0.13461088
cg14833891		0.557768	0.6545858	0.5971209	0.549612	0.4979452	0.6519663	0.5590574	0.4956836	0.3501529	0.409055	0.4644696	0.13456234
cg07658449	CUX2	0.619819	0.8241862	0.7245182	0.7383423	0.7060974	0.8530684	0.7740414	0.6318565	0.5307388	0.5880309	0.6487622	0.13455654
cg24003542	MCC	0.730597	0.08362029	0.07715596	0.03467853	0.07292724	0.04889584	0.1270036	0.136456	0.4842593	0.1299844	0.1122226	0.134529608
cg06093039	GPR133	0.533641	0.7219318	0.5784129	0.7250137	0.7224486	0.7202979	0.6748331	0.5410191	0.48479	0.532989	0.5618385	0.13452704
cg03337057	TSKS	0.708227	0.3159326	0.4327159	0.2559779	0.3966936	0.3168801	0.4020241	0.5618046	0.6412049	0.4717891	0.313972	0.13451892
cg13493043		0.700373	0.803718	0.7936993	0.836912	0.782205	0.8503606	0.7712665	0.7053324	0.5444346	0.6652858	0.7080129	0.13451254
cg21160290	ABO	0.568491	0.6451144	0.8358695	0.6228464	0.6898085	0.6988873	0.5680822	0.5754943	0.458152	0.5962326	0.6221441	0.13448418
cg03165002	PCNT	0.874019	0.806564	0.788654	0.7627437	0.759428	0.7669355	0.7715163	0.7709327	0.7902992	0.103605	0.7756502	0.13446436
cg21208682	EIF2C2	0.574914	0.2008974	0.2972387	0.2441898	0.2425576	0.2079596	0.3095087	0.3614118	0.4698387	0.3907133	0.3334444	0.13441476
cg19901523		0.730625	0.4700383	0.4357098	0.5322192	0.5339678	0.4232696	0.4919848	0.7058005	0.7988296	0.5580815	0.5123714	0.13437262
cg03157509		0.518312	0.6627166	0.6755341	0.6042212	0.5417634	0.689926	0.6111617	0.5107734	0.3615206	0.4779232	0.5409513	0.13436622
cg16662938	GUCY2G	0.162367	0.7972462	0.5451653	0.7574366	0.6474577	0.7732888	0.2816017	0.6938581	0.7604974	0.6713185	0.4415021	0.13436336
cg08812108		0.535829	0.5182899	0.4448084	0.5227869	0.4036623	0.6595763	0.4675675	0.3715093	0.2790407	0.367524	0.3917792	0.13434062
cg01653942		0.544499	0.2207028	0.1730704	0.2925312	0.2486987	0.2418238	0.2928678	0.3354465	0.6039062	0.3608765	0.255332	0.13432042
cg26035071		0.46078	0.4011693	0.03877217	0.7708135	0.3792028	0.382679	0.4013857	0.4069375	0.03457234	0.4208912	0.03734856	0.134300294
cg21816685	MYOM2	0.419279	0.3094136	0.4043644	0.4063934	0.2786875	0.2692035	0.2181387	0.1820178	0.1474506	0.2274533	0.2215884	0.13428272
cg00601836	ESR1	0.568027	0.483845	0.6357622	0.5045871	0.4432676	0.5574021	0.438908	0.420103	0.2047608	0.4355845	0.4541768	0.13426618
cg11730559	TRPS1	0.484233	0.8832721	0.8148887	0.8570815	0.8170104	0.8869799	0.8522273	0.7513865	0.5803577	0.7326445	0.6713972	0.13424388
cg08684879		0.141766	0.3176878	0.481035	0.261668	0.4836517	0.2015803	0.306749	0.4926175	0.6306822	0.4377595	0.5489984	0.13423676
cg07342618		0.488876	0.8942265	0.844995	0.9363214	0.8687526	0.9261135	0.8945645	0.8128501	0.5894465	0.7057241	0.7967252	0.13421972
cg13685151	C1orf186	0.10244	0.8683228	0.8015837	0.8188741	0.8131239	0.8374747	0.8001267	0.7349304	0.5904647	0.6441696	0.6986085	0.13421586
cg00150025	PLA2G4F	0.544823	0.8386623	0.577635	0.8056135	0.6240388	0.8810484	0.8086356	0.5870397	0.5077181	0.5706559	0.5819497	0.1341998
cg11286742		0.266489	0.6865291	0.7485849	0.6825395	0.6401861	0.7790414	0.6319774	0.6114979	0.5011111	0.5486366	0.5726919	0.13419322
cg16036046	RIT2	0.212168	0.5863196	0.6679282	0.6046839	0.5492162	0.6156259	0.5842429	0.4013137	0.3678715	0.4801591	0.5192639	0.13418454
cg05878073	ABCD4	0.16502	0.4911948	0.4301837	0.4213227	0.4567978	0.4934192	0.3409118	0.299654	0.2135663	0.3394368	0.4288318	0.1341035
cg19872463	LAG3	0.318774	0.2373331	0.4366807	0.2549113	0.3848272	0.1666014	0.2289848	0.3972821	0.603004	0.4202666	0.5009903	0.13403482
cg19556774	SLC2A14	0.890586	0.0466839	0.3506015	0.0358882	0.1830645	0.04304386	0.2534805	0.1788112	0.3291303	0.2314066	0.3363726	0.133983848
cg17120366	MPP7	0.18795	0.7707094	0.6925048	0.7609333	0.6856495	0.8138037	0.7998108	0.6227587	0.4045777	0.6137607	0.6129197	0.13395462
cg26203572		0.379402	0.583157	0.6441321	0.5983731	0.5179327	0.651941	0.5687786	0.4434986	0.2810468	0.4997361	0.5327131	0.13395254
cg04110902	RUNX2	0.251128	0.5683667	0.6389086	0.553584	0.4851677	0.6077356	0.5673925	0.4451519	0.2492321	0.454041	0.4682972	0.13392958
cg05894754	UNC8	0.232138	0.6706358	0.7094751	0.4177527	0.5221057	0.5783737	0.4975548	0.3770121	0.2529026	0.4211804	0.6800459	0.13392944
cg11738485	HOOK2	0.524997	0.6502334	0.3767078	0.05408938	0.05491641	0.63898	0.6342186	0.6279275	0.706717	0.05195847	0.4237151	0.133921936
cg25810247	LIG4	0.590802	0.2961777	0.4856311	0.4046425	0.3246941	0.4084255	0.1756017	0.2924228	0.2631595	0.2939681	0.2249918	0.1338854
cg14364797	FNBP1	0.504719	0.5423359	0.6572455	0.5854886	0.6459526	0.4352312	0.6262414	0.6620184	0.9173059	0.678263	0.6517466	0.1338643
cg01294808	IRX1	0.889678	0.1600013	0.3564088	0.1654764	0.3623722	0.1612773	0.1906685	0.3838699	0.5775346	0.3078667	0.4148516	0.13385106
cg19640007	C4orf51	0.0900431	0.490824	0.5693738	0.4588931	0.4327102	0.5655378	0.41995	0.3427605	0.2967016	0.365813	0.4229291	0.13383694
cg01974091	DEGS2	0.728961	0.7893496	0.5796657	0.5686508	0.5039565	0.6301864	0.6989778	0.4477206	0.4105756	0.4329736	0.4125169	0.1338089
cg08391321	MCC	0.739945	0.08459427	0.07956272	0.09023938	0.07984778	0.06203394	0.1380446	0.1719279	0.4743083	0.1576203	0.1232342	0.133771442
cg02346342		0.535944	0.6026865	0.6101297	0.5681425	0.5299083	0.6399443	0.5335023	0.4603499	0.3067528	0.4693012	0.5121175	0.13375752
cg19242984		0.392941	0.7023113	0.5469508	0.6288075	0.521241	0.7074384	0.6099591	0.5144215	0.3040859	0.5074326	0.5021765	0.13373468
cg15212455	POU6F2	0.562526	0.4867922	0.6517817	0.728106	0.5444665	0.5641502	0.4266506	0.6532197	0.2416356	0.4965414	0.4886454	0.13372078
cg08165083	PEX14	0.459598	0.7389582	0.666305	0.603417	0.7027372	0.744971	0.6442448	0.5511452	0.479348	0.4819779	0.6311317	0.13370816
cg12502751		0.112736	0.558681	0.5701244	0.4477316	0.4233183	0.5198033	0.4467925	0.3942506	0.2126031	0.3530214	0.4445865	0.1336809
cg01934638		0.544988	0.8982013	0.8745326	0.8322644	0.8533726	0.8768695	0.8280245	0.7848762	0.4555612	0.7724914	0.8259565	0.13366612
cg25805837		0.642504	0.8346849	0.7238294	0.8288693	0.7344376	0.8422913	0.8014502	0.6758727	0.5390963	0.6224543	0.6569163	0.13366454
cg12073436		0.52055	0.5102261	0.6522902	0.5256904	0.5532273	0.4480923	0.5744291	0.6850362	0.8252602	0.6151965	0.6578669	0.13365252
cg12892666		0.29652	0.7616455	0.6307487	0.7734044	0.6689417	0.7616036	0.6568934	0.6792094	0.4595126	0.5656353	0.5668352	0.1336516
cg09179211	FAM3B	0.605604	0.1442665	0.3313648	0.1284642	0.2622524	0.09141319	0.1180372	0.2653886	0.5239361	0.299558	0.4190228	0.133636322
cg05876564	EFNB2	0.471026	0.2325881	0.5381543	0.2594165	0.574226	0.3465247	0.2943308	0.5280702	0.6848093	0.506354	0.6055117	0.13363328
cg02487331		0.801124	0.4319836	0.6461987	0.4263027	0.5180404	0.5772035	0.3454228	0.4252197	0.3379982	0.4214492	0.4014789	0.13363202
cg24320034	PRTFDC1	0.134968	0.3585883	0.701663	0.9092985	0.8629112	0.9217543	0.9084283	0.905845	0.3308987	0.2760154	0.6649047	0.13362464
cg00159243	SELPLG	0.308739	0.1752411	0.1966222	0.1885341	0.1340831	0.1556944	0.2448756	0.2827069	0.4602985	0.3129806	0.2173769	0.13361272
cg15023858	MITF	0.121957	0.7792664	0.7461256	0.6485875	0.7535138	0.7903188	0.6889795	0.6520386	0.4916144	0.5972576	0.6198985	0.1336047
cg14028671	NPDC1	0.44023	0.7506666	0.7523955	0.6798614	0.6822004	0.7094695	0.676514	0.6034948	0.4905852	0.5501237	0.5859438	0.13358638
cg08208480	BRSK2	0.579649	0.1068575	0.1524084	0.07176973	0.07165714	0.1538824	0.4403004	0.163092	0.3686905	0.1795428	0.07243838	0.133497782
cg04953552		0.689845	0.100306	0.3109464	0.2999972	0.3725026	0.2132837	0.1342573	0.1541326	0.0963743	0.1110877	0.133723	0.1334922
cg04077417	ABCA13	0.0806114	0.6189529	0.6115887	0.6018946	0.547571	0.6429784	0.5597416	0.4806797	0.3858419	0.428206	0.5012013	0.13346302
cg03079497	MYO1C	0.680755	0.205761	0.3004749	0.3453824	0.125614	0.2526564	0.3307901	0.4188889	0.4653649	0.4000797	0.2819801	0.133443
cg25661571	AXIN2	0.0878947	0.6600678	0.6758512	0.6373419	0.6754735	0.5198965	0.5779125	0.4240228	0.2428021	0.5824043	0.6743321	0.13343142
cg13883721		0.487275	0.4564765	0.5504215	0.3361683	0.4653155	0.5256537	0.367734	0.2959497	0.1750631	0.2945035	0.5337619	0.13340466
cg26120093		0.497725	0.9108891	0.7689305	0.8842354	0.710201	0.910004	0.8099896	0.7661716	0.620073	0.6690636	0.6521404	0.13336436
cg07584093	ESR1	0.411431	0.5422058	0.6713881	0.5070082	0.4674339	0.6101466	0.4488017	0.4840903	0.3053193	0.4147862	0.4784963	0.13333776
cg06518618	CACNA1H	0.639234	0.7047098	0.6872081	0.6520944	0.5807479	0.7040778	0.6335978	0.5361658	0.4278004	0.5138022	0.5510657	0.13328122
cg00919702	C1QL3	0.550852	0.8436551	0.7444686	0.8008125	0.1448667	0.8773944	0.7701848	0.8484467	0.869837	0.7724553	0.816531	0.1332515
cg14557864	TRIM6	0.581656	0.811639	0.8227097	0.8381757	0.320041	0.4832265	0.2580919	0.8573369	0.3633386	0.8499481	0.2810392	0.13320744
cg06586763	RUNDC2C	0.364143	0.4873213	0.5468044	0.4222076	0.4847506	0.428511	0.395875	0.376158	0.2645771	0.3941834	0.2729107	0.13317814
cg11508714		0.357432	0.1134812	0.2073559	0.1168841	0.1415708	0.08448113	0.1682423	0.275377	0.4313749	0.2743579	0.1802779	0.133171374
cg19976037	CCDC57	0.786499	0.8425385	0.1856082	0.4247731	0.3791242	0.7652488	0.4645793	0.4002761	0.2383042	0.4286649	0.3997391	0.13314584
cg15293181	SNTG2	0.572571	0.6711465	0.6907705	0.612801	0.7404831	0.771033	0.7594758	0.433104	0.6748176	0.402389	0.5509544	0.13309866
cg03839782	FAM65B	0.0791844	0.5169355	0.6662582	0.4432406	0.4673798	0.6556641	0.4935586	0.4056557	0.2717496	0.4208729	0.4921606	0.13309616
cg00901051		0.812558	0.1297607	0.2483478	0.1720483	0.172707	0.1086444	0.1925223	0.3037869	0.5275921	0.2495567	0.2234685	0.13308366
cg23670372	CASZ1	0.672225	0.7617339	0.8739691	0.6431735	0.7842522	0.8108022	0.6789799	0.623621	0.3819049	0.7143073	0.809763	0.13307096
cg08441803	SKAP1	0.623819	0.5413902	0.4305704	0.5361124	0.380768	0.5085505	0.4537199	0.3694869	0.1975974	0.323231	0.3881893	0.1330334
cg24671886	CAPZB	0.265561	0.5591759	0.6136567	0.5355865	0.4963776	0.6799868	0.4998712	0.4823495	0.2171779	0.4441042	0.5761489	0.13302636
cg13977835		0.059304	0.5453431	0.5763035	0.3789673	0.4056384	0.5553618	0.4793633	0.3588354	0.2634648	0.313303	0.3815686	0.1330158
cg13712197	NCOR2	0.466915	0.632334	0.8182708	0.5859585	0.6871227	0.7176402	0.6465416	0.450977	0.2679042	0.6211591	0.7897192	0.13300502
cg11855409	DGKB	0.130062	0.4996762	0.5755947	0.4795135	0.3900211	0.6750554	0.5109432	0.3909581	0.1744308	0.433502	0.4451083	0.1329837
cg00315395		0.210438	0.7616016	0.8215637	0.7705504	0.7750891	0.7879437	0.6851064	0.6124941	0.5441942	0.6085309	0.8015365	0.13297728
cg10123952		0.289177	0.3634009	0.4466665	0.2965738	0.2617247	0.3345338	0.2203906	0.2101852	0.1024322	0.2448175	0.2602267	0.1329695
cg16505233	EDEM1	0.105875	0.3765101	0.2708469	0.3243464	0.3338752	0.2744132	0.3963415	0.4707163	0.7565456	0.4043737	0.2168186	0.13296078
cg23165164	NTM	0.363277	0.483017	0.5490627	0.4791559	0.4067131	0.5120336	0.4303107	0.336882	0.1794417	0.3578401	0.4608526	0.13293104
cg04396791	SHANK2	0.72909	0.1422877	0.355278	0.1140943	0.2945733	0.07044218	0.2007127	0.3393208	0.4776431	0.3013733	0.3222724	0.132929364
cg27609217		0.0632576	0.4444418	0.1872714	0.4863067	0.2612366	0.3737107	0.521704	0.444878	0.6660457	0.4659671	0.3189324	0.132912
cg10804726	DNAI2	0.724664	0.03411916	0.1236372	0.08825603	0.09603695	0.3331591	0.09067874	0.2656398	0.3042494	0.2798946	0.3991967	0.13289016
cg15848031	MSX1	0.675999	0.7324227	0.6972543	0.6803173	0.6836358	0.6342385	0.5891256	0.510251	0.4584925	0.5951784	0.6104085	0.13288252
cg15994467	GRASP	0.577189	0.3266372	0.4277998	0.2473418	0.3470602	0.2526126	0.2881537	0.4263564	0.6798905	0.438794	0.4325432	0.13285724
cg10541663		0.447122	0.5841555	0.6028543	0.5693271	0.4782065	0.63618	0.5396269	0.47646	0.2486117	0.4577323	0.4841689	0.13282472
cg26073856	FABP2	0.325536	0.5599046	0.650773	0.50247	0.4127961	0.5679659	0.4846312	0.3823962	0.2575596	0.4181874	0.4871049	0.13280606
cg00063174	WDR69	0.724186	0.08351098	0.06138357	0.05658412	0.0570103	0.04513444	0.06973648	0.1814967	0.4957804	0.09554657	0.1250183	0.132791008
cg02291010	CAST	0.273737	0.1008191	0.6047138	0.6798002	0.6812743	0.7070003	0.6804941	0.6502056	0.7566931	0.6846442	0.665525	0.13279086
cg03462096		0.15376	0.6892565	0.6623449	0.6675338	0.5979609	0.71797	0.6224092	0.5239096	0.3812148	0.5620455	0.5816063	0.13277614
cg14724419	C11orf93	0.296362	0.814104	0.5953898	0.7309235	0.5909696	0.7964314	0.6894978	0.5266249	0.5921615	0.5487167	0.5069401	0.13277546
cg16692090		0.251362	0.7123931	0.7058123	0.6515794	0.6387728	0.7167974	0.5900038	0.5622129	0.4431602	0.5990444	0.5670614	0.13277446
cg07052524	SELV	0.31771	0.8466187	0.5659233	0.8116261	0.6762573	0.8568939	0.7739934	0.6398808	0.5152826	0.6136856	0.5507293	0.13274952
cg15267232	GATA3	0.86128	0.2957239	0.1543499	0.3863958	0.1750036	0.2083502	0.3484226	0.3604859	0.6166472	0.3373749	0.2204928	0.13272
cg23591609	BEST3	0.508217	0.6470263	0.7459481	0.7411186	0.6569169	0.7014617	0.6632783	0.5383414	0.3363039	0.5906888	0.7002668	0.13271848
cg12060499		0.718309	0.1614993	0.2955563	0.2115014	0.1853498	0.0968828	0.2201231	0.2954093	0.5414655	0.337889	0.21939	0.13269746
cg18413706	ERG	0.150613	0.2479436	0.2242153	0.2650927	0.2441103	0.229134	0.3012244	0.3798595	0.5584428	0.3652768	0.2690824	0.132678
cg06201680	WDR86	0.821926	0.1295382	0.4515049	0.2233871	0.4027621	0.08503988	0.2120513	0.4093242	0.4525553	0.4152626	0.4660409	0.132600424
cg14121472	ITFG2	0.3507	0.7655792	0.7780867	0.7571022	0.730774	0.8073557	0.6307247	0.6465328	0.5364187	0.6122956	0.7500246	0.13258028
cg07198365		0.423692	0.9089106	0.7209163	0.8767521	0.7957499	0.9137981	0.8229353	0.704696	0.6011399	0.7058769	0.7186113	0.13257352
cg06902765	ANGPT1	0.470079	0.7933831	0.810581	0.7825027	0.753415	0.8199954	0.7200274	0.6532283	0.5179139	0.6613816	0.7445462	0.13255596
cg13861904	NOTCH1	0.412249	0.231775	0.4555621	0.2742375	0.4770947	0.1941934	0.3359168	0.419338	0.6408021	0.4510378	0.4484383	0.13253406
cg12584960		0.647773	0.6559898	0.4199153	0.6159663	0.58509	0.5194107	0.4804223	0.1984715	0.4653199	0.5101221	0.4795555	0.13249616
cg02892357	TRPM2	0.708547	0.7301345	0.7308465	0.6284695	0.6916528	0.6594421	0.5588399	0.4226784	0.5454195	0.5783917	0.6728747	0.13246824
cg13797425	HSP9AA1	0.590802	0.1579896	0.1311315	0.2342062	0.1320482	0.1118991	0.2599663	0.2705202	0.4695808	0.257815	0.1717116	0.13246386
cg04195226	PIGL	0.186384	0.5556521	0.6509318	0.5407646	0.5550483	0.6753812	0.5430744	0.4063951	0.2699388	0.5292892	0.5668346	0.13244918
cg15171155		0.253778	0.6038593	0.5263095	0.5446659	0.4173536	0.645453	0.5068537	0.4013254	0.3252084	0.3979583	0.4442386	0.13241138
cg03783110	PITPNA	0.375112	0.6269723	0.6380793	0.5467412	0.5897596	0.6752962	0.5679272	0.4847754	0.3096671	0.4879521	0.5647474	0.13235588
cg25587069	SPARC	0.468383	0.1006565	0.06909414	0.09456244	0.1003539	0.05812024	0.1352693	0.2212939	0.3969741	0.2156427	0.1152393	0.132326416
cg09611599		0.37203	0.452812	0.4048907	0.5924884	0.5005773	0.4277763	0.6048872	0.6083746	0.677285	0.5976302	0.5519811	0.13232268
cg19954017	UTS2R	0.719468	0.1740297	0.2650788	0.1716232	0.2931553	0.1176639	0.2614683	0.3121086	0.5349247	0.2955216	0.2788908	0.13227262
cg23401088	TANC1	0.149832	0.5339033	0.721369	0.4877212	0.4961961	0.6052345	0.5016649	0.4113466	0.2412182	0.4496605	0.5791712	0.13227254
cg09451320		0.748349	0.8087656	0.6309224	0.8291666	0.5959468	0.7816252	0.6585039	0.6730864	0.4379442	0.5989473	0.6166065	0.13226766
cg11235741	MEX3B	0.825176	0.09384328	0.1122682	0.1104461	0.07514018	0.0806399	0.1662746	0.2576413	0.3605612	0.1841255	0.1648857	0.132230128
cg07412315		0.60881	0.2885928	0.5476581	0.3253989	0.3566215	0.4032426	0.3302527	0.2072616	0.03646564	0.3072783	0.3791294	0.132225252
cg08924619	COL4A2	0.432773	0.8961785	0.8707617	0.8827269	0.8662739	0.9110433	0.8324959	0.7081288	0.6212529	0.7379133	0.8661356	0.13221156
cg04520169	HCG4P6	0.551092	0.6228318	0.5142514	0.3592359	0.5614979	0.6099412	0.3799861	0.1858249	0.6105893	0.5453205	0.2849942	0.13220864
cg01898377		0.391024	0.9073614	0.8770036	0.8800017	0.8867062	0.9071245	0.8285938	0.7921852	0.5771933	0.7512023	0.8480356	0.13219744
cg17128947	CPLX1	0.687443	0.1502201	0.5163651	0.1633071	0.4650683	0.1255793	0.1970836	0.3148001	0.570389	0.4496063	0.549615	0.13219082
cg03217954	SLC3A1	0.302403	0.8098181	0.7581947	0.8058294	0.7753043	0.8139482	0.7618677	0.6354452	0.457621	0.6886995	0.7585242	0.13218742
cg17066349	CIT	0.245588	0.5414013	0.699453	0.503583	0.5518963	0.583627	0.4856306	0.3889082	0.2006413	0.4990849	0.6448081	0.1321775
cg04879755	TMEM11	0.58087	0.1199084	0.1091889	0.1078508	0.09280322	0.07266143	0.1502761	0.2742343	0.3785846	0.2229295	0.1371925	0.13216085
cg00299070	RYR2	0.298436	0.7584935	0.6611303	0.7745211	0.7187523	0.798175	0.729176	0.6258355	0.542793	0.5584716	0.5940288	0.13215346
cg18186478	SLC25A37	0.734604	0.506834	0.5732487	0.5595314	0.4401529	0.5850258	0.4952028	0.4000256	0.2647055	0.3998629	0.4442456	0.13215008
cg13093338		0.190784	0.7389995	0.6939985	0.7079934	0.6316657	0.7626701	0.6794256	0.6438861	0.4622294	0.5090644	0.5800254	0.13213926
cg01021196		0.327927	0.844736	0.801375	0.7875598	0.748953	0.8653325	0.7502328	0.7229725	0.5448675	0.6496145	0.7196279	0.13212822
cg06797069		0.181588	0.7257837	0.6864893	0.7293372	0.6840721	0.7629805	0.701225	0.5955977	0.497976	0.5730828	0.5603386	0.13208854
cg06996147		0.50504	0.6344787	0.7074046	0.5546984	0.5799544	0.6469775	0.5606169	0.5079215	0.3338757	0.4501874	0.6104912	0.13208418
cg17236709	THY1	0.539976	0.1690622	0.3665259	0.1519921	0.3493493	0.1287114	0.2454012	0.3363499	0.4825695	0.3794073	0.3822505	0.1320675
cg23896850	TBC1D3H	0.251348	0.2039799	0.550433	0.5307541	0.123126	0.4651787	0.6094243	0.6315506	0.5922024	0.1605908	0.539869	0.13203308
cg16653901	SKP1	0.502256	0.5704571	0.6041217	0.4795626	0.513119	0.5784066	0.4766424	0.4048854	0.2411543	0.4427996	0.5200342	0.13203022
cg15197050		0.262762	0.64091	0.6754911	0.5438911	0.5690414	0.6395255	0.58068	0.4660406	0.2761409	0.5015945	0.5844327	0.13199408
cg01823853	HIBADH	0.107881	0.5718712	0.6995314	0.590638	0.5770181	0.6773973	0.5971335	0.4768061	0.3555528	0.4767079	0.5503207	0.131987
cg03472130	THSD4	0.0979472	0.629083	0.673615	0.5596141	0.5124892	0.6311265	0.5092959	0.4920352	0.3739434	0.4476289	0.5236944	0.131866
cg12524428	PPP2R2B	0.105875	0.5614211	0.4288368	0.4295464	0.3753415	0.5438161	0.4649684	0.2934674	0.240511	0.2979568	0.382833	0.13184506
cg17187762		0.325691	0.4020576	0.5122398	0.3097223	0.3567779	0.4029818	0.3201562	0.2188848	0.08562655	0.3008815	0.3990851	0.13182905
cg25122369	MECOM	0.624169	0.5846549	0.63574	0.5986096	0.5282325	0.6779233	0.5556756	0.426233	0.4502409	0.4231828	0.510683	0.131829
cg26660312	WIPI2	0.506375	0.5610837	0.587145	0.5524864	0.6176205	0.4962216	0.6062959	0.6839804	0.8554199	0.6390518	0.6887783	0.13179382
cg24871596	T	0.645685	0.8192874	0.7539975	0.8056592	0.7395434	0.781987	0.7530506	0.8119607	0.4576581	0.7866027	0.4322637	0.13178774
cg14538785		0.113721	0.6826196	0.6875677	0.653278	0.6134264	0.7164882	0.6328748	0.5256637	0.4070693	0.5842708	0.5445762	0.13178502
cg22121557		0.843633	0.2141989	0.2538799	0.172034	0.1802383	0.1851208	0.2693707	0.3969522	0.4541407	0.2653424	0.2784948	0.13176578
cg04795638	FAM18B2	0.407152	0.5948822	0.6958898	0.7398777	0.5308365	0.7118085	0.5623055	0.5262961	0.4917767	0.5274241	0.5066909	0.13176028
cg21810411	HLA-DRB1	0.122344	0.4427425	0.704183	0.5483969	0.3783822	0.7715279	0.7612737	0.4909605	0.8587944	0.652865	0.7399321	0.13171864
cg16332927	C6orf129	0.567905	0.8129658	0.8546444	0.7993843	0.7934102	0.8246036	0.7344988	0.6378198	0.5494937	0.7022671	0.802353	0.13171518
cg10014470	ACTN2	0.305954	0.8420851	0.7351397	0.7949808	0.7295709	0.8409559	0.78188	0.6825462	0.5351478	0.6395029	0.6451442	0.13170226
cg07947531		0.382026	0.7598423	0.73573	0.7594916	0.7292764	0.7782277	0.7187474	0.6130341	0.4798642	0.6353826	0.6570356	0.13170082
cg25498969	STAG1	0.181917	0.5788012	0.6147138	0.4984048	0.4417825	0.6483013	0.5132885	0.4768387	0.2498929	0.3871082	0.4965764	0.13165978
cg12749132	LOC1132111	0.919037	0.03826	0.3225532	0.04365314	0.279199	0.04790149	0.09478793	0.2047129	0.4034847	0.3294288	0.3572462	0.13161874
cg15370982	CUGBP2	0.61237	0.8991328	0.8037385	0.6710284	0.7731382	0.9143888	0.8282534	0.6323057	0.5799147	0.65984	0.7030591	0.13161076
cg09015973	ARHGEF4	0.583806	0.2093892	0.387083	0.1579838	0.4060317	0.208656	0.2311409	0.4398789	0.572009	0.3973532	0.3865813	0.13156392
cg08066024	NRXN1	0.176078	0.6735471	0.6951354	0.6000758	0.5655839	0.6582569	0.5700647	0.5280952	0.399791	0.506355	0.5306587	0.1315269
cg00128718		0.256266	0.8368907	0.7632555	0.8258384	0.7882196	0.7952288	0.8232096	0.835242	0.4577036	0.7839344	0.4518395	0.13150078
cg02586212	RGS1	0.354457	0.4982244	0.5614416	0.4906888	0.5505108	0.4170666	0.5209186	0.6168984	0.8238908	0.5795683	0.6340055	0.13146988
cg08985785	KCNK5	0.557079	0.5374483	0.3983011	0.5645796	0.4026537	0.4746222	0.4194803	0.4082664	0.2836	0.3589997	0.2500429	0.13144312
cg27578439	FAM18B	0.609831	0.7791124	0.7678847	0.7307314	0.7184426	0.7612573	0.6827056	0.6139135	0.4843129	0.6262693	0.6932614	0.13139314
cg18528073		0.113413	0.6324726	0.7035652	0.5590937	0.5700433	0.6618888	0.5600463	0.4252437	0.3692324	0.5798612	0.5357181	0.13139238
cg13239848		0.244855	0.1129308	0.1719546	0.1151931	0.08823748	0.1130987	0.1506988	0.287149	0.4580394	0.2180236	0.1444286	0.131384944
cg00088844		0.545203	0.1694175	0.1357143	0.1565859	0.1532117	0.1189318	0.2254546	0.3297249	0.3911046	0.269173	0.1752688	0.13137294
cg16440561	SPEG	0.757266	0.4556818	0.5516634	0.5349082	0.45481	0.4841441	0.5731633	0.6586807	0.7843107	0.6151689	0.5067456	0.13137234
cg26946092		0.270227	0.5899666	0.5571059	0.5445224	0.4943346	0.6058508	0.5319201	0.431249	0.301176	0.4232724	0.4473353	0.1313655
cg19307645	KIAA1429	0.684193	0.2674301	0.1576862	0.206943	0.1425366	0.04864958	0.2742351	0.3756913	0.258868	0.3007836	0.2701297	0.131292444
cg04546573	GULP1	0.138781	0.5224202	0.5991731	0.4907927	0.4682567	0.5431184	0.4559307	0.3935585	0.295174	0.4030863	0.4196421	0.1312739
cg00263248	C14orf64	0.325917	0.481205	0.6413306	0.451889	0.4885794	0.5188619	0.4880067	0.3584979	0.1842186	0.4010223	0.4937691	0.13127026
cg01512719		0.535638	0.9131704	0.8964399	0.9041499	0.9029746	0.9262751	0.8504339	0.7482615	0.6168802	0.8028407	0.8683557	0.13124758
cg21639922	PDE9A	0.644669	0.1038518	0.7649105	0.7002948	0.6652334	0.7618005	0.7140102	0.6668523	0.8321405	0.6926182	0.7464927	0.13120458
cg01098234		0.543266	0.8673171	0.812132	0.7709736	0.8517864	0.8413825	0.7707417	0.6912082	0.6011053	0.6628183	0.7621303	0.13111756
cg03079754	MUC15	0.46677	0.5938835	0.494202	0.6094049	0.3735318	0.5672262	0.4778921	0.4299783	0.3166325	0.367399	0.3908377	0.13110176
cg17322044		0.464041	0.425928	0.6603956	0.3794816	0.5027124	0.4320516	0.3183526	0.2991033	0.1396496	0.4510162	0.5369944	0.13109062
cg02963266	BCL11B	0.624932	0.4755462	0.6332775	0.4728201	0.437701	0.5437204	0.4750347	0.3335127	0.1819947	0.3818555	0.5352186	0.1310898
cg22799510	PROK2	0.372352	0.7369497	0.6995716	0.7726166	0.6070375	0.807647	0.6562272	0.6618679	0.4960227	0.5590854	0.5954255	0.13103874
cg16814483		0.641627	0.3312715	0.5091833	0.3823284	0.352427	0.4521666	0.2428373	0.3391926	0.2515704	0.3341464	0.2045227	0.13102148
cg10186131		0.508681	0.2096145	0.5421908	0.2327412	0.4453787	0.1518296	0.2775922	0.3904725	0.5799234	0.4759987	0.512833	0.131013
cg14216252	ROR1	0.129307	0.7679207	0.6365729	0.767533	0.6039456	0.7834283	0.7104954	0.6052597	0.4784461	0.5681215	0.542142	0.13098716
cg18247055	SPAG6	1.11834	0.139698	0.1226238	0.1255567	0.09990871	0.1233149	0.1285399	0.3012817	0.4053336	0.1882928	0.2425457	0.130978318
cg10216872		0.218682	0.5388211	0.6901797	0.5569037	0.5131299	0.652241	0.5465156	0.4848192	0.2834711	0.4623719	0.5192518	0.13096916
cg18833880	EBF3	0.597343	0.9340739	0.7197984	0.893739	0.7328479	0.9137712	0.8740178	0.7887303	0.5551956	0.6815935	0.6399326	0.13095212
cg10747118		0.531326	0.05656303	0.0421516	0.07771897	0.03254447	0.05143507	0.07184478	0.1618099	0.4374181	0.1591408	0.08491208	0.130942504
cg09942166		0.529536	0.862641	0.7265123	0.8179695	0.7604704	0.8533395	0.7793615	0.708651	0.4989386	0.6667613	0.7125345	0.13093716
cg16377923	BDH1	0.217024	0.7979162	0.7675297	0.8112809	0.7702474	0.7978548	0.7474981	0.6135102	0.4833212	0.6761032	0.7697322	0.13093282
cg13002109	KALRN	0.0609786	0.8230161	0.4344251	0.8038782	0.7234647	0.4888531	0.8115953	0.8247912	0.8772923	0.723712	0.6907415	0.13089902
cg09386771	HN1L	0.507085	0.8245401	0.7022019	0.8373595	0.755832	0.8361119	0.7914519	0.6996568	0.5535451	0.6278185	0.6290876	0.1308971
cg09316954	RLTPR	0.617064	0.4191936	0.5567436	0.4123558	0.4894398	0.544984	0.4645891	0.3039175	0.1131258	0.4256414	0.4610102	0.13088656
cg05275595	CD177	0.241753	0.2512371	0.2980525	0.4182707	0.3419625	0.3082371	0.4251003	0.56694	0.3529647	0.4552554	0.4718772	0.13087554
cg23035172	MIR34	0.391814	0.7566173	0.8009361	0.6591788	0.7767506	0.7414321	0.7045625	0.5973221	0.5205845	0.5639451	0.694149	0.13087034
cg27121342	MAP1LC3B	0.36192	0.9054729	0.9005592	0.9222731	0.9025168	0.9363296	0.9150897	0.9079006	0.2754005	0.9051778	0.909283	0.13086
cg12406391	ESPN	0.410885	0.1257865	0.2403475	0.1550725	0.1703868	0.11622	0.183092	0.2801486	0.4307379	0.3291276	0.2388822	0.130835
cg18237739	TMEM26	0.109748	0.6306543	0.7347857	0.6225841	0.6162653	0.6154027	0.5593245	0.5349068	0.4129145	0.4759791	0.5824265	0.13082814
cg09038962		0.516866	0.9158411	0.867875	0.8969345	0.9037393	0.9369129	0.8350921	0.7759877	0.628812	0.8102968	0.8170603	0.13081078
cg10767420		0.656619	0.7170979	0.5079126	0.6572617	0.449965	0.7200626	0.6474069	0.5322822	0.3112774	0.4565672	0.4507422	0.13080478
cg12076115		0.587096	0.6405933	0.7525467	0.7463256	0.6952905	0.9541638	0.952499	0.9550844	0.9671665	0.8050974	0.763005	0.13078648
cg07560741		0.453373	0.6035641	0.765208	0.6186592	0.7491323	0.7450351	0.5494339	0.5372126	0.466105	0.5524631	0.7224724	0.13078234
cg11766577	C21orf56	0.893019	0.7226465	0.6169518	0.873611	0.6727247	0.8205393	0.8901829	0.9272912	0.9837788	0.8805451	0.6785357	0.13077208
cg18474072	DIP2C	0.449832	0.6696247	0.5358344	0.6229919	0.5557298	0.7579626	0.683952	0.5162897	0.3799806	0.4738733	0.4342321	0.13076314
cg18927077		0.629127	0.3176284	0.3880081	0.3550286	0.2420482	0.3864366	0.4407105	0.4751512	0.5478493	0.4128096	0.4663101	0.13073616
cg10987624	LAMC1	0.10915	0.5926797	0.7148316	0.6358073	0.5764371	0.6347876	0.5495052	0.5048021	0.3577069	0.5150226	0.5741019	0.13068092
cg12420107	VTRNA1-1	0.632408	0.4473993	0.2868248	0.3418013	0.4079978	0.2818754	0.4136359	0.04723389	0.2980507	0.2714782	0.08209731	0.13068052
cg04394641	SDHB	0.135223	0.7193463	0.8038051	0.6886821	0.7354823	0.6943282	0.6100334	0.5745925	0.4280114	0.6016008	0.7741455	0.13065208
cg05924537	LRRC31	0.180736	0.8319436	0.7291688	0.7982074	0.7137915	0.7729007	0.7738379	0.654566	0.4986433	0.6545686	0.6111856	0.13064212
cg24530489		0.9175	0.5497925	0.481503	0.6322255	0.6003472	0.5778803	0.5433459	0.5484973	0.2320325	0.5043052	0.3603825	0.13063702
cg10837783	LCK	0.833518	0.8062998	0.6280568	0.8337464	0.612281	0.7346395	0.6172708	0.6919628	0.4925145	0.5357571	0.6244218	0.1306193
cg15659713	TACC1	0.534571	0.1272898	0.423018	0.2058223	0.2812194	0.1995745	0.1933012	0.3239686	0.573447	0.3870724	0.4120285	0.13057874
cg06595211		0.564856	0.8028365	0.783609	0.7053151	0.7280525	0.741276	0.6476344	0.5551898	0.4659107	0.6427197	0.796785	0.1305699
cg17901924	PCNXL2	0.282095	0.5456644	0.5754986	0.5073566	0.4004586	0.614593	0.4860581	0.4312234	0.2449799	0.3681334	0.4604164	0.130552
cg25191041		0.755053	0.1674842	0.1263356	0.2335949	0.1306063	0.1951153	0.2577002	0.2942952	0.4872666	0.2842885	0.1823303	0.1305489
cg24233426		0.56717	0.07854302	0.1164616	0.08755382	0.1051072	0.06106932	0.1218387	0.2139066	0.4211687	0.2183487	0.1261538	0.130536308
cg03826618		0.456022	0.2682119	0.4281597	0.2344836	0.3081453	0.5003917	0.2152806	0.1940988	0.1617502	0.2278513	0.2877661	0.13052904
cg20079298		0.849729	0.5090063	0.4839438	0.5127289	0.4103121	0.5866455	0.5045001	0.3553636	0.2456988	0.3170148	0.4275457	0.13050272
cg24704396		0.509837	0.9302049	0.8091813	0.9058524	0.811758	0.9282892	0.8725319	0.8062194	0.5872796	0.7438868	0.7228792	0.13049778
cg26239816	CRYBB2	0.450397	0.9371951	0.7935947	0.9191878	0.8372786	0.9372889	0.8630257	0.7680686	0.6491129	0.6972694	0.7947002	0.13047366
cg04308089	NR2F2	0.468224	0.1812119	0.0928697	0.1852409	0.09768411	0.09766153	0.1615231	0.319875	0.3391274	0.3162147	0.1702614	0.130466692
cg16664523	PIK3R1	0.22289	0.5476277	0.7086093	0.3999658	0.5100877	0.4630717	0.3779345	0.3811245	0.2559008	0.4011805	0.5609255	0.13045928
cg18760534		0.573336	0.7238007	0.6733682	0.6948184	0.5486593	0.7530506	0.6324119	0.5661311	0.4079857	0.5752672	0.5596548	0.1304493
cg22254463	EXPH5	0.233712	0.5364265	0.5202554	0.531246	0.4388292	0.6368176	0.523359	0.3750457	0.1738922	0.4390385	0.500016	0.13044466
cg08617354	CTNNA3	0.258781	0.7016401	0.6957629	0.6640955	0.5958561	0.7307715	0.5908968	0.5465112	0.4820561	0.538947	0.5776321	0.13041658
cg22544679	SLC22A23	0.612333	0.8184119	0.7767967	0.8206472	0.8004943	0.8533697	0.7793971	0.686163	0.5481174	0.677976	0.7259895	0.13041536
cg09636214	PAPLN	0.542275	0.4381264	0.4320508	0.4057019	0.3744035	0.1613355	0.4063961	0.446566	0.6442631	0.5135147	0.4528837	0.1304011
cg01289874	HELZ	0.337601	0.725635	0.8622103	0.6607494	0.6833554	0.5503312	0.4008231	0.6418954	0.5887504	0.6411127	0.5577361	0.13039272
cg03585053	HDAC4	0.721828	0.7927294	0.6689322	0.7644793	0.6984878	0.7905744	0.7449822	0.6369767	0.4787252	0.5910227	0.6115586	0.13038754
cg24936781	INPP4B	0.236712	0.6407993	0.670543	0.652205	0.565194	0.6349482	0.5386241	0.5370341	0.5186656	0.5263419	0.3910973	0.1303853
cg04076766	ANKRD53	0.53711	0.417603	0.2503585	0.3708675	0.2311401	0.1974639	0.4413152	0.3958463	0.6052042	0.3213473	0.3556191	0.13037982
cg02886375		0.610427	0.7340702	0.8678706	0.8187943	0.7186962	0.775329	0.6961401	0.6432016	0.529706	0.6081126	0.7857833	0.13036334
cg04955485		0.298948	0.6193268	0.61018	0.5818943	0.5766996	0.5359495	0.6396389	0.8015346	0.8312348	0.6749831	0.6284754	0.13036332
cg13207630		0.489144	0.1139451	0.4393375	0.2404377	0.1979884	0.3059807	0.522477	0.3115873	0.388615	0.3592905	0.3675018	0.13035644
cg02458062	HOXB3	0.583564	0.8557795	0.8069566	0.8406857	0.8344042	0.8586328	0.8124875	0.6919559	0.5398539	0.6949762	0.8054526	0.13034654
cg03299990		0.408932	0.2702972	0.241701	0.4153145	0.1763586	0.4243445	0.126674	0.2267762	0.1249779	0.205948	0.1919849	0.13033096
cg03415545	ADH1C	0.428205	0.7211595	0.7351018	0.6683807	0.7270012	0.6955613	0.5850597	0.5471665	0.4271975	0.5985045	0.7376269	0.13032988
cg17826834	NR2F2	0.393306	0.1655795	0.09290948	0.1583769	0.142491	0.1413105	0.1478535	0.2815241	0.4404549	0.3247098	0.1577521	0.130325404
cg15129663	FMO1	0.29005	0.7894784	0.6884564	0.7661608	0.6994103	0.7638949	0.6855546	0.6543602	0.486336	0.6223908	0.6072049	0.13031086
cg09249980	CACNA1H	0.351021	0.8134737	0.7496427	0.7812597	0.6758556	0.8258467	0.7538071	0.6809483	0.5692428	0.5973858	0.5931468	0.13030952
cg03325407	BCL2L15	0.0575862	0.4856352	0.491901	0.3791758	0.5133474	0.5928266	0.3770766	0.3463438	0.1902021	0.3787591	0.5190638	0.13028812
cg02582848		0.417529	0.5738648	0.6285604	0.5763581	0.5677183	0.5929549	0.5437887	0.4433343	0.2378358	0.4812983	0.5817974	0.1302804
cg12770539	EEPD1	0.203659	0.1763527	0.1913649	0.2606668	0.2133804	0.1953942	0.23767	0.3588877	0.566452	0.3164779	0.2090522	0.13027616
cg24668570	KNDC1	0.859496	0.09061084	0.09338029	0.6701452	0.1028552	0.1115728	0.09395492	0.09022518	0.04994104	0.08694711	0.09639479	0.130220258
cg06034127	SPATA13	0.383076	0.1523883	0.187753	0.1411644	0.1943344	0.08125205	0.1900502	0.2639449	0.5053269	0.2486385	0.20002	0.13021767
cg08441314	SORL1	0.306985	0.8156162	0.5557099	0.7533826	0.6796086	0.7662376	0.7096376	0.6470255	0.5020024	0.5524963	0.50844	0.13019062
cg14509809	ABR	0.741313	0.7248088	0.7042222	0.7216496	0.7200737	0.7549546	0.7320315	0.5920392	0.433176	0.5794855	0.6380641	0.13018252
cg07302677	KCP	0.709658	0.7808118	0.8304092	0.6352844	0.738327	0.8293418	0.7039394	0.5430362	0.4901588	0.6104438	0.815738	0.1301716
cg14275880	LOC286238	0.0755656	0.6305647	0.7258841	0.6181957	0.5474279	0.72819	0.5865994	0.5176735	0.3501171	0.5582671	0.5867884	0.13016338
cg15417875	WDR66	0.521305	0.9192066	0.8909072	0.9165246	0.8539912	0.9207898	0.8663291	0.7531708	0.5983262	0.7519063	0.8809286	0.13015168
cg22173752	TMED7-TICAM2	0.785396	0.03507286	0.3189987	0.009446089	0.3802489	0.009712593	0.007066909	0.02052925	0.01249921	0.03625742	0.02637136	0.130150999
cg09077096	CARD11	0.514902	0.810825	0.5579549	0.8042074	0.5785697	0.8513826	0.7675499	0.6471644	0.4443787	0.5518776	0.5413061	0.13013258
cg12343363	C13orf39	0.593552	0.6142251	0.6921739	0.6031945	0.6183116	0.6069692	0.5331666	0.4145205	0.3949105	0.5029923	0.6386324	0.1301304
cg06762877	KCNJ16	0.161197	0.8205472	0.6838775	0.7641977	0.6623127	0.8206614	0.7292537	0.6704021	0.5428946	0.5901701	0.5682661	0.13012198
cg07646791		0.802742	0.170499	0.4301604	0.2734833	0.3524124	0.1891609	0.3649007	0.3344381	0.410953	0.4515413	0.5044598	0.13011538
cg14116056	DPY19L1	0.22077	0.7759523	0.6862513	0.7130508	0.6542144	0.7632469	0.6116636	0.635092	0.5636314	0.5455472	0.5862603	0.13010424
cg13026754	FAM181A	0.473017	0.806783	0.6864324	0.7976202	0.7235554	0.8085703	0.7464244	0.6593504	0.5028851	0.5923867	0.6714025	0.13010244
cg22446491		0.474432	0.8088878	0.4962728	0.7682853	0.5565205	0.7724884	0.6554024	0.617089	0.5139728	0.4888213	0.4766667	0.13010052
cg25503381	THBS1	0.477468	0.4620956	0.4837785	0.4491245	0.3659525	0.5039762	0.4640442	0.3465278	0.2333428	0.1091038	0.4614678	0.13008818
cg15021238	ITGA6	0.0506367	0.617377	0.6671803	0.6750932	0.631058	0.6816106	0.5884367	0.4653693	0.4867794	0.4760675	0.6052474	0.13008376
cg08522340	CTSC	0.204657	0.4733734	0.2709207	0.4655916	0.4344862	0.3028731	0.4536749	0.5559174	0.7873405	0.4837603	0.3169695	0.13008352
cg13106758		0.176471	0.1441514	0.1487121	0.08782762	0.156312	0.07994071	0.1523228	0.2096359	0.4511746	0.2053508	0.2487877	0.130065594
cg18596369	NRTN	0.67776	0.4872507	0.5677766	0.5255079	0.627188	0.5746442	0.5134444	0.5109811	0.3140006	0.4272443	0.3664412	0.13005116
cg25893560	KCNJ1	0.354995	0.7581073	0.8600866	0.8047158	0.8288404	0.8079862	0.7880041	0.6496915	0.4935615	0.6886649	0.7895883	0.1300452
cg02568479		0.242029	0.7321476	0.6652803	0.659757	0.6309425	0.6751668	0.3830922	0.6382892	0.563487	0.5656317	0.562746	0.13000962
cg10336025	ACPL2	0.113698	0.5342995	0.8244071	0.5352449	0.8318025	0.8928146	0.9034662	0.8947195	0.8940589	0.8262277	0.7499871	0.12997816
cg10513992	SLC22A23	0.366228	0.8631993	0.8662532	0.8696204	0.8338684	0.5527396	0.8829767	0.8517576	0.2219866	0.5574046	0.821713	0.12996848
cg10406360	INPP5A	0.50234	0.860975	0.789976	0.8371477	0.8248109	0.8343696	0.7834048	0.6919996	0.5556909	0.6880855	0.7784684	0.129926
cg15348679		0.669786	0.8795636	0.8164962	0.8180422	0.8537572	0.8288038	0.7411594	0.7274427	0.5501031	0.7300801	0.7983236	0.12991082
cg17212791		0.250055	0.5056771	0.6220351	0.4653984	0.5593792	0.5858691	0.4755433	0.4278233	0.1764816	0.4439885	0.564983	0.12990784
cg10621924	POU6F2	0.491176	0.7117035	0.7416188	0.8317596	0.7049232	0.7720456	0.6474599	0.7276972	0.4641055	0.6433358	0.6300362	0.12988322
cg24419602		0.388347	0.8523031	0.80364	0.8547394	0.8219405	0.1218521	0.8720693	0.8172598	0.8591378	0.7990717	0.7562969	0.12987208
cg12046183		0.194171	0.8015195	0.8008471	0.7780771	0.6533255	0.7813492	0.7755817	0.08877914	0.8615424	0.6705829	0.769422	0.129842052
cg17516809		0.679837	0.7577621	0.5975345	0.7995769	0.6720286	0.7794415	0.7167532	0.6407446	0.45254	0.5837991	0.5633723	0.12982688
cg18320854		0.487932	0.62427	0.7303897	0.5651069	0.6198303	0.6165701	0.5244393	0.4628464	0.3590781	0.4970684	0.663623	0.12982236
cg02897989	PRRX1	0.831338	0.08956946	0.1054149	0.08146229	0.1148163	0.05568387	0.1115361	0.2417871	0.4187942	0.1866768	0.1371552	0.129800516
cg02720155	BTNL3	0.156918	0.2010676	0.6615409	0.637013	0.3226013	0.698913	0.6061851	0.7295526	0.7425615	0.6043054	0.4874906	0.12979188
cg10665961	NTN1	0.502796	0.8666698	0.7972919	0.8937536	0.8394101	0.8735024	0.8298963	0.769712	0.5933566	0.7150067	0.7137825	0.12977474
cg13045351	ZSCAN16	0.837233	0.2983872	0.377421	0.3748778	0.3507873	0.3183602	0.2212992	0.1656976	0.0909089	0.3484608	0.2447721	0.12973898
cg18493113		0.132435	0.7487734	0.6577446	0.7780539	0.653844	0.6730149	0.7381499	0.5490733	0.4111983	0.5899621	0.5745444	0.12970056
cg23345618		0.494625	0.7128947	0.7947158	0.6460003	0.793496	0.7091442	0.6723883	0.5973506	0.4888751	0.5348713	0.7142658	0.12969998
cg25432336	RHOB	0.451351	0.4494877	0.5463442	0.3106635	0.2712881	0.512692	0.4031441	0.2697454	0.1538349	0.2412495	0.3741704	0.12966624
cg15251598	EBF3	0.65748	0.8309563	0.7580304	0.8786898	0.6933585	0.8136726	0.751313	0.6426505	0.5891416	0.6321405	0.7111334	0.12966572
cg03132824	RGS12	0.54822	0.2506667	0.6116195	0.3094047	0.4684657	0.4167357	0.2910447	0.3253722	0.1036524	0.2287939	0.4597229	0.12966124
cg15595333		0.210504	0.9159892	0.8497188	0.8992809	0.8760353	0.912746	0.8831648	0.9065207	0.5828485	0.5814617	0.8516378	0.12962734
cg08789970		0.0925208	0.516094	0.527652	0.5120953	0.3912469	0.5996053	0.4658787	0.3670368	0.2713864	0.3833239	0.4113798	0.12953758
cg07066563	GALNS	0.449474	0.831964	0.7864662	0.826888	0.8211041	0.8500109	0.5264811	0.7597544	0.6817402	0.7446249	0.7561904	0.12952844
cg05679609		0.501	0.6958158	0.6879652	0.6656862	0.6622812	0.6033291	0.6001291	0.5437243	0.3471702	0.4833158	0.6932082	0.12950598
cg11934688	PTPRG	0.364653	0.3524192	0.6035814	0.5315008	0.4203566	0.5930195	0.5010695	0.3537039	0.1349855	0.4191196	0.4446022	0.12947936
cg13333800	GRAMD3	0.179153	0.2293872	0.2329512	0.2001606	0.2320705	0.1548433	0.2428576	0.3416094	0.5750679	0.2854756	0.2517974	0.12947902
cg09861917	FOXA2	0.620286	0.1621921	0.321126	0.1464325	0.3117285	0.1458278	0.2185261	0.3314559	0.526832	0.3745617	0.2832588	0.12946552
cg19927058		0.109305	0.5406128	0.6528732	0.4637595	0.4300507	0.603735	0.5171281	0.3755295	0.2647696	0.4331887	0.4534144	0.12940018
cg15943038	INPP5A	0.73639	0.7748397	0.7013687	0.7605214	0.7297141	0.7960089	0.7324446	0.6349907	0.47546	0.5964665	0.6761149	0.12939522
cg09694986	SNTB1	0.17766	0.8799091	0.8784937	0.8687226	0.8536004	0.8775222	0.3319944	0.8526462	0.8986088	0.8162375	0.8119509	0.12936204
cg00487187	HHEX	0.699019	0.200057	0.4855293	0.2464322	0.4188696	0.1711695	0.2769598	0.3632066	0.5725678	0.4249256	0.531174	0.12935524
cg07689731		0.443363	0.672793	0.8035131	0.5675427	0.6197102	0.6950127	0.5514602	0.5216772	0.3590736	0.6037016	0.6759309	0.12934564
cg19937572	PCCA	0.423551	0.8329709	0.7937102	0.7938789	0.7723033	0.7606966	0.7561714	0.672779	0.5490299	0.647545	0.6813635	0.12933422
cg24591770	RNF22	0.733805	0.442055	0.4828461	0.3892124	0.4480495	0.4853684	0.4159094	0.2831605	0.1632272	0.3394059	0.399245	0.12931668
cg23238315		0.513733	0.5410389	0.5453797	0.3930734	0.519168	0.663965	0.4950064	0.4123723	0.224857	0.4365353	0.4473843	0.12929394
cg01552275		0.684426	0.5026184	0.6054136	0.479245	0.4758371	0.5910244	0.4883211	0.4017165	0.2031135	0.4128747	0.5017616	0.12927022
cg26722972	SOLH	0.535138	0.8072565	0.5127428	0.8264917	0.7628137	0.4288746	0.8078493	0.8086694	0.8487217	0.7497815	0.7695065	0.12926982
cg27452922		0.560453	0.7869246	0.7663171	0.667483	0.6446084	0.8186435	0.6433657	0.6049659	0.5741919	0.5372803	0.6778757	0.12925942
cg10407598	RECQL5	0.352955	0.6331079	0.6881074	0.4590212	0.5794564	0.6192158	0.5025536	0.4628066	0.4297015	0.429008	0.5086928	0.12922924
cg07665510	CUEDC1	0.485682	0.2039522	0.4260555	0.1811746	0.3665911	0.1731309	0.2407355	0.3975042	0.5735083	0.4012703	0.3839876	0.12922032
cg14189678	PTPRN2	0.772512	0.6050797	0.5009625	0.5209894	0.4259025	0.7042685	0.5724274	0.440232	0.2632723	0.4275132	0.407683	0.12921494
cg01948226		0.395783	0.709854	0.4893771	0.7015285	0.6140807	0.7917724	0.5287552	0.8449718	0.3818713	0.4337959	0.4711699	0.12920972
cg18320356		0.147722	0.415722	0.4715282	0.4313795	0.535444	0.3441278	0.5194976	0.5384561	0.7200453	0.5440339	0.5222085	0.12920798
cg23044391	XAB2	0.597496	0.8242248	0.8520271	0.8213252	0.8110352	0.8376198	0.7884586	0.6410167	0.5526987	0.7140453	0.8041346	0.12917564
cg26869412		0.551123	0.8937371	0.7305762	0.8928212	0.7305791	0.9078395	0.8421443	0.7403452	0.60727	0.6768998	0.643049	0.12916896
cg14595786	SIGLEC9	0.323853	0.4859456	0.3088796	0.438169	0.3616601	0.4140443	0.4780759	0.5697144	0.7340029	0.4805754	0.3920946	0.12915292
cg11815811		0.116376	0.8587412	0.7796624	0.8133109	0.7924825	0.8629366	0.8032729	0.7116519	0.5632955	0.7086865	0.6744959	0.12914618
cg20076468	PROZ	0.635989	0.9284667	0.890049	0.8920439	0.8823169	0.9236125	0.8448195	0.7532881	0.6221259	0.7758453	0.8747374	0.12913456
cg26542856		0.239713	0.566283	0.5822155	0.5403489	0.4276321	0.5675054	0.472592	0.3959594	0.3219764	0.4225165	0.4252899	0.12913014
cg02601140		0.877004	0.2994972	0.2607554	0.275041	0.1975094	0.3367131	0.3450959	0.3977023	0.5571747	0.3668069	0.3483643	0.1291256
cg21109192	RASGEF1C	0.517908	0.7196887	0.7199634	0.6565405	0.672797	0.7617326	0.6410725	0.5761933	0.422071	0.5936212	0.6521417	0.1291245
cg24935135	EHBP1	0.299641	0.7186939	0.614097	0.6115935	0.6100693	0.6580123	0.6373254	0.4900719	0.4533229	0.4463261	0.539876	0.12910874
cg22081371		0.388259	0.09549188	0.2099136	0.07537308	0.155887	0.06573461	0.1327212	0.2500882	0.3751669	0.2527393	0.2371835	0.129099786
cg03801183	GIMAP7	0.322446	0.3197972	0.1732679	0.3707735	0.3173619	0.2360958	0.3580348	0.4572362	0.607405	0.3755123	0.2646067	0.12909974
cg23453435		0.700503	0.3860528	0.3153748	0.446367	0.4401511	0.3754737	0.4443262	0.5868765	0.7024335	0.4617492	0.4135313	0.12909946
cg00401797	PRDM16	0.506129	0.6252242	0.6986199	0.5412055	0.5661467	0.6468225	0.5355595	0.4917143	0.2964046	0.5212382	0.5876176	0.12909692
cg10457852		0.542242	0.9218668	0.9150023	0.9429604	0.910642	0.9496356	0.8826541	0.7765937	0.6834605	0.8009688	0.8510264	0.12908072
cg01377268		0.590326	0.7074268	0.7191883	0.6101924	0.565758	0.743937	0.6329247	0.5185117	0.4208606	0.5227417	0.6061549	0.12906178
cg21475076		0.572635	0.8918965	0.6334547	0.8972453	0.7018694	0.9230788	0.8574362	0.7154489	0.531444	0.6396703	0.6587423	0.1289606
cg26058731		0.484761	0.5219039	0.5346651	0.4760741	0.5256938	0.5288442	0.4888328	0.323672	0.2180933	0.4277422	0.4841469	0.12893878
cg24537237	MUC5B	0.649327	0.5414425	0.5153407	0.5000797	0.442746	0.5563054	0.4609841	0.3800937	0.2644235	0.3848805	0.4209423	0.12891804
cg13777798		0.118946	0.6380025	0.6751785	0.619195	0.6186325	0.6771028	0.5957797	0.5405549	0.3836527	0.5258586	0.5377705	0.12889898
cg08570346		0.265736	0.6709253	0.6149207	0.6712023	0.5865752	0.710601	0.7257833	0.5602793	0.3473119	0.4828475	0.4935264	0.12889522
cg05833562		0.125094	0.4724629	0.6062844	0.4036937	0.3745243	0.5482109	0.4234507	0.3723542	0.1744051	0.3653053	0.425228	0.12888658
cg09805403	GSPT1	0.545504	0.6082228	0.6816355	0.6525824	0.7138683	0.7225769	0.6075541	0.5510194	0.3080461	0.64236	0.625499	0.12888146
cg26309194	TMPRSS2	0.56623	0.05796987	0.2134136	0.1340318	0.1442396	0.08404483	0.1448672	0.2653338	0.3859572	0.2689289	0.2128955	0.12885658
cg16113156		0.659326	0.5377499	0.5434627	0.4829233	0.5043739	0.6173732	0.4997267	0.2968563	0.3722699	0.4661334	0.4067591	0.12882752
cg02006142	NSMCE2	0.364735	0.6071942	0.6236871	0.5437146	0.585968	0.6956583	0.5759131	0.5248449	0.329212	0.4607671	0.5213805	0.12882092
cg00907842	FYB	0.268393	0.3665054	0.2204874	0.4040531	0.2898937	0.3295463	0.4179882	0.5098572	0.5843588	0.4413168	0.3008924	0.1287855
cg26392232		0.268729	0.5328187	0.7270503	0.5093854	0.5362614	0.5773416	0.5029348	0.4192245	0.2158597	0.4669946	0.6340497	0.12875882
cg02216731		0.494152	0.7999949	0.8782277	0.7959678	0.7846813	0.7991316	0.7133798	0.6592057	0.5605528	0.6481418	0.8330883	0.12872698
cg26800525	ATP11A	0.560037	0.8139557	0.8351459	0.874578	0.8413195	0.8069054	0.751541	0.738545	0.5168557	0.7288467	0.7925368	0.12871586
cg20277504	SVIL	0.393691	0.8325032	0.7029687	0.7708327	0.6819637	0.7787997	0.7755982	0.6352175	0.5207644	0.6133718	0.578594	0.12870442
cg26994885	CSRP2	0.40717	0.669468	0.7738832	0.5579991	0.8169292	0.6698973	0.615922	0.4788983	0.449671	0.5571308	0.7430865	0.12869364
cg09287864		0.451351	0.2856544	0.2515241	0.2940117	0.3294827	0.2373655	0.3681962	0.3949746	0.5932077	0.3935067	0.2915135	0.12867206
cg23168425	PTPRN2	0.674747	0.547529	0.6133927	0.4073395	0.4390316	0.7092783	0.4926355	0.416613	0.2459188	0.4218986	0.4961631	0.12866842
cg25588389		0.708829	0.4473427	0.6235913	0.4497082	0.4224711	0.5472476	0.4547494	0.3471352	0.1481574	0.4035267	0.4935147	0.1286555
cg00019196	SIAH3	0.428286	0.5407117	0.6355553	0.5181394	0.4570667	0.5858711	0.4829505	0.4023394	0.259543	0.4386359	0.5106049	0.1286541
cg01727408		0.538891	0.6775704	0.8387179	0.5858237	0.6923416	0.7550768	0.6842428	0.4886943	0.3286931	0.6048129	0.7998694	0.12864358
cg08879559	SPARC	0.468622	0.1086907	0.07530721	0.1201945	0.06922552	0.08232593	0.1531343	0.2341318	0.3855801	0.1765228	0.1495519	0.128635408
cg02903929		0.163334	0.3547776	0.4373904	0.3496369	0.2975333	0.4507852	0.3266217	0.2503039	0.1348344	0.2113423	0.3238989	0.12862444
cg08028901		0.613733	0.8214531	0.7617425	0.8288136	0.7155511	0.7853136	0.7503682	0.6987663	0.417978	0.731196	0.6714568	0.12862172
cg07915884	KIF26B	0.358797	0.1659508	0.2079937	0.1888925	0.1886277	0.1694621	0.2371647	0.317302	0.4775628	0.2742953	0.257493	0.1285782
cg12352896	NFATC1	0.730351	0.9350817	0.8826275	0.9076571	0.8054883	0.8957701	0.8504069	0.9310083	0.6863309	0.6653707	0.6506858	0.12856442
cg05366160	HLA-DPA1	0.299761	0.629569	0.3445871	0.3501109	0.4786332	0.3077162	0.4723638	0.5806888	0.7101819	0.5841684	0.4058595	0.1285292
cg03943025	HLA-DPB2	0.372095	0.3506058	0.2937036	0.3686663	0.3986734	0.2723985	0.1747615	0.1902092	0.146226	0.2005473	0.3296709	0.12852654
cg19459332		0.780678	0.4263563	0.2882689	0.422787	0.2280951	0.4347333	0.3402263	0.1504004	0.1335614	0.205514	0.3279127	0.12852516
cg27406823		0.227314	0.1461565	0.1775159	0.1251728	0.1286773	0.1109303	0.142769	0.325573	0.4876103	0.2480607	0.1269433	0.1285007
cg15584790	HLA-F	0.285959	0.8705453	0.7619432	0.8353744	0.7601442	0.8478973	0.2871655	0.853008	0.8696515	0.6857226	0.7379334	0.12848468
cg25314315	RHBDL2	0.298557	0.4977676	0.6083721	0.4560679	0.5124173	0.5375962	0.4638298	0.3566145	0.1918201	0.4192259	0.5383091	0.12848434
cg07700843		0.514699	0.585392	0.6056257	0.5688254	0.5046291	0.564887	0.5041963	0.4789638	0.3353932	0.3528634	0.5155273	0.12848304
cg06549238	C11orf75	0.71266	0.6647646	0.6821017	0.6021395	0.6343309	0.7205361	0.5846418	0.540643	0.3735436	0.5517666	0.6108892	0.12847772
cg07527909	LMF1	0.383908	0.8164945	0.6676139	0.8011819	0.6712732	0.7846045	0.4218786	0.8000966	0.8203429	0.438197	0.6183457	0.12846144
cg19969694	VPS18	0.503817	0.7235512	0.661509	0.6146774	0.6514796	0.7299471	0.6863084	0.5774728	0.4599852	0.5038249	0.5112982	0.12845496
cg02199887	PALLD	0.688525	0.1341635	0.1081301	0.1423773	0.09101823	0.09127986	0.1839471	0.2485475	0.4078147	0.2254755	0.1434486	0.128452882
cg01919011	JDP2	0.489622	0.9369721	0.8971413	0.9098445	0.9028615	0.9098429	0.8565132	0.7319857	0.6871507	0.7766324	0.8622264	0.12843078
cg12382398	ANPEP	0.802885	0.1459762	0.1501104	0.1345611	0.1366993	0.1166341	0.1687298	0.3015876	0.4362316	0.2414743	0.1780965	0.12842774
cg05687174		0.357208	0.7703353	0.7221664	0.7532435	0.7286777	0.712732	0.6949902	0.6413724	0.4874785	0.5996075	0.6216195	0.12841736
cg05164449	PTPRN2	0.646452	0.8755625	0.8431001	0.7352477	0.8666118	0.8611698	0.7658123	0.7523575	0.5368111	0.6514716	0.8331863	0.12841062
cg03841065	SLA2	0.271001	0.2199726	0.4210217	0.2607497	0.4178474	0.1724788	0.2709066	0.3886451	0.6018511	0.4456717	0.4270282	0.1284065
cg07532353		0.445829	0.6295543	0.8037871	0.5586637	0.6517444	0.6781816	0.5998148	0.4810393	0.2965407	0.5595242	0.7432349	0.12835544
cg00335591	TMEM184A	0.486656	0.8293583	0.7964344	0.7305958	0.7688332	0.7959491	0.7690886	0.6562985	0.4644784	0.6571906	0.7324064	0.12834166
cg15929771	VPS13D	0.284659	0.6686291	0.7572262	0.6170967	0.6449413	0.6493742	0.6037989	0.4978572	0.358011	0.5509642	0.6849444	0.12833836
cg01483139	FAT1	0.709314	0.6229695	0.3503468	0.5254303	0.4634848	0.4454446	0.5822992	0.6665325	0.7983804	0.5737144	0.4283557	0.12832124
cg01818776	DOCK5	0.272653	0.3707147	0.2784167	0.2832974	0.2837475	0.1431341	0.3857307	0.2680246	0.6879921	0.3655303	0.2936305	0.12831956
cg04921315		0.676113	0.4147288	0.6392898	0.4161792	0.4492088	0.5272511	0.4137562	0.2698782	0.1502276	0.3789783	0.5923041	0.12830266
cg09391405	NCK2	0.314925	0.4917079	0.5590999	0.5102557	0.5308488	0.3638914	0.5109049	0.5902	0.6956097	0.6618474	0.6386813	0.12828792
cg02898500	PROZ	0.366094	0.8508547	0.9026757	0.8201926	0.8589519	0.8624081	0.7636647	0.7179278	0.5689243	0.735893	0.8673975	0.12825514
cg04165337		0.629245	0.8999017	0.6395491	0.6745527	0.7332273	0.903424	0.5673154	0.8545818	0.4418261	0.6264883	0.7194316	0.12820232
cg19518265	IRAK2	0.287799	0.8494021	0.7732598	0.8105737	0.4357359	0.5384895	0.8050843	0.8318186	0.8335971	0.7873885	0.7904864	0.12818278
cg15478981	KIF6	0.360756	0.5922918	0.6910198	0.5342997	0.5659307	0.671228	0.5265516	0.4513259	0.4002421	0.471856	0.5641132	0.12813624
cg22203219	IFFO1	0.581098	0.1829497	0.1612196	0.174693	0.2236829	0.1219653	0.2151025	0.3340452	0.4489304	0.2812398	0.2258219	0.12812586
cg19351954		0.509146	0.3463663	0.4988215	0.308606	0.3593381	0.5446954	0.37612	0.3326282	0.1315911	0.2790838	0.297812	0.12811844
cg11798182	C14orf64	0.448282	0.4613297	0.5739056	0.455776	0.4335606	0.5034105	0.4301556	0.3312765	0.1491523	0.4211959	0.4556192	0.12811658
cg10706013	PDE9A	0.394011	0.1589101	0.1279457	0.1614587	0.1359199	0.1017648	0.1691745	0.2799191	0.4783058	0.2431611	0.1558743	0.12808712
cg08936516		0.234922	0.7113632	0.614912	0.66261	0.6780851	0.5586889	0.6091715	0.39722	0.5012739	0.5557678	0.5218329	0.12807862
cg13206932	CYR61	0.409314	0.5555291	0.5733213	0.6395862	0.5428599	0.5643154	0.4954685	0.4157644	0.3784925	0.4331842	0.5123834	0.12806378
cg26635451		0.585965	0.8632135	0.7240224	0.8896495	0.7676019	0.8746898	0.7952156	0.7309892	0.5964757	0.6985466	0.6576909	0.12805182
cg26273417	EFNB2	0.441827	0.2715919	0.4366528	0.2693079	0.3994282	0.2355499	0.3415851	0.4354852	0.5972375	0.452089	0.4262941	0.12803204
cg06765219	ERICH1	0.602121	0.7341372	0.8101881	0.7327811	0.7533811	0.7434961	0.6839846	0.5913689	0.4546955	0.6301818	0.7736486	0.12802084
cg23322676	GOLGA3	0.458495	0.7788881	0.7120209	0.7978185	0.8161004	0.8079007	0.6834555	0.7069805	0.7418663	0.7545556	0.3858197	0.1280102
cg08038178		0.148591	0.5981777	0.6408316	0.5306183	0.6135723	0.555417	0.5095903	0.4057768	0.3497314	0.4675709	0.5660908	0.12797134
cg10067737		0.746716	0.8987119	0.6560361	0.7317103	0.5600706	0.9035389	0.8857859	0.8645928	0.9342968	0.9132361	0.7919835	0.12796546
cg10060191		0.363412	0.5987166	0.7572132	0.5399235	0.6032673	0.6477671	0.5148966	0.5171981	0.2822208	0.5247359	0.6680343	0.1279604
cg01741372		0.628936	0.4092751	0.4861679	0.6586785	0.6101189	0.5087454	0.3663271	0.4680132	0.2798869	0.4897741	0.429216	0.1279537
cg17212127		0.242263	0.4814	0.729683	0.5082647	0.5805041	0.5569435	0.4944111	0.3709532	0.2851693	0.4930899	0.5734076	0.12795284
cg08850438	SPG7	0.544565	0.9213351	0.8851376	0.8625771	0.8605068	0.9413347	0.7643775	0.8924122	0.8969573	0.4165878	0.8609414	0.12792302
cg21903286	PRICKLE1	0.575597	0.4792094	0.5875224	0.4616984	0.4316633	0.5791486	0.446537	0.3567831	0.243274	0.3628808	0.4902706	0.12789932
cg11556164	LRRN3	0.094457	0.7504452	0.646169	0.6525061	0.6443385	0.6532903	0.6492937	0.5633295	0.4896994	0.4794343	0.5255788	0.12788268
cg00297876	NAPSA	0.948195	0.3461013	0.3182257	0.3332078	0.2330603	0.1973953	0.3420075	0.4411037	0.5910389	0.3413173	0.3519168	0.12787876
cg12652953	CRYBB2	0.513057	0.7457739	0.731927	0.7356659	0.6635687	0.7715211	0.7273676	0.5666756	0.4631328	0.5699425	0.6820229	0.12786304
cg01301382		1.13454	0.2042326	0.2206011	0.2343581	0.1981234	0.2209752	0.2702871	0.3678077	0.6034929	0.2280125	0.247979	0.12785776
cg18908499	C1orf15	0.491547	0.4529661	0.372624	0.4240867	0.4490481	0.3066648	0.4255641	0.5171925	0.7726067	0.4990233	0.4302547	0.12785032
cg09895325	SRRM1	0.445843	0.3121618	0.5274755	0.399929	0.3785159	0.1760278	0.3899002	0.3831748	0.7993395	0.4944754	0.3663885	0.12783368
cg18621299	EVL	0.0924582	0.4095198	0.4412081	0.4034118	0.4750255	0.2580424	0.443218	0.4862298	0.6825905	0.506191	0.5080591	0.12781616
cg16965605	HMGA2	0.172362	0.3670125	0.2373654	0.4066079	0.3451004	0.3317301	0.4526604	0.5160404	0.6310006	0.4419462	0.2852036	0.12780698
cg11435506	PON3	0.786863	0.09144917	0.08546042	0.1249362	0.1293422	0.03528629	0.1405169	0.1405355	0.4657642	0.1760141	0.1826782	0.127806924
cg19087171		0.384858	0.6041609	0.6152976	0.5842564	0.4979781	0.649123	0.5327938	0.4354777	0.2587478	0.4970468	0.5877584	0.1277983
cg15712974		0.243542	0.8244931	0.7274418	0.8138587	0.7654061	0.8132427	0.7691443	0.6640568	0.5275249	0.653748	0.6910568	0.12778232
cg18740429		0.882451	0.7658308	0.5921005	0.7239676	0.5635526	0.7893627	0.6473531	0.5390086	0.4770057	0.5624248	0.5701271	0.12777898
cg05666036	GRIK2	0.327665	0.4164405	0.3446839	0.4286489	0.3650319	0.3615469	0.4647451	0.5263388	0.7114188	0.4825367	0.3701803	0.12777352
cg09539824	CSMD1	0.533677	0.6633152	0.5936501	0.606268	0.4886622	0.611701	0.5367106	0.4752767	0.3958172	0.425819	0.4911083	0.12777294
cg03301582	PON3	0.717411	0.1099873	0.09506085	0.1142273	0.1205759	0.09055908	0.1718457	0.1525545	0.4474961	0.1651262	0.2322422	0.127770854
cg06644428		0.905876	0.04125199	0.1308001	0.1889974	0.1035251	0.08068995	0.1491176	0.2394863	0.474143	0.1830666	0.1382513	0.127760052
cg08973950	C7orf5	0.493937	0.5661296	0.5338473	0.5247205	0.549122	0.6132805	0.5358803	0.4157587	0.2932655	0.4196976	0.4838692	0.12772572
cg00657094		0.504804	0.7883009	0.8160739	0.725998	0.757246	0.8025143	0.6635144	0.6424107	0.5199836	0.6957835	0.7298969	0.1277088
cg08248231	DNAH17	0.479885	0.7415227	0.8014134	0.7333486	0.7416657	0.7914553	0.7370877	0.5993963	0.4903683	0.6417231	0.7023018	0.1277057
cg07189962	ESR1	0.440035	0.5859631	0.6478364	0.5725107	0.4854212	0.628405	0.5306987	0.4328301	0.2830815	0.4785095	0.5565599	0.12769134
cg11007850		0.0939082	0.5395927	0.3646769	0.4474017	0.2652981	0.5399804	0.3770388	0.3092211	0.2053863	0.3257001	0.3011784	0.12768502
cg02752014	FILIP1	0.0703751	0.8428015	0.743914	0.7890227	0.7255961	0.8144369	0.7589293	0.6960174	0.5225335	0.6458519	0.6540641	0.127675
cg12707343	KIF25	0.485465	0.4694781	0.5219806	0.4467184	0.4111826	0.5559094	0.490407	0.3121206	0.193656	0.3287753	0.4419491	0.12767222
cg03124214	PARN	0.303055	0.7276081	0.697328	0.7725449	0.6907591	0.7425886	0.6865605	0.5935106	0.3443991	0.6666439	0.7014194	0.12765904
cg13436334	CDK17	0.250187	0.7802773	0.6261648	0.7804725	0.7071595	0.7608278	0.7493849	0.6164538	0.4987272	0.5912076	0.5608569	0.1276543
cg26472636	SDHAP3	0.68768	0.1520618	0.3980414	0.3287053	0.3349489	0.3214735	0.120528	0.07123631	0.03761582	0.2237224	0.4439786	0.127629954
cg11713658	ARHGAP1	0.662479	0.1344634	0.1280834	0.1427708	0.1450463	0.09487183	0.1636315	0.2770122	0.4474678	0.2233496	0.1718381	0.127612694
cg11492886		0.278055	0.6064416	0.7470483	0.5347064	0.6169233	0.6751272	0.5491872	0.4807986	0.2561267	0.5639233	0.692191	0.127604
cg14497054		0.755678	0.3748571	0.5377248	0.1932903	0.5600067	0.4097263	0.4285058	0.5357986	0.6107724	0.5422347	0.5962678	0.12759482
cg09374838		0.261309	0.4332362	0.5783096	0.4180598	0.4419368	0.5507103	0.4425559	0.305298	0.1804204	0.3916488	0.4644215	0.12758162
cg07990390	CACNA1H	0.651072	0.844038	0.7041068	0.7962523	0.7530661	0.809203	0.7760957	0.6997668	0.4919218	0.6477636	0.653317	0.12756026
cg26470309	FBXO21	0.314279	0.5524254	0.6501319	0.5207324	0.5193489	0.5823245	0.4840672	0.4224398	0.254282	0.4792781	0.5471151	0.12755618
cg27505492		0.568182	0.2301994	0.3408537	0.135654	0.3980283	0.2041779	0.2689874	0.3605616	0.4948171	0.3504557	0.4717184	0.12752538
cg22840361		0.634563	0.2037919	0.5358223	0.21359	0.4119856	0.1679024	0.2854173	0.3589363	0.574306	0.435723	0.5162085	0.12749978
cg11809107		0.627307	0.4568323	0.4484069	0.3975729	0.3577543	0.432684	0.4140106	0.2712804	0.1669324	0.3183562	0.2853438	0.1274654
cg09217898		0.363676	0.479232	0.5349751	0.3849215	0.4179976	0.4981954	0.3713078	0.3146157	0.19366	0.380601	0.4178957	0.12744828
cg15964998		0.738802	0.02350991	0.05004714	0.0306369	0.04235509	0.03104323	0.02710959	0.03670122	0.6686859	0.0377766	0.04424865	0.127385938
cg07100532	ENOSF1	0.792953	0.7592598	0.5971426	0.6626707	0.5222377	0.6538388	0.8495328	0.8695456	0.8909378	0.7050416	0.5170169	0.12738502
cg03856606		0.223811	0.5479619	0.5096287	0.4882579	0.3593131	0.6079054	0.4743648	0.3767754	0.2432386	0.3800524	0.4017497	0.12737722
cg22318792	DNAJC15	0.186176	0.7724886	0.7963297	0.7514148	0.7948481	0.7719656	0.6826422	0.6558324	0.5949583	0.6361054	0.6806929	0.12736312
cg10795659	TMEM171	0.824423	0.1534088	0.2805116	0.1811826	0.2529499	0.1362405	0.1717606	0.339711	0.526965	0.3278239	0.2748017	0.12735376
cg01357846	REG3G	0.140395	0.5327253	0.6339794	0.4594125	0.5231773	0.5308921	0.5129161	0.3771583	0.2650686	0.3918186	0.4964713	0.12735074
cg26221801	C2orf195	0.30036	0.8676359	0.7918445	0.8327976	0.837709	0.8135828	0.7946547	0.7065432	0.5703056	0.6989354	0.7364465	0.12733688
cg21817750	MRPS27	0.22151	0.5417732	0.7291626	0.532849	0.5811846	0.643032	0.5035767	0.4553744	0.2844847	0.4989024	0.6490784	0.12731696
cg08236623		0.166252	0.3113321	0.4419509	0.3356026	0.2610082	0.4486769	0.3217948	0.2222114	0.03740564	0.2399515	0.3406255	0.127316372
cg24844211	PART1	0.315756	0.7625912	0.6388089	0.6729134	0.5752941	0.7327549	0.6320751	0.571467	0.4240695	0.549799	0.5685018	0.12729002
cg11213574	TRABD	0.819376	0.2324733	0.5317414	0.2205859	0.4571169	0.1212651	0.2012592	0.4556947	0.6617129	0.3880875	0.4926344	0.12724122
cg15320277	NRXN3	0.144519	0.6041322	0.682587	0.6615103	0.6093842	0.6073819	0.5256227	0.49301	0.4480198	0.5386075	0.5236667	0.12721378
cg07030704		0.125417	0.5820502	0.5736163	0.571273	0.5655238	0.6173214	0.5853022	0.4386516	0.3388923	0.3981325	0.5128638	0.12718846
cg16574134	PAX2	0.524497	0.1025784	0.3556237	0.1715982	0.3016547	0.07239105	0.1447062	0.269765	0.5004243	0.3460129	0.378875	0.12718747
cg04939302		0.16794	0.6870251	0.7002013	0.6671752	0.6910836	0.6688897	0.618419	0.5408869	0.4756972	0.5756727	0.567814	0.12717702
cg26811927	EPHA8	0.696027	0.8026533	0.5827222	0.05141903	0.7368874	0.8015549	0.7671291	0.736357	0.7749196	0.7780425	0.5545524	0.127152754
cg03623599	FREM2	0.479426	0.7522554	0.6411503	0.7065726	0.6502805	0.7210436	0.6921892	0.5964254	0.4473923	0.5699036	0.5296461	0.12714916
cg20670679	PTPRN2	0.735726	0.5549255	0.6337692	0.4667274	0.4684838	0.6035698	0.5296253	0.3410301	0.2373085	0.4510296	0.5328147	0.1271335
cg06679270	LASS3	0.743277	0.6550283	0.6658623	0.5095534	0.6077691	0.5578717	0.5520234	0.8290247	0.9608924	0.5952874	0.6944548	0.12711958
cg25830696	PYY	0.837188	0.05273782	0.02215817	0.08447083	0.04456112	0.03972404	0.148787	0.294107	0.08793779	0.2509293	0.09745101	0.127112024
cg11862144	SERPINB5	0.617527	0.9408134	0.7467844	0.9254087	0.8076253	0.9511881	0.9143417	0.7954207	0.5312979	0.7574425	0.7378975	0.12708392
cg10112694		0.424037	0.7087165	0.7193588	0.6671682	0.6558468	0.7344337	0.6371238	0.574807	0.4871347	0.5379326	0.6131728	0.12707062
cg06640662	C1orf96	0.204573	0.6199705	0.6656159	0.5805958	0.5233718	0.6286569	0.5497826	0.448729	0.4010052	0.4502787	0.5331326	0.12705656
cg25362585	PRDM16	0.515432	0.5865223	0.6381756	0.5387956	0.5429266	0.6461726	0.4955517	0.5244655	0.3051777	0.4104349	0.5818967	0.12701324
cg14765933	SLC6A3	0.459549	0.8077659	0.6056969	0.7546785	0.6685407	0.724992	0.7544662	0.641932	0.3868634	0.5920777	0.5514403	0.12697888
cg26581165		0.180151	0.6502755	0.7418225	0.5553917	0.6590786	0.6748689	0.59547	0.4808077	0.4433613	0.4800854	0.6471646	0.12690964
cg08526705	MYC	0.679651	0.7725759	0.8076602	0.7717923	0.7885508	0.7678254	0.7322576	0.6945442	0.5671778	0.6598385	0.6201017	0.12689696
cg02383368	XAB2	0.411894	0.8115351	0.7142528	0.721274	0.6909747	0.7542072	0.7240314	0.588547	0.4477434	0.6037336	0.6938317	0.12687134
cg05345283	AP2A2	0.318136	0.6745579	0.668889	0.6693417	0.7066607	0.6833414	0.6381411	0.5402191	0.3515065	0.5435997	0.6950297	0.12685892
cg16876647	ZFP36L2	1.06883	0.008959655	0.3812593	0.02587836	0.2493235	0.02101134	0	0	0.0156625	0.02515692	0.01176881	0.126768785
cg27579233	ZBTB4	0.338209	0.7517194	0.7383169	0.604965	0.6392131	0.7182473	0.6293939	0.5566313	0.4635187	0.5694443	0.5996656	0.12676158
cg23849826	THBS1	0.48707	0.4820604	0.4608016	0.4592624	0.353665	0.5360132	0.4627761	0.3322504	0.2114924	0.1861832	0.4653325	0.1267536
cg02693157		0.316421	0.2175225	0.2773912	0.1633933	0.2098142	0.2042182	0.2636251	0.3156953	0.561829	0.3663086	0.1986032	0.12674436
cg20381404	AMACR	0.78194	0.01595494	0.02080365	0.0247112	0.0261639	0.01689541	0.30757	0.3609492	0.01761772	0.02791996	0.0241097	0.126727496
cg04080282	PON3	0.698327	0.1689307	0.1852606	0.2582197	0.2045686	0.2089806	0.2669596	0.3069846	0.5326192	0.2871916	0.2657771	0.12671438
cg19375587		0.614793	0.8913527	0.8512814	0.8842583	0.8319383	0.889634	0.8469384	0.7335983	0.6018709	0.7290621	0.803444	0.1267102
cg04545636	CUGBP2	0.355752	0.3106488	0.212653	0.3259759	0.3140117	0.2359696	0.38765	0.4331364	0.6217924	0.3947639	0.1954491	0.12670656
cg22707705	CYP27A1	0.388372	0.5483617	0.6462671	0.5509611	0.5822062	0.6376215	0.5039568	0.4489348	0.34016	0.4469231	0.5919172	0.12670514
cg19749538		0.532046	0.505615	0.2931886	0.4597461	0.4383911	0.4224366	0.4854428	0.5723163	0.8091448	0.5500219	0.3359396	0.1266976
cg26076846	TANC2	0.181785	0.7461082	0.8205261	0.611517	0.7497321	0.69364	0.6846425	0.5338503	0.4644173	0.6013278	0.703808	0.1266955
cg24924502	AATK	0.486332	0.8032719	0.7782952	0.7209058	0.7868252	0.8243089	0.7876279	0.6347755	0.5054547	0.6538339	0.6985059	0.12668182
cg24205914	RHOBTB1	0.613838	0.3821023	0.3125506	0.3929916	0.292978	0.3768289	0.493221	0.4791226	0.7005451	0.373757	0.3442062	0.1266801
cg26089165		0.496925	0.497638	0.572261	0.5129022	0.4601648	0.476291	0.4181994	0.3619123	0.2104063	0.4621737	0.4331902	0.12667502
cg11176415		0.117523	0.4957091	0.670471	0.4604403	0.5411389	0.6161861	0.4967905	0.4107496	0.2191776	0.4216143	0.6022834	0.126666
cg09954631	ROR2	0.675232	0.4991754	0.337608	0.5854339	0.5135215	0.4541889	0.5832508	0.6353578	0.8175969	0.529865	0.4571273	0.12665402
cg27275811		0.714844	0.5315353	0.5817546	0.5211579	0.5208786	0.5907719	0.4805701	0.8007358	0.8251718	0.7671723	0.5055465	0.12661964
cg02370022		0.475279	0.6642307	0.5713185	0.6084623	0.5976768	0.5907766	0.7022865	0.7414255	0.7717751	0.6899623	0.7600629	0.12660948
cg18368125	TMED6	0.290372	0.8369069	0.7534704	0.8158165	0.7544731	0.8490819	0.7921358	0.6793339	0.5334065	0.687703	0.6841708	0.12659976
cg08435683	SLC23A2	0.536731	0.6264261	0.7575967	0.6308241	0.7262678	0.4587994	0.6250049	0.4815588	0.3551292	0.4948104	0.6104698	0.1265882
cg08859309	LOC1188949	0.334794	0.3481242	0.3692277	0.3152768	0.2783667	0.2510718	0.3874928	0.5159715	0.6434594	0.3871353	0.260629	0.12652416
cg06551464	SOLH	0.539659	0.4038683	0.6694757	0.3836252	0.6644084	0.6846153	0.6922793	0.7411115	0.7222515	0.6633545	0.6195878	0.12651834
cg01551315	HAVCR1	0.401201	0.7941902	0.8116646	0.8671549	0.8206166	0.7642555	0.827702	0.6883796	0.4024542	0.7111158	0.7956657	0.1265129
cg23252259		0.696645	0.4640748	0.6088626	0.4955802	0.4418601	0.5967809	0.5443355	0.7795746	0.9251912	0.4144444	0.5761701	0.12651144
cg21498490		0.458791	0.791464	0.6718724	0.7280449	0.6897749	0.8289692	0.7102169	0.6394286	0.4909649	0.6173446	0.6197072	0.12649264
cg21796170		0.122794	0.6615299	0.3832484	0.5246026	0.6277859	0.5976466	0.6551858	0.6967768	0.7840294	0.6414168	0.6498523	0.12648954
cg17485988		0.272757	0.8072363	0.7679338	0.7401001	0.7417199	0.7754077	0.7264901	0.6697342	0.5181664	0.6258302	0.6597446	0.12648646
cg03868770	RNF215	0.515412	0.3741369	0.3290728	0.1679042	0.3042412	0.3437234	0.3757935	0.4746329	0.4421539	0.4342346	0.4246194	0.12647116
cg19317960	LNX1	0.292356	0.6107646	0.650674	0.5714627	0.5229163	0.6458298	0.552188	0.4993984	0.3578513	0.4579632	0.5019256	0.12646418
cg24529814	PRDM16	0.716561	0.552577	0.6472461	0.4870233	0.4814341	0.6314806	0.5259473	0.4574734	0.1678904	0.4803924	0.5357967	0.12645218
cg06246630		0.407566	0.892026	0.7677053	0.8086485	0.7508433	0.8424895	0.8433431	0.2539526	0.8546012	0.7854117	0.6923824	0.12640432
cg14593191	CD44	0.0889402	0.5829369	0.5250879	0.5207307	0.4468013	0.5676231	0.4641331	0.3892404	0.2570771	0.4284419	0.4722884	0.1263998
cg04007531		0.142478	0.6600485	0.405861	0.3082628	0.4738833	0.3979132	0.3194884	0.3287472	0.3079655	0.2950535	0.362741	0.12639464
cg22298860	HLA-F	0.233178	0.363169	0.3423126	0.2192719	0.3673485	0.3257515	0.1648625	0.1955053	0.187084	0.1792641	0.2591747	0.12639258
cg17967673		0.785105	0.715433	0.6561217	0.6159733	0.5674019	0.6448678	0.6990383	0.8243597	0.93745	0.6437759	0.7271063	0.1263865
cg12168509	HLA-DPA1	0.204939	0.799227	0.6259432	0.5384507	0.5560256	0.4608224	0.5557481	0.78312	0.8596587	0.7635208	0.6502247	0.12636068
cg12444736		0.752704	0.6365748	0.5997014	0.6302905	0.6005475	0.70877	0.5824933	0.4736096	0.4633039	0.5012221	0.5234523	0.1263606
cg10797552		0.160796	0.8529714	0.7060895	0.8090946	0.7413481	0.8116114	0.7828775	0.6727707	0.5378451	0.6480487	0.6477818	0.12635824
cg00032912		0.487307	0.1830718	0.4711153	0.2019469	0.3918326	0.1599584	0.2724587	0.368475	0.5085915	0.4352069	0.4549563	0.12635268
cg15720112		0.361298	0.4732199	0.4796168	0.5304831	0.4297044	0.5076036	0.4716929	0.3492667	0.186885	0.350447	0.4306974	0.12632776
cg23659307	HBE1	0.0945105	0.5421875	0.6312828	0.5451166	0.5694715	0.5433385	0.4550055	0.4624245	0.4651654	0.3755441	0.4416675	0.12631798
cg08376014		0.293017	0.7032488	0.6084309	0.6110634	0.5816801	0.6743054	0.5998915	0.5089957	0.4344104	0.4750929	0.5287988	0.12630786
cg03953626	KIAA1949	0.258152	0.08004304	0.4636961	0.07939368	0.351205	0.03912349	0.1326819	0.2453821	0.5200732	0.3642546	0.3825302	0.126292138
cg13415795	SH2D7	0.132484	0.3623393	0.1910271	0.3404492	0.2762006	0.2776927	0.3774548	0.4409772	0.6402967	0.3874221	0.2330186	0.1262921
cg18302225		0.620587	0.4738241	0.4670478	0.4721708	0.3588581	0.5126444	0.4248969	0.3835907	0.1719048	0.3074024	0.3653882	0.12627244
cg27216899		0.0442736	0.5862462	0.6410635	0.5537657	0.5522124	0.6236091	0.5149337	0.4756432	0.3115862	0.4830243	0.5403963	0.12626264
cg24395452	SPATA18	0.603411	0.2247522	0.3005143	0.2256858	0.1796216	0.182698	0.2676352	0.3909344	0.4900185	0.344387	0.2514502	0.12623068
cg20161089	IFI27	0.39209	0.7696682	0.6683297	0.7049654	0.6440074	0.765624	0.7080039	0.6007538	0.4085058	0.6053819	0.5988638	0.1262171
cg10115564	LOC121838	0.271839	0.7107971	0.7762378	0.622558	0.6709077	0.6692906	0.6327002	0.5480335	0.3808544	0.5668884	0.6902486	0.12621322
cg26819590	TSC2	0.563642	0.9243039	0.8511303	0.8468574	0.8489453	0.8870449	0.8504143	0.7293084	0.6133295	0.7151906	0.8192513	0.12615754
cg26929272		0.674747	0.4432209	0.4852398	0.3916237	0.4122972	0.5002116	0.4418429	0.260466	0.1843688	0.3299456	0.3852495	0.12614408
cg09329079	TMEM184A	0.38186	0.5933176	0.6671402	0.5435501	0.6245227	0.5933989	0.5252923	0.4637719	0.4772772	0.4554804	0.4695576	0.12611002
cg16621196		0.663715	0.8878461	0.8061576	0.8363936	0.7493203	0.8875924	0.8306391	0.7528858	0.6226015	0.6921312	0.6385453	0.12610142
cg10593028	EXPH5	0.31058	0.6692611	0.5698844	0.5638864	0.5127823	0.6049035	0.5424482	0.4454567	0.3776782	0.4527272	0.4719218	0.12609712
cg08331313	SPARC	0.442501	0.1222627	0.1240664	0.1305592	0.127316	0.1045668	0.1642956	0.277125	0.4168325	0.2338835	0.1469969	0.12607248
cg21150843		0.705918	0.6869695	0.6187125	0.6671694	0.5732145	0.6761348	0.6039667	0.5008026	0.43804	0.5452968	0.5037411	0.1260707
cg26668828	DUSP22	0.9	0.2970994	0.3861432	0.006603826	0.355133	0.3986678	0.4568844	0.4702935	0.4747826	0.3876584	0.2843721	0.126068755
cg07177661		0.409696	0.7884976	0.7616297	0.7321642	0.7475861	0.7739404	0.7087886	0.6565617	0.4995925	0.6225873	0.6859527	0.12606704
cg14197071	PRDM8	0.615363	0.8270502	0.5662201	0.7627761	0.6587979	0.8075252	0.7373639	0.642027	0.5031645	0.5534673	0.5562194	0.12602548
cg25865570	CUGBP2	0.43648	0.8883391	0.8628599	0.8506219	0.8022561	0.845364	0.8462713	0.6882377	0.5437294	0.7147459	0.8264472	0.1260019
cg18254356	LOC153684	0.507274	0.5409377	0.4759912	0.4946819	0.4322202	0.6059108	0.4855298	0.3739893	0.2492686	0.3721819	0.438836	0.12598724
cg18530956	CLYBL	0.443363	0.6828207	0.6014633	0.6445215	0.6059164	0.7267016	0.6241552	0.5185499	0.4326221	0.5170342	0.5391548	0.12598146
cg07060505		0.687714	0.8230637	0.660888	0.8542892	0.6387288	0.8530353	0.812156	0.6782449	0.5489258	0.5790971	0.5818159	0.12595306
cg12245236	GAS7	0.346893	0.1012025	0.1066938	0.1172569	0.1127472	0.1390162	0.1470529	0.2456632	0.4404966	0.2558803	0.1174654	0.12592836
cg22997262	KIAA1671	0.302491	0.7085283	0.6717546	0.677389	0.6388749	0.7417766	0.6590056	0.6054347	0.4350699	0.549991	0.5591989	0.12592466
cg23054119		0.218816	0.8400033	0.7616994	0.7934007	0.6970965	0.7849843	0.7301961	0.6672483	0.5849421	0.5802854	0.6850312	0.12589622
cg07625619	TMCO7	0.141672	0.5742599	0.7163823	0.5073132	0.5662506	0.639913	0.5206735	0.4828651	0.290381	0.4891844	0.591741	0.1258548
cg12735254	STK32C	0.347006	0.7158598	0.5773808	0.7119328	0.5200829	0.7029718	0.6434495	0.4699272	0.4606937	0.4836776	0.5412275	0.12585052
cg26581714	SPATA18	0.612926	0.1953465	0.2758648	0.1691436	0.1528326	0.1496453	0.2342053	0.3383751	0.5524595	0.2623628	0.184483	0.12581058
cg24128998	EFNB2	0.554749	0.23901	0.4143047	0.3348259	0.4345864	0.2033086	0.3245537	0.4367281	0.6096051	0.4402997	0.4437639	0.12578298
cg10078511	THBS1	0.511931	0.4260594	0.4268779	0.4439241	0.3794492	0.4961798	0.4356322	0.3558881	0.2305172	0.09612962	0.4254308	0.125778496
cg26427498		0.119799	0.2389884	0.2272743	0.2246396	0.2264368	0.2309155	0.3250761	0.382282	0.555712	0.3177634	0.1958035	0.12567648
cg14454127	AHRR	0.500091	0.615612	0.7354822	0.573952	0.6318728	0.6479611	0.5711673	0.423925	0.4272105	0.5421306	0.6121426	0.12566082
cg05963136	IGFL3	0.184735	0.6829983	0.6043714	0.6868281	0.5653707	0.1509498	0.7110812	0.6725192	0.7668718	0.633328	0.5349779	0.12565196
cg18940047	DPP6	0.77905	0.1535205	0.5849948	0.03357761	0.9666491	0.09068505	0.06197832	0.09594201	0.2585457	0.3445363	0.440264	0.125632146
cg02976723		0.520182	0.5923752	0.5907559	0.5601841	0.5168325	0.6822907	0.5709989	0.3955752	0.3100471	0.4911372	0.5465606	0.12562388
cg13972423		0.267581	0.7257801	0.5421683	0.4637813	0.4050274	0.5340083	0.3142036	0.2964495	0.4477591	0.5775234	0.4067754	0.12561088
cg22328396	JAKMIP1	0.25413	0.1774889	0.2187599	0.1801903	0.2168398	0.205681	0.2325874	0.3481383	0.4986019	0.280819	0.266808	0.12559894
cg15732840	LOC1132215	0.823208	0.3677365	0.3477426	0.3984073	0.4100999	0.2290014	0.4320202	0.382047	0.6862682	0.453909	0.4266889	0.12558912
cg02887254		0.434896	0.6011814	0.6448591	0.5940477	0.6039184	0.5844841	0.5324299	0.4498996	0.3350355	0.518293	0.5649379	0.12557896
cg23505044	NTN1	0.52276	0.7722555	0.942746	0.5476375	0.4641977	0.473935	0.4405254	0.6299205	0.4673399	0.638696	0.3964328	0.12557142
cg19477205	MIR154	0.192915	0.6052855	0.6524978	0.5528153	0.484016	0.6316032	0.5095519	0.4555295	0.3596269	0.4530284	0.5206801	0.1255602
cg02891314	GFPT2	0.747042	0.3093309	0.3795435	0.3267547	0.4271674	0.7836356	0.8347952	0.5599583	0.6528608	0.4206695	0.3858749	0.12554532
cg08747963	LOC134466	0.409192	0.374422	0.605741	0.3205246	0.5364694	0.4487731	0.5333274	0.6291969	0.5646535	0.4571648	0.7292586	0.12553422
cg00700239	SRRM4	0.186836	0.6631985	0.7643561	0.6556355	0.6817003	0.6780432	0.6168318	0.5466914	0.4322726	0.5626073	0.6568649	0.12553312
cg06936803	SORBS2	0.485097	0.4092357	0.4880246	0.2471972	0.4662168	0.2381627	0.3500371	0.3965541	0.6897867	0.4881445	0.5519346	0.125524
cg03354508		0.40976	0.5839081	0.5403526	0.5400999	0.4944693	0.6335978	0.489905	0.4791369	0.2201657	0.5065703	0.4690365	0.12552266
cg05109049	NF1	0.23595	0.377414	0.3996096	0.379188	0.4255151	0.2509344	0.3730856	0.4823571	0.6747118	0.4593057	0.470786	0.12551702
cg12744758		0.474047	0.5825909	0.4562205	0.5395395	0.5015001	0.6641725	0.5486073	0.4567693	0.2487304	0.4597641	0.4025705	0.12551638
cg21149266	FAM63B	0.395913	0.7497962	0.4859191	0.7916299	0.7398583	0.7516027	0.781328	0.4613189	0.3772385	0.7185246	0.552994	0.12548044
cg18971282	NEDD4L	0.209824	0.8405676	0.7862176	0.8448796	0.747551	0.8050498	0.8260565	0.4760902	0.5005584	0.8407676	0.7534305	0.12547248
cg25638611	SHANK2	0.701001	0.2372462	0.4942019	0.2081606	0.442147	0.1452241	0.298757	0.4196971	0.5320734	0.4465697	0.4571829	0.12546006
cg18946602	NFIA	0.336151	0.6000661	0.6281567	0.5761755	0.5988301	0.6514412	0.5315032	0.5168561	0.2745078	0.5461944	0.5583251	0.1254566
cg02417033	CLDN14	0.344262	0.7290286	0.6732481	0.675716	0.6604318	0.7057339	0.6538031	0.539154	0.4349422	0.5875652	0.6014276	0.12545326
cg11938738		0.298214	0.6287075	0.6740634	0.5844487	0.6485885	0.6682363	0.5454026	0.5600989	0.4209121	0.4787971	0.5716692	0.1254329
cg12173661	FAM181A	0.414971	0.8380681	0.7850144	0.8558933	0.785797	0.8385983	0.794309	0.6975116	0.5425563	0.6830803	0.7587678	0.12542922
cg11460364	DPP4	0.177157	0.7225899	0.6628054	0.6126089	0.5976793	0.6356262	0.6337006	0.5335132	0.4178389	0.4915909	0.5275232	0.12542858
cg20114524	DPCR1	0.115119	0.7214646	0.3984927	0.6867374	0.3216686	0.665059	0.689071	0.7050658	0.8405402	0.6113049	0.5744479	0.1254015
cg13087761	FSCN1	0.370806	0.8944172	0.8507575	0.8703867	0.8174767	0.8398888	0.809105	0.746844	0.5566606	0.7203656	0.8129957	0.1253912
cg03201166	THRB	0.120433	0.7036167	0.7068149	0.5589376	0.5716854	0.5890316	0.5708636	0.4030118	0.3545235	0.52154	0.6532622	0.12537702
cg11775488		0.231944	0.06111222	0.1490572	0.08923555	0.1210429	0.07785071	0.101117	0.2421578	0.3730832	0.2205583	0.1882197	0.125367484
cg27138600		0.163983	0.4426769	0.4622211	0.4379479	0.3383038	0.5347975	0.4550867	0.3185587	0.1297302	0.3144084	0.3715375	0.12532514
cg10321723	PDZK1	0.180682	0.8254275	0.6779627	0.8509607	0.7133157	0.8358992	0.7889189	0.708419	0.5621784	0.6227679	0.594663	0.12532372
cg24120753	SV2C	0.182613	0.3302377	0.2866464	0.427662	0.292656	0.2864135	0.3984834	0.4333619	0.7541801	0.4392333	0.2249321	0.12531504
cg06097580	AMFR	0.223461	0.6943631	0.8201532	0.7119128	0.7884821	0.7414309	0.6958596	0.5719033	0.4371616	0.661418	0.7634822	0.12530348
cg18380742	NFIA	0.147007	0.8642514	0.7809095	0.769129	0.7633736	0.8304801	0.7936586	0.7432181	0.6521772	0.7602274	0.4326369	0.12524508
cg24735210		0.416432	0.2541637	0.2906468	0.2668884	0.2841023	0.2165862	0.3159934	0.3801639	0.5503494	0.3815785	0.3105067	0.1252409
cg10463299	CASS4	0.294944	0.3603194	0.3145535	0.3947314	0.4128723	0.2705837	0.4292085	0.4982785	0.6389982	0.4134308	0.3993223	0.1252356
cg06444294	IRF3	0.193287	0.6238066	0.6579729	0.6362102	0.5825574	0.6354666	0.5980775	0.475806	0.370752	0.5190107	0.5462358	0.12522634
cg23045908	PDE4B	0.123826	0.2170531	0.4407781	0.2772019	0.4090329	0.2528165	0.3823856	0.3997958	0.5190407	0.4830243	0.4387263	0.12521804
cg25942572		0.230876	0.6164755	0.7040474	0.6128444	0.6328049	0.6736184	0.595576	0.4897515	0.39415	0.5474388	0.5867952	0.12521582
cg08637514	GIMAP7	0.340469	0.4018747	0.2502305	0.4245636	0.4279772	0.2850369	0.4047849	0.4937768	0.7711264	0.4153851	0.3306617	0.1252104
cg26347359	PHF17	0.363676	0.7165044	0.7966491	0.7082266	0.7907179	0.7590106	0.7352651	0.602568	0.4743325	0.5910397	0.7418721	0.12520624
cg22628873	GGT6	0.387771	0.6704897	0.5909856	0.6516665	0.5966276	0.6070184	0.5847301	0.4743107	0.4112089	0.5304078	0.4901122	0.12520362
cg21232488	TRIM31	0.766945	0.2525378	0.3136698	0.1785755	0.1315911	0.194059	0.3613176	0.3156055	0.2431085	0.4886891	0.2876777	0.12519304
cg01345136	GALNT9	0.463412	0.3063329	0.2462935	0.3519775	0.2194315	0.280094	0.1544889	0.1140072	0.05112752	0.2137855	0.244794	0.125185256
cg06457633	APBB1IP	0.622206	0.2362282	0.1486554	0.4213116	0.2815722	0.1853588	0.3253201	0.4005009	0.5457783	0.4291092	0.1983009	0.12517664
cg03946532		0.376692	0.8414721	0.7879719	0.8050352	0.7976126	0.8372654	0.7866452	0.7240874	0.5223441	0.7547222	0.6558008	0.1251515
cg08121792	SBNO1	0.282519	0.8387369	0.8029918	0.8119835	0.779816	0.8292234	0.7624844	0.6961505	0.5720332	0.6761612	0.7302106	0.12514234
cg16787431	HOXB3	0.492669	0.9066426	0.8472158	0.8618433	0.8464314	0.8783555	0.8357745	0.7104463	0.5626867	0.7652936	0.8406253	0.12513244
cg17684202		0.427266	0.09000094	0.1115847	0.08195145	0.1216852	0.09130896	0.1360589	0.2547749	0.3868599	0.187959	0.1564235	0.12510899
cg09784347	IQCJ	0.245588	0.6343419	0.6280866	0.5504562	0.5371082	0.6147913	0.5410244	0.4399832	0.3733673	0.5329152	0.4519624	0.12510634
cg08422420	SDHAP3	0.917098	0.1154821	0.335146	0.2920141	0.3079147	0.2993172	0.1011778	0.003448741	0.0148437	0.249731	0.3552007	0.125094432
cg16330369		0.30493	0.5913668	0.6460458	0.5310786	0.5194265	0.6789278	0.5807379	0.4756975	0.2834675	0.4353337	0.5662072	0.12508034
cg25091228	PIK3R1	0.212513	0.5713655	0.628846	0.5173318	0.4614054	0.5700212	0.4850243	0.4104711	0.3063179	0.4148311	0.5069643	0.12507224
cg10591771	PIP5K1C	0.48503	0.1374376	0.4487461	0.1576518	0.3671993	0.1237941	0.1874287	0.3309895	0.5131677	0.4192033	0.4093591	0.12506388
cg19436700	BNIP3	0.550089	0.8364385	0.775706	0.4531746	0.7705058	0.4318965	0.7849599	0.8049188	0.7916163	0.7482409	0.7632905	0.125061
cg13703663		0.470283	0.9393859	0.8923758	0.8984638	0.8612134	0.9149962	0.8887665	0.9089288	0.8970376	0.8517624	0.3347151	0.12504494
cg25497487	CRYBB2	0.475332	0.9265739	0.8500473	0.9005491	0.8759446	0.9214842	0.8658	0.7687847	0.6355245	0.7562171	0.8230661	0.12504134
cg25820728		0.34371	0.8459607	0.5387726	0.7408183	0.537291	0.7532051	0.711872	0.5887372	0.4604491	0.5807106	0.4491023	0.1250353
cg14786652	TTLL1	0.326725	0.1084332	0.2574169	0.1091652	0.1857035	0.1242857	0.1608988	0.2695338	0.4486706	0.2760801	0.2548833	0.12501242
cg27104778		0.57649	0.9560724	0.892808	0.9435828	0.9136364	0.9483407	0.9065307	0.8083781	0.6759509	0.8106603	0.8278652	0.12501102
cg22635491	TBX3	0.720034	0.1558739	0.405495	0.22679	0.3597094	0.1554021	0.2407349	0.3385755	0.489047	0.4191014	0.4405162	0.12494092
cg09355528	COL13A1	0.260102	0.4978222	0.492753	0.4728885	0.3865201	0.5881768	0.4594164	0.3549315	0.1969102	0.3912359	0.4109627	0.12494078
cg18537730	IZUMO1	0.569596	0.2576014	0.2501023	0.2935515	0.1996857	0.2757012	0.2382916	0.3162454	0.7363912	0.3906085	0.2196489	0.1249087
cg08981702	PRR16	0.216883	0.358307	0.2821649	0.2596781	0.3247191	0.2708334	0.3074104	0.419408	0.6534111	0.3311936	0.4087727	0.12489866
cg02324432	KLHL2	0.382443	0.5575371	0.6406561	0.5604045	0.5288133	0.5559814	0.4787574	0.4275665	0.2938153	0.4372596	0.5816571	0.1248673
cg27091865		0.490178	0.7889897	0.69741	0.8077803	0.6928204	0.8427849	0.8258931	0.7009512	0.4681268	0.500066	0.710475	0.12485464
cg15618108	PPFIA4	0.578824	0.2145605	0.3652677	0.143324	0.2006584	0.1463307	0.2154304	0.2898388	0.5560612	0.3090468	0.3240333	0.12485384
cg08058560	CD11	0.139567	0.5277868	0.4928768	0.5344368	0.5514376	0.4273449	0.5637766	0.6031588	0.8309484	0.6278402	0.5323192	0.12483206
cg20280672	SMYD3	0.581341	0.8088467	0.828724	0.8350241	0.8060877	0.8394663	0.7860699	0.7121179	0.5128093	0.7170982	0.7658969	0.12483132
cg14654811	OR1X1	0.175944	0.7497073	0.6384323	0.7374371	0.7134242	0.771397	0.7856547	0.6524376	0.6192313	0.479789	0.4491574	0.12482558
cg00812096		0.126101	0.8156484	0.6804025	0.8061086	0.7144617	0.7946015	0.7676708	0.6683309	0.5478429	0.5831264	0.6203238	0.12478558
cg06330323	TSC2	0.431184	0.5881546	0.6712473	0.5183262	0.5514507	0.6712143	0.5640908	0.4579651	0.2501733	0.5247384	0.5795476	0.12477558
cg08075204	BIN2	0.613105	0.5762634	0.2808799	0.6053927	0.462075	0.4536907	0.590081	0.6694002	0.8318992	0.5586391	0.352159	0.12477536
cg11528835	CNTNAP3	0.913364	0.3932762	0.3369255	0.328248	0.2445386	0.3053897	0.3116862	0.4954456	0.5423287	0.4686463	0.4141441	0.12477458
cg12253931	STX18	0.42042	0.5600272	0.6697734	0.5268599	0.5567573	0.6222149	0.5350723	0.4427003	0.2052411	0.4908283	0.6380993	0.12473828
cg27169846	ABLIM2	0.551826	0.7862656	0.7671932	0.8034254	0.7749709	0.8174865	0.7469133	0.664215	0.5396299	0.654298	0.7206556	0.12472596
cg02744046	LIPC	0.576193	0.6869625	0.5363259	0.6711059	0.5880304	0.7397354	0.6086456	0.5400637	0.4240665	0.5085621	0.5172012	0.1247242
cg14112978	P4HA1	0.166704	0.591687	0.8102306	0.5605096	0.5962454	0.6164805	0.5856353	0.4322531	0.3291532	0.5343412	0.6701502	0.12472402
cg12039611	NTRK1	0.269355	0.1789132	0.1188817	0.1867874	0.2276046	0.1342376	0.1970357	0.3647826	0.4687555	0.2808121	0.1586131	0.1247149
cg09080087	MLLT4	0.158344	0.7725315	0.6960397	0.7375856	0.6818727	0.7476431	0.6526537	0.6512777	0.5144583	0.5982504	0.5954717	0.12471216
cg05246081	GYPC	0.434026	0.1611703	0.3006886	0.1908875	0.2589347	0.101263	0.1544037	0.3374189	0.4652315	0.3198078	0.3595854	0.12470064
cg16542356	C7orf5	0.428938	0.8402708	0.7271835	0.1776726	0.8347526	0.8398501	0.7787407	0.6707064	0.5693122	0.07782509	0.6996723	0.124694582
cg27651480	PTPRN2	0.547142	0.669826	0.6002116	0.6776071	0.6201448	0.6892226	0.611316	0.5380216	0.3892339	0.5103133	0.584752	0.12467506
cg06482830		0.642761	0.5399957	0.5846081	0.4861312	0.4555064	0.5317574	0.4565043	0.3366367	0.2715816	0.421636	0.4883382	0.1246604
cg12493906	MMP26	0.249786	0.7420518	0.6331108	0.7477663	0.5910217	0.7120354	0.6728315	0.5761179	0.4755781	0.5351506	0.5431393	0.12463372
cg14155193	FAM125B	0.261278	0.8201938	0.8067061	0.7630237	0.7679778	0.8182864	0.7303595	0.6980773	0.5401037	0.6842818	0.700335	0.1246061
cg00827210		0.321904	0.5710073	0.6590495	0.5250825	0.530961	0.6359269	0.5501061	0.4494056	0.2475368	0.4578207	0.5941914	0.12459332
cg20439101	MAP3K1	0.151131	0.7298891	0.767051	0.7117208	0.7579157	0.7253343	0.6346677	0.5778252	0.5387538	0.6087885	0.7089495	0.12458524
cg22653140		0.231587	0.5242139	0.6285546	0.5126177	0.5078982	0.6071378	0.495452	0.3831441	0.3154141	0.4560178	0.5075323	0.12457238
cg01775492		0.463374	0.7502455	0.581747	0.752418	0.6054991	0.7679743	0.7410388	0.6050642	0.4311024	0.5284218	0.5294099	0.12456936
cg06907770		0.154783	0.6992094	0.7048209	0.1090071	0.6491265	0.6317021	0.6845375	0.6870905	0.7841479	0.6713334	0.5896031	0.12456928
cg05561696	PFKP	0.499947	0.7863379	0.7853481	0.8013129	0.7746614	0.7733084	0.7465338	0.6307077	0.510805	0.6510859	0.7590914	0.12454898
cg27067922	STXBP5	0.260395	0.4350549	0.1953305	0.440545	0.3928633	0.266441	0.4586075	0.5204226	0.6690596	0.4267517	0.2781272	0.12454678
cg04186657	HLA-F	0.359437	0.1875628	0.3182666	0.1408706	0.3605886	0.2357849	0.06539935	0.08615331	0.05363324	0.1053113	0.3099354	0.12452818
cg05304507	FRK	0.278591	0.5527604	0.469132	0.5455474	0.5159912	0.6561946	0.4863289	0.436626	0.2811898	0.4685687	0.4442822	0.124526
cg14227558	IKZF2	0.102234	0.3984022	0.4171006	0.4107533	0.508271	0.3448541	0.4557281	0.4767436	0.7270412	0.5289252	0.5135295	0.12451728
cg15028507	C7orf5	0.499099	0.5728766	0.7138779	0.4760164	0.5180742	0.5961114	0.5037616	0.4115767	0.2574583	0.461069	0.6206742	0.12448334
cg04450857	EMX2OS	0.620433	0.3925232	0.3385803	0.4366541	0.3616231	0.3816046	0.4714638	0.4870553	0.6716145	0.4782746	0.4249721	0.124479
cg07229402		0.34433	0.3687876	0.6944891	0.456681	0.5106847	0.5973294	0.3956823	0.3642776	0.1583281	0.4995737	0.5877631	0.1244694
cg13679778	GPX5	0.269355	0.4961697	0.5541115	0.5080873	0.4539793	0.5682097	0.4558109	0.3946597	0.2206383	0.4088739	0.4782545	0.12446404
cg14962327	CRYBB2	0.454871	0.8037168	0.6628051	0.8035722	0.739417	0.8143851	0.7491931	0.6291203	0.5047719	0.6601148	0.6584176	0.1244557
cg24841310	ASAP1	0.458441	0.7801757	0.7960313	0.8095964	0.8482423	0.7182269	0.779561	0.603416	0.4281355	0.7823473	0.7366115	0.12444026
cg18443437		0.610701	0.5702202	0.6116328	0.4773246	0.3252376	0.4976772	0.3975294	0.335411	0.09775204	0.4810443	0.5482518	0.124420772
cg11815980	FHIT	0.087664	0.8657529	0.8005669	0.8574122	0.8039173	0.8889576	0.8303769	0.7497665	0.577373	0.7180809	0.7189933	0.12440326
cg21670708	FAM84B	0.321154	0.7172276	0.7242358	0.6805608	0.6514453	0.7333179	0.6204355	0.5657668	0.4808534	0.5708017	0.6469546	0.12439508
cg26492631	ARHGAP1	0.15532	0.337703	0.5024766	0.4305934	0.4393457	0.2145647	0.3639403	0.4710279	0.6378347	0.5608112	0.513005	0.12438714
cg27359566		0.494408	0.1485006	0.09248564	0.2042895	0.1256533	0.1673978	0.2060333	0.2518315	0.5150417	0.2857787	0.1014374	0.124359152
cg16278496	C14orf64	0.452575	0.3944941	0.6448676	0.4087775	0.4512325	0.4716709	0.3874776	0.3136884	0.1106096	0.3961893	0.541348	0.12434594
cg19202813	GULP1	0.222832	0.5508587	0.6677571	0.5060153	0.5412577	0.5854968	0.5058734	0.471639	0.3498964	0.3938572	0.5084293	0.12433806
cg09864227		0.399012	0.5034199	0.5912012	0.3796902	0.4934892	0.5249075	0.4587292	0.3721154	0.2665558	0.3529539	0.4206752	0.1243357
cg10758902	OVOL1	0.416574	0.9245017	0.7301089	0.8783179	0.7960973	0.913625	0.8311156	0.7707497	0.6277291	0.7134925	0.6779154	0.1243297
cg11237406	ZMYND15	0.629793	0.5533653	0.4932029	0.4773168	0.4480568	0.641328	0.4803362	0.4133371	0.2946321	0.3675677	0.4358114	0.12431706
cg06738031	CTBP2	0.302536	0.5267904	0.6696483	0.4821526	0.6165289	0.5659245	0.4757159	0.3936051	0.262954	0.5099238	0.5973063	0.12430792
cg09537568	WDFY3	0.170321	0.4796582	0.5869082	0.4252774	0.3978092	0.5212277	0.4452213	0.3454896	0.2023061	0.3663319	0.4300081	0.12430474
cg09682051	TP53AIP1	0.428571	0.6572391	0.8752478	0.7842812	0.7979065	0.8315124	0.8153845	0.6785357	0.4407283	0.7426692	0.6473494	0.12430398
cg20977426		0.613414	0.9505328	0.8821247	0.9250005	0.8791713	0.9214821	0.8987609	0.7774777	0.6576817	0.7963707	0.8066866	0.12426676
cg02965295	ANKRD44	0.200882	0.5535952	0.6199899	0.5068271	0.4858697	0.6028866	0.502559	0.4433995	0.2235562	0.4388546	0.5395048	0.12425888
cg00434461	FLJ4279	0.37733	0.5102902	0.4223536	0.5147946	0.5125675	0.4247893	0.5517994	0.5828432	0.7822551	0.574505	0.5145967	0.12424084
cg24066731	SPATA13	0.361472	0.1259657	0.1306759	0.137127	0.1559409	0.1248878	0.1898475	0.2465836	0.4713029	0.2271131	0.1607726	0.12420448
cg09269891	CREBBP	0.562526	0.6979467	0.6839581	0.7661542	0.7188852	0.7524567	0.7121557	0.6227996	0.4556924	0.6168979	0.5908453	0.124202
cg03789791		0.429429	0.5187211	0.6172702	0.5335109	0.5349095	0.568068	0.5008062	0.4274824	0.2169864	0.449498	0.5567961	0.12418212
cg15792134	SMOC2	0.553356	0.7789638	0.8663757	0.7241795	0.8159914	0.804926	0.7309439	0.6690742	0.4379666	0.7255142	0.8060272	0.12418206
cg26952803		0.210859	0.5478823	0.5436173	0.5208289	0.3912459	0.6069676	0.4851237	0.3911747	0.2980871	0.3813643	0.4338998	0.12417848
cg03882698	FRMD4B	0.401635	0.6875837	0.660619	0.6851802	0.590333	0.6633589	0.6459036	0.5411652	0.3790429	0.5178123	0.5823581	0.12415854
cg08329684	PPL	0.282367	0.7427309	0.8349763	0.7850859	0.790596	0.7717401	0.6928508	0.5729747	0.5947785	0.6685902	0.7751845	0.1241501
cg21383810	WIF1	0.712003	0.05004749	0.09962696	0.04506541	0.02310571	0.03976663	0.05513085	0.06955494	0.3286225	0.1257699	0.2992389	0.124140978
cg24317190		0.723131	0.9230631	0.8818826	0.9014553	0.8704105	0.929837	0.8432345	0.7620749	0.6949819	0.7908014	0.794888	0.12413356
cg10474018		0.127141	0.7887641	0.8894307	0.854301	0.6085622	0.8207502	0.8090322	0.1187331	0.849331	0.6695147	0.8946031	0.12411882
cg24466100	CLIC4	0.305861	0.7892956	0.7035558	0.7677545	0.688257	0.7749341	0.7159745	0.663354	0.517031	0.6453885	0.5614927	0.12411126
cg01474781	AFF3	0.133015	0.7455209	0.6972459	0.7472972	0.6476022	0.7514392	0.7210302	0.6588336	0.4252027	0.5805758	0.5829585	0.12410092
cg17134700	HLA-H	0.249403	0.7907453	0.5973693	0.6182256	0.5594251	0.7714124	0.5427307	0.4223288	0.6058996	0.5751862	0.5705721	0.12409206
cg07077965		0.514532	0.1885599	0.2464184	0.238298	0.1840295	0.2028907	0.2469345	0.331897	0.482239	0.3036831	0.3158631	0.12408404
cg15479754	ADARB2	0.595945	0.6447982	0.6690536	0.6244974	0.568059	0.6510229	0.6016892	0.5261503	0.5092672	0.4516641	0.4482915	0.12407376
cg26432474	FOLR4	0.282095	0.4619664	0.6305534	0.4349118	0.4905463	0.4695692	0.4085945	0.378996	0.2434085	0.361777	0.4744228	0.12406966
cg07646362		0.869135	0.5192494	0.5092585	0.4545114	0.5321892	0.4757014	0.5425053	0.6706944	0.8310325	0.5560415	0.5108535	0.12404346
cg27043880		0.195195	0.5987744	0.5753132	0.5534683	0.4735552	0.5955233	0.5095803	0.4909688	0.3320174	0.4007475	0.4431129	0.1240415
cg05116443	DNAJC5	0.648658	0.7452974	0.7421119	0.6802008	0.7446252	0.7437652	0.6573192	0.5650879	0.5057302	0.6128966	0.6948025	0.12403282
cg08414108	SYNJ2	0.443594	0.8176357	0.8245186	0.7464262	0.7296012	0.7669468	0.7148944	0.5998707	0.5381627	0.6370465	0.7751209	0.12400666
cg24301692		0.433297	0.826201	0.6168215	0.8159097	0.6533663	0.8134573	0.7476271	0.6279488	0.5691636	0.5676807	0.5934402	0.12397908
cg03635532	FCGBP	0.470865	0.8422724	0.4460294	0.8200972	0.7834101	0.5289775	0.513855	0.5098459	0.5679208	0.7891498	0.4201376	0.1239755
cg07130266	RASSF1	0.655187	0.1540039	0.1965115	0.1912019	0.1151726	0.08001626	0.1510603	0.3073939	0.5167822	0.2455017	0.1360142	0.123969228
cg01434302	CSMD1	0.520141	0.5233796	0.5976627	0.4970153	0.4832059	0.6223695	0.48022	0.4030781	0.2583387	0.4257465	0.5364168	0.12396658
cg03738384	COTL1	0.467351	0.3943458	0.5015087	0.4428623	0.3434342	0.2742628	0.4494305	0.4298499	0.7828851	0.4450629	0.4690173	0.12396638
cg14915316	PFKP	0.486597	0.778767	0.7796692	0.8127387	0.8075584	0.8213328	0.7523624	0.6534273	0.5019812	0.6945575	0.7780362	0.1239403
cg11572381	DNM2	0.375153	0.6322083	0.6985964	0.6529543	0.655084	0.5989321	0.6030359	0.4149862	0.499788	0.5256339	0.5746328	0.12393966
cg04816798		0.707627	0.9256214	0.7398173	0.9379215	0.7431604	0.9276343	0.8990139	0.7739756	0.5939298	0.6809745	0.706643	0.12392362
cg12551983		0.604926	0.7034757	0.7534589	0.5708549	0.5823309	0.6687011	0.586325	0.5388725	0.2551998	0.5525042	0.7263894	0.12390612
cg22879111	NDST1	0.156075	0.6237477	0.6771553	0.6135989	0.5942816	0.7063294	0.5756493	0.5506492	0.3975188	0.4932683	0.5785332	0.12389882
cg26841862		0.573227	0.303724	0.4070612	0.5341018	0.3814352	0.3579479	0.2530315	0.3318035	0.1853199	0.3317048	0.263016	0.12387888
cg05163325	SNX9	0.147353	0.9059761	0.9417338	0.8812081	0.8890938	0.8961039	0.8414218	0.7579348	0.6219803	0.8099867	0.8634093	0.12387656
cg04787775		0.265642	0.8017715	0.6831949	0.7361038	0.6979489	0.7039644	0.6557795	0.6303243	0.5574649	0.5908675	0.5692648	0.1238565
cg09554599	SLC6A2	0.201496	0.866962	0.7107028	0.8394235	0.7155924	0.4748982	0.8589754	0.8520914	0.8921413	0.8279409	0.7956946	0.12385294
cg11685843		0.808499	0.4533726	0.4187247	0.408091	0.5535289	0.3713124	0.5648916	0.5887957	0.654262	0.3132893	0.7030251	0.12384682
cg14549078	FBN1	0.143061	0.5708948	0.599685	0.5414578	0.4703682	0.6555267	0.5299639	0.4629309	0.2934397	0.4526378	0.4797275	0.12384654
cg06312106	TMEM26	0.518464	0.8805737	0.8057321	0.8601389	0.7475696	0.8734549	0.8240365	0.7681417	0.6043105	0.6583585	0.6935378	0.12381684
cg22095128	STARD13	0.1593	0.7193801	0.7388566	0.6467026	0.7026502	0.7158024	0.6792158	0.545978	0.4274813	0.6059465	0.6456898	0.1238161
cg06325540		0.432129	0.8564484	0.6759116	0.8212761	0.7339525	0.8783482	0.831859	0.7063137	0.569796	0.6226763	0.6162667	0.12380502
cg14306366		0.230028	0.7840984	0.5856287	0.7391012	0.7368529	0.7913359	0.721534	0.595849	0.4852355	0.673402	0.5419828	0.12380276
cg19304273		0.722944	0.3823985	0.3805083	0.3063214	0.4061486	0.2574425	0.4337362	0.5139295	0.6503826	0.3437203	0.4099628	0.12378242
cg01971590	NCALD	0.0668	0.5592967	0.6414471	0.5044646	0.5286505	0.611113	0.5122411	0.4048696	0.238787	0.4882656	0.5819075	0.12378022
cg08974492	C6orf127	0.167402	0.7894605	0.7287715	0.5795458	0.6988816	0.7268949	0.6803117	0.6233378	0.3125069	0.6965747	0.5920017	0.1237643
cg09121047	LOC339524	0.704506	0.12847	0.4500705	0.1601641	0.4382056	0.1032662	0.217911	0.3455236	0.5201749	0.3973912	0.4179633	0.12375752
cg10881128	PTPRF	0.652174	0.1225082	0.3880675	0.08407226	0.3215937	0.0795906	0.188466	0.2320869	0.4419152	0.3260005	0.4261337	0.123754008
cg00084338	DLL1	0.426892	0.5177324	0.4459687	0.4975079	0.4447552	0.558635	0.4819565	0.4248414	0.240106	0.3695363	0.3295988	0.12371204
cg13315923	FNDC3B	0.23558	0.8045953	0.6649466	0.7696911	0.7199289	0.7687798	0.7377918	0.6462792	0.4816677	0.6254716	0.6182684	0.1236926
cg01866434	ANKRD55	0.144339	0.5042433	0.7543607	0.4887511	0.6381428	0.6153969	0.5169807	0.3407529	0.3708352	0.49644	0.6576298	0.12365124
cg08942192	SLC25A24	0.668178	0.8636863	0.8714282	0.2483481	0.8184584	0.8812954	0.8542473	0.8696488	0.8935951	0.8619916	0.8219305	0.12363938
cg15975806		0.512982	0.532389	0.537405	0.5554805	0.4768688	0.5538551	0.4864974	0.4635052	0.2421778	0.3823944	0.4632474	0.12363524
cg24072924	C5orf13	0.970067	0.03849182	0.4018634	0.06349255	0.3446718	0.04267463	0.06904679	0.0415798	0.04148773	0.05516258	0.06584591	0.123614278
cg20564496		0.706131	0.3053912	0.2959768	0.2932167	0.2501999	0.387724	0.3801666	0.4326972	0.6043268	0.3431334	0.3902162	0.12360632
cg23985408	FBXW11	0.122764	0.8139884	0.8104142	0.7906791	0.8289455	0.8184694	0.8033001	0.6650463	0.5259254	0.6941544	0.7561153	0.12359102
cg03141780	SDK1	0.225439	0.6318486	0.6615179	0.5769879	0.5709071	0.6172283	0.5668365	0.4844293	0.3464478	0.5064766	0.5363585	0.12358822
cg25416153		0.79391	0.04126373	0.110311	0.07533991	0.1072225	0.04489472	0.1034729	0.1933898	0.3867525	0.2026246	0.1107316	0.123587908
cg14041812	PALLD	0.170177	0.5223066	0.7868965	0.7349527	0.7325519	0.7896863	0.4668872	0.7554339	0.5381944	0.7630159	0.4250053	0.12357146
cg00794174		0.51332	0.9169115	0.6693549	0.8964972	0.6963514	0.8964089	0.86562	0.7292651	0.5757729	0.6559986	0.6310344	0.12356658
cg06806862	EHHADH	0.306985	0.6808067	0.7741008	0.6725246	0.7255663	0.6703966	0.6430119	0.5582442	0.3778257	0.6011771	0.7254761	0.123532
cg08887400	KIAA1949	0.270884	0.0770152	0.4509439	0.09067248	0.3290252	0.060232	0.1103525	0.2379035	0.5312149	0.3883473	0.3577234	0.123530564
cg10513595		0.168158	0.2947327	0.237808	0.2514428	0.2619713	0.2341287	0.2500378	0.3973787	0.574562	0.3178554	0.3578889	0.12352786
cg20724428	FLNB	0.268399	0.7551088	0.6630105	0.7263609	0.7334957	0.7225716	0.6678216	0.5061218	0.6261738	0.6099167	0.5728886	0.123525
cg06008419		0.647806	0.2667549	0.4540512	0.5282226	0.3157218	0.3307067	0.226338	0.2112476	0.2386213	0.2514874	0.350259	0.12350078
cg06183872		0.643263	0.765615	0.8167982	0.8501294	0.6333059	0.4058356	0.8504142	0.9176857	0.8352497	0.7817715	0.7040443	0.12349626
cg04153130		0.675106	0.5900683	0.4999456	0.5873727	0.5824828	0.6462825	0.5654701	0.5528765	0.2076487	0.4401293	0.5225763	0.1234902
cg19236493	HOXB3	0.613452	0.9067009	0.8256049	0.8552825	0.8373705	0.8677213	0.8202355	0.7298996	0.5723242	0.7428289	0.80997	0.12348438
cg08158518	SPSB4	0.329425	0.8348538	0.7593111	0.8009967	0.7488005	0.8288004	0.7903388	0.6340464	0.5446814	0.6627414	0.7235644	0.12347802
cg25070253		0.223262	0.4976097	0.5897455	0.416179	0.5139567	0.5303485	0.4597697	0.3748172	0.2198665	0.3720445	0.5039615	0.123476
cg14556909	BIN2	0.609751	0.5781416	0.310516	0.5922886	0.494323	0.4928088	0.5859795	0.6430696	0.8699623	0.5940654	0.3922988	0.12345952
cg24368383	MIB2	0.835	0.2516709	0.1965541	0.3456099	0.2015493	0.07626993	0.3404735	0.3664127	0.4771933	0.312715	0.1921514	0.123458354
cg21843262	SLC3A1	0.598023	0.9462842	0.8135088	0.9389616	0.8620957	0.9624107	0.9071909	0.8362616	0.6423586	0.7477924	0.7724205	0.1234474
cg13590055	LOC113522	0.812314	0.5836252	0.432768	0.5241061	0.4430847	0.4845263	0.6064221	0.5226918	0.7848405	0.5718083	0.5995683	0.12344414
cg20168823	BRUNOL4	0.441021	0.9557897	0.9371824	0.9442633	0.9349485	0.9613356	0.9188516	0.8130258	0.6993948	0.8336163	0.8514811	0.12342998
cg04541368	FLJ4279	0.60117	0.4807138	0.3267216	0.5261608	0.4927026	0.3798606	0.5130396	0.5825257	0.8314459	0.523042	0.3732255	0.12342386
cg10987840		0.514223	0.4350688	0.6316154	0.4249809	0.4753441	0.5337988	0.4495516	0.3914691	0.1647643	0.3801749	0.4978516	0.1233993
cg02255918	RBM6	0.16032	0.1625004	0.7165506	0.6426311	0.7351623	0.6455581	0.7110197	0.7264645	0.5256662	0.79831	0.7578641	0.1233844
cg22365276	ANXA2	0.473191	0.6250963	0.3323477	0.6586054	0.4633835	0.6080304	0.4930855	0.416021	0.2886022	0.3945737	0.4783453	0.12336712
cg17103856	MAD1L1	0.628642	0.8131272	0.7635095	0.8025218	0.7742492	0.8215939	0.775765	0.6507029	0.5346827	0.6854817	0.7115752	0.12335882
cg07489413	C11orf21	0.29914	0.5205439	0.3331548	0.5894654	0.4743316	0.4098139	0.5937584	0.590241	0.7882465	0.5406479	0.4312054	0.12335792
cg24902250		0.519479	0.8733869	0.7463462	0.8075821	0.7686518	0.8672227	0.7820529	0.7429153	0.6031717	0.683543	0.6347473	0.1233519
cg25598685		0.154948	0.5998104	0.4696466	0.5481246	0.4758777	0.5336815	0.5311382	0.3136542	0.4140948	0.3289565	0.422545	0.12335042
cg23352695	NF1	0.112281	0.4691962	0.486655	0.4506677	0.5235918	0.3745509	0.4842094	0.5416273	0.7646174	0.5854188	0.545486	0.12333946
cg11374681		0.146863	0.3472612	0.4446952	0.3968705	0.2819009	0.3688254	0.3106402	0.2425762	0.1310938	0.2131875	0.3253937	0.12333236
cg14210817		0.295183	0.3992938	0.346627	0.3707957	0.4448221	0.260528	0.3883046	0.5439382	0.6606907	0.433341	0.4123971	0.123321
cg01020475	ATP4B	0.540745	0.8858384	0.8010769	0.8688199	0.828153	0.8986819	0.8996066	0.7809744	0.4913083	0.7391747	0.7549351	0.1233142
cg03832522		0.582299	0.4385488	0.4538418	0.5945469	0.4749049	0.4347509	0.5372117	0.5717236	0.8800995	0.4837264	0.5403438	0.12330234
cg09622285		0.206683	0.7104551	0.6467597	0.6773915	0.5837821	0.7875298	0.6582792	0.5921395	0.3558632	0.5654517	0.6178647	0.12326398
cg08399336		0.17187	0.6974539	0.595437	0.5367597	0.5478544	0.7137465	0.6361551	0.5526577	0.3764937	0.4415357	0.4681485	0.12325216
cg15541193	GSDMD	0.64692	0.2117996	0.0494514	0.3286867	0.2030281	0.05920828	0.04876826	0.04512446	0.04717608	0.04543179	0.04943271	0.123248156
cg17504394		0.496402	0.5542951	0.717613	0.4989013	0.5403689	0.6338959	0.5089023	0.4283046	0.2342578	0.5199578	0.6374118	0.12324798
cg23350273	OR5H6	0.140336	0.5380753	0.4037515	0.4952259	0.3831009	0.4901909	0.3175919	0.3798263	0.3722146	0.4071693	0.2173733	0.12323382
cg15564000	TRIM33	0.236924	0.7652426	0.7507812	0.7449207	0.7394537	0.7929339	0.7398829	0.5938515	0.434492	0.6345578	0.7743923	0.12323112
cg04358957		0.0990119	0.4388613	0.2576701	0.4284675	0.3901303	0.2843933	0.4517248	0.5390166	0.6832848	0.4300396	0.3114842	0.1232055
cg03469682		0.137574	0.5182418	0.6662549	0.4851539	0.4679914	0.6095935	0.4876444	0.4110971	0.2381221	0.439735	0.5546148	0.12320442
cg07935902	SLC2A9	0.42602	0.8834165	0.5648718	0.840591	0.5985981	0.8718566	0.7995219	0.6906155	0.5027865	0.5878739	0.562517	0.12320384
cg03733207	BPI	0.479754	0.1712245	0.2244618	0.1222392	0.249633	0.1232061	0.2181338	0.2195317	0.4751996	0.2774072	0.316463	0.12319414
cg11825249		0.142532	0.8537641	0.6830438	0.8174092	0.7215093	0.8275108	0.7770314	0.685128	0.548959	0.6241838	0.6519689	0.12319322
cg04380939	PARN	0.29227	0.5749722	0.5844313	0.5900992	0.5765137	0.6284445	0.5698681	0.4489495	0.2462952	0.5150197	0.5584006	0.12318556
cg05014245	C1orf58	0.261755	0.8059651	0.8261357	0.6910573	0.7430027	0.7305963	0.6939169	0.6525897	0.4824091	0.6173391	0.7346544	0.12316958
cg19185544	PEBP4	0.517562	0.9084932	0.7382351	0.8934109	0.7914472	0.884007	0.832083	0.7654166	0.5721637	0.7494597	0.6806228	0.12316952
cg18675146	ENTPD3	0.262166	0.8074946	0.7625229	0.787111	0.6862684	0.799859	0.7211429	0.6831089	0.5600947	0.6243836	0.6387354	0.12315808
cg20468415	ANK1	0.455691	0.4364359	0.5727348	0.4405414	0.4530762	0.4813053	0.4035478	0.2702176	0.2121896	0.3687993	0.5137372	0.12312042
cg26792576	FGD5	0.218502	0.8932979	0.871769	0.8403468	0.8675979	0.8752593	0.7977071	0.7537147	0.6110627	0.7766392	0.7935495	0.12311954
cg03335624	ENC1	0.158594	0.2767839	0.2576419	0.3161602	0.183411	0.3299664	0.2012283	0.1737987	0.08612096	0.1145873	0.1727061	0.123104408
cg09050820	TCP1L2	0.21301	0.526602	0.3679162	0.5164185	0.4872107	0.7449212	0.3721742	0.483557	0.3755793	0.3599543	0.4363178	0.1230972
cg11399546		0.360173	0.5351201	0.6615977	0.5587853	0.5382743	0.5782133	0.4999473	0.4511884	0.2792805	0.4377483	0.5884069	0.12308386
cg11123720	IQGAP2	0.212793	0.384178	0.3104284	0.4335029	0.3269845	0.3195472	0.4061494	0.4848984	0.6389233	0.4913566	0.3685915	0.12305564
cg20908200		0.625527	0.2799146	0.313925	0.1919836	0.7820174	0.257878	0.4296477	0.8048964	0.2660787	0.7165171	0.2238473	0.12305372
cg24217003		0.410925	0.4760944	0.500012	0.4898627	0.4409257	0.3676455	0.501564	0.588635	0.7619755	0.5704659	0.4670949	0.123039
cg26286901	PEBP4	0.45183	0.9271694	0.7425089	0.9138229	0.8703674	0.9198413	0.8353383	0.7785153	0.6136888	0.7709405	0.7600539	0.12303462
cg14196395	DYSF	0.545597	0.6924878	0.8501679	0.6290604	0.6862633	0.7074412	0.6429963	0.5616487	0.4560106	0.5796093	0.7100251	0.12302612
cg04058837		0.147592	0.608287	0.721041	0.5302655	0.5283291	0.6438716	0.5635015	0.4620906	0.3655876	0.4979291	0.5275936	0.12301836
cg08807892		0.62625	0.213733	0.08015233	0.2008513	0.1314018	0.1524577	0.2546217	0.3312344	0.5037175	0.2171676	0.08685943	0.1230009
cg26364947	TMEM132D	0.596113	0.7488346	0.8101825	0.7976313	0.765056	0.724702	0.7206616	0.6639202	0.502839	0.6297569	0.7142413	0.12299748
cg22863744	NCOR2	0.479694	0.1589652	0.1119998	0.1695346	0.156469	0.1114249	0.2599461	0.2636103	0.3845222	0.2349149	0.180328	0.1229856
cg09943050	SEMA3A	0.125125	0.5214215	0.5824517	0.4618045	0.3608129	0.5701101	0.4594557	0.4014543	0.2719945	0.3451063	0.4036997	0.12297804
cg13724238		0.453607	0.7619184	0.7407655	0.7329468	0.6423559	0.7383855	0.7152299	0.5909758	0.4938894	0.5747726	0.6267035	0.12296018
cg04747036	LOC15622	0.526261	0.6004689	0.7170669	0.5525684	0.546018	0.6280022	0.5270311	0.4659364	0.4019268	0.4759918	0.5585487	0.12293792
cg15457037	DNAJC5	0.607474	0.9225924	0.8072617	0.9071616	0.862184	0.9285513	0.8455003	0.7674047	0.6824609	0.7486095	0.7692037	0.12291438
cg03345116	ZBTB16	0.276261	0.8738948	0.7765568	0.8294626	0.7696663	0.8292096	0.783213	0.7453951	0.5402214	0.663308	0.7321572	0.12289908
cg04793527	FAP	0.377828	0.4752192	0.5965236	0.4524318	0.4508078	0.543753	0.4703962	0.3873105	0.2205665	0.3835631	0.4424958	0.12288066
cg06723829	LGR6	0.0391406	0.6287068	0.6608491	0.6107882	0.6109588	0.6735773	0.580028	0.5182707	0.4334138	0.504486	0.5342867	0.122879
cg25885280	SHANK2	0.370984	0.6288781	0.6773306	0.6040806	0.641971	0.5456338	0.5465606	0.3959836	0.3713117	0.5153926	0.6542519	0.12287874
cg26524067		0.42782	0.6974311	0.6537685	0.5079878	0.3954979	0.7174511	0.533718	0.4657489	0.3437485	0.4141354	0.6004686	0.1228634
cg09449543	AUTS2	0.129407	0.8499458	0.7381086	0.7765933	0.6471354	0.7873222	0.6994066	0.6794461	0.5062477	0.6803642	0.6193748	0.12285318
cg24894318		0.163157	0.8005317	0.7457871	0.7080932	0.7204919	0.7795805	0.7118661	0.6401449	0.5294293	0.5994194	0.6593618	0.12285258
cg21995710	YIPF4	0.221029	0.7128148	0.5155163	0.6133047	0.5532357	0.6154121	0.5404074	0.4833483	0.4253482	0.4228244	0.5241535	0.12284036
cg20194973	MLC1	0.316288	0.3733377	0.4186166	0.3316025	0.4944214	0.3519094	0.3823204	0.5243079	0.652307	0.5247639	0.5003571	0.12283374
cg04052038	CLDN8	0.319515	0.8513377	0.6292197	0.8153008	0.7010837	0.8366165	0.7904854	0.6788186	0.5533375	0.599611	0.5972813	0.12280492
cg26624794	ERGIC1	0.569596	0.8988724	0.8015883	0.9126997	0.8207454	0.9044388	0.8694384	0.7451079	0.6775795	0.7498385	0.6824105	0.12279396
cg16382030	PROX1	0.355824	0.8056213	0.6658309	0.7560167	0.6634361	0.8049568	0.7154408	0.6724014	0.4895033	0.5707502	0.6338348	0.12278626
cg08293324	THBS1	0.511839	0.3844365	0.4150692	0.4166512	0.3471	0.4811304	0.4348705	0.3160582	0.2171983	0.06763362	0.3947418	0.122776976
cg17102648		0.325494	0.7018988	0.7620826	0.6566541	0.6646526	0.7453011	0.6635683	0.5749701	0.4450324	0.6032959	0.6298997	0.12276456
cg22699361	FLJ3969	0.458856	0.7970564	0.6599808	0.6947091	0.6615148	0.7668949	0.6830724	0.5811394	0.5670083	0.5824201	0.5527213	0.1227589
cg10327440	CDC42BPA	0.204469	0.6864989	0.6451468	0.6301404	0.3943221	0.3595154	0.6571779	0.694358	0.7091987	0.6352357	0.6334174	0.12275282
cg13689411	BICC1	0.216181	0.4441941	0.2344988	0.420358	0.3214641	0.3267602	0.4302211	0.5652685	0.6651279	0.4335904	0.2668112	0.12274878
cg18108818	FBXL13	0.550549	0.6935474	0.7813918	0.6167344	0.5945793	0.6994919	0.6400531	0.5301758	0.3279951	0.5647963	0.7090442	0.12273606
cg19764348		0.168536	0.6432628	0.677645	0.6118647	0.5549144	0.6729043	0.6155081	0.4440151	0.3444988	0.5322358	0.6107085	0.12272498
cg21747310		0.26536	0.549519	0.5215588	0.522555	0.5222998	0.6071066	0.4981956	0.4424671	0.2563984	0.4516597	0.4608743	0.12268882
cg01069648		0.34609	0.6296026	0.7454446	0.6077924	0.6087967	0.702134	0.583847	0.5460684	0.366459	0.5369728	0.6470568	0.12267326
cg13202952	NPM2	0.429183	0.5699039	0.5992708	0.5573912	0.4657449	0.6341136	0.5379073	0.382009	0.4030567	0.4061696	0.4839192	0.12267252
cg04762312		0.221208	0.5437505	0.6150601	0.4836934	0.5235962	0.5557475	0.5120916	0.4485492	0.2576587	0.447968	0.4422661	0.12266282
cg02482478	GPR133	0.420302	0.9256522	0.732111	0.8966841	0.8203253	0.8885679	0.6662528	0.8852606	0.8611993	0.5019794	0.7353367	0.12266234
cg17774559	IRX4	0.725976	0.2539198	0.5899131	0.2733535	0.5676455	0.1405908	0.2468483	0.4344322	0.6103058	0.5355218	0.6114964	0.12263636
cg17124478		0.455144	0.9574477	0.9533565	0.9462354	0.9520431	0.9539505	0.9161347	0.8422613	0.6366585	0.8272004	0.9276223	0.1226312
cg08926365	FYN	0.475699	0.6261664	0.7161378	0.5641519	0.6076012	0.6628423	0.5735186	0.5034704	0.2721893	0.5503662	0.6643559	0.12259984
cg05073382	MYOM2	0.465428	0.8261708	0.5554048	0.7510542	0.787467	0.8034873	0.6614851	0.3694552	0.72742	0.6997867	0.6525458	0.12257826
cg19893316	ITPR2	0.139167	0.6760409	0.7755589	0.625089	0.6518	0.7421674	0.619202	0.5813831	0.4247781	0.5493935	0.6830655	0.1225668
cg02426072		0.689548	0.7329027	0.6747176	0.6979308	0.6261799	0.6927193	0.6568999	0.4576653	0.4396566	0.6157876	0.6416757	0.12255304
cg12480053		0.440068	0.4475052	0.3962785	0.4403971	0.4296899	0.315122	0.4500433	0.5579053	0.7097837	0.4940003	0.4300226	0.1225525
cg15699386	MUC1	0.634999	0.8777729	0.8213452	0.714853	0.7438933	0.8366455	0.7337667	0.6916568	0.5938302	0.6525536	0.7099877	0.12254298
cg20824989		0.642308	0.03007644	0.09336562	0.07170249	0.06439893	0.06754941	0.09561088	0.2137792	0.3287279	0.1858423	0.1156939	0.122512258
cg10902850		0.275942	0.5860114	0.6386216	0.5528297	0.4737338	0.6318577	0.5639769	0.4843974	0.2873494	0.4416689	0.493237	0.12248492
cg27142354		0.326314	0.5233688	0.6392047	0.5420859	0.515369	0.6258429	0.5171072	0.4425378	0.2289565	0.4538377	0.5910114	0.12248414
cg17342469		0.421961	0.6259066	0.8192562	0.5813158	0.6447114	0.6740304	0.5889871	0.4614077	0.359317	0.5772462	0.7459602	0.12246044
cg06398138	OPCML	0.366966	0.7736574	0.7633961	0.7770013	0.6863557	0.7543485	0.7142786	0.6169571	0.5343307	0.6180161	0.6589403	0.12244724
cg26302986		0.0946712	0.5166044	0.5663668	0.4920786	0.4018045	0.5552327	0.4811499	0.3985589	0.2343132	0.349101	0.4567559	0.12244162
cg05383931	WFDC1	0.589889	0.7909748	0.8526626	0.7245907	0.8554393	0.81527	0.7591556	0.6223373	0.560973	0.6822183	0.8020494	0.12244076
cg12405983	ZSCAN18	0.886726	0.589722	0.5425257	0.526486	0.6843823	0.6261294	0.6308484	0.732523	0.8805744	0.6955507	0.6419069	0.1224316
cg21652012	GABRP	0.252012	0.7941972	0.7581486	0.7893699	0.6944015	0.8224681	0.7688513	0.6603643	0.5577323	0.619408	0.6400887	0.12242814
cg14721632	GSDMD	0.600947	0.3632155	0.06523234	0.2510839	0.2386864	0.06943955	0.1056595	0.05551806	0.06526568	0.07324265	0.07590803	0.122412754
cg14851578		0.383679	0.6577162	0.630918	0.6334587	0.566759	0.6337029	0.6813088	0.527571	0.3231564	0.490777	0.4878452	0.12237928
cg08688335	GSDMD	0.418926	0.07662737	0.05528478	0.3502701	0.3288464	0.05683432	0.04916425	0.05651315	0.04918332	0.05169582	0.04943924	0.122373438
cg08508431		0.319923	0.3282309	0.2831071	0.2638744	0.3435308	0.2265214	0.3117566	0.3948421	0.6029324	0.3700111	0.3775778	0.12237108
cg18318006	SORBS1	0.113413	0.5294849	0.6746949	0.447962	0.4106201	0.499721	0.4351731	0.3828514	0.3190169	0.3911451	0.4225077	0.12235774
cg00813378	C1orf7	0.8955	0.4070548	0.4770508	0.3263755	0.4743293	0.4354711	0.2943481	0.1667041	0.109021	0.4056551	0.5327868	0.12235328
cg10002860	BRSK2	0.746242	0.513786	0.7106753	0.5235685	0.5170248	0.6528251	0.5869464	0.393869	0.2626933	0.431886	0.6307274	0.12235152
cg24030620	GOLGA3	0.614232	0.8709925	0.6401862	0.8728833	0.8228325	0.8316136	0.4459895	0.8910468	0.8841949	0.841904	0.3636761	0.12233936
cg12845432	CD81	0.324951	0.7749845	0.7670039	0.7874185	0.7812428	0.78878	0.7657406	0.6211596	0.4980539	0.6485872	0.7541921	0.12233926
cg24476722		0.0857583	0.8615175	0.7749234	0.8750746	0.8281648	0.8268878	0.7929263	0.7356179	0.5657686	0.7180944	0.7425129	0.1223296
cg23026554	LOC441666	0.677027	0.1225012	0.2515703	0.1774862	0.1786073	0.3837854	0.2906967	0.3457572	0.4146803	0.2106559	0.463725	0.12231294
cg23501964		0.30072	0.6150185	0.6132153	0.5124285	0.5907504	0.6022078	0.4999699	0.4254166	0.3436336	0.467179	0.5859213	0.12230002
cg03417788		0.389504	0.798511	0.7017971	0.6861047	0.6639066	0.7798424	0.6992562	0.595027	0.573054	0.5524358	0.5988984	0.12229808
cg17598339		0.639822	0.9000413	0.7817709	0.608619	0.6563427	0.5790882	0.7827583	0.915253	0.9127352	0.7915029	0.7350814	0.12229374
cg03475293		0.554399	0.7807204	0.529175	0.639572	0.4990534	0.6865789	0.5083785	0.4613738	0.4376411	0.5087503	0.6075276	0.12228568
cg00523161	LPIN1	0.286613	0.4042078	0.3995904	0.4145899	0.3981448	0.213646	0.4415732	0.5760922	0.5025303	0.4359433	0.485317	0.12225542
cg06878548		0.481731	0.5281883	0.5298443	0.531845	0.5099691	0.6322532	0.5364078	0.3613658	0.331156	0.3933415	0.4986401	0.12223774
cg24834751		0.64001	0.7143931	0.59237	0.7382321	0.5483451	0.6944689	0.6580909	0.5483879	0.4594191	0.5252979	0.4854811	0.12222646
cg23005797	C2orf48	0.524921	0.7515044	0.8209922	0.6914656	0.7786798	0.7920094	0.643518	0.6170362	0.4941699	0.676631	0.7921907	0.12222112
cg03188000		0.0454793	0.08870426	0.3939138	0.1090734	0.2584007	0.04670272	0.1014967	0.2588765	0.4503944	0.3197125	0.3773898	0.122215004
cg22900057	INPP5A	0.662698	0.924422	0.8963283	0.8940096	0.9191666	0.9031757	0.8926945	0.7792517	0.6470564	0.7706007	0.8364744	0.1222049
cg04933640	RBP3	0.287799	0.9359211	0.9281589	0.9121119	0.9098904	0.95439	0.8917168	0.8021303	0.6793764	0.7996743	0.8565707	0.12220076
cg08995327		0.258514	0.7674137	0.8223998	0.6166704	0.7172133	0.6897737	0.6265634	0.6012666	0.4943549	0.5726889	0.7076849	0.12218244
cg01096199		0.515609	0.116832	0.1006356	0.1212834	0.1110474	0.07623307	0.1886681	0.1994151	0.417648	0.1874503	0.1437133	0.122172666
cg23065415		0.426959	0.571594	0.6592355	0.405388	0.7147371	0.600572	0.6880056	0.6893384	0.915336	0.6767244	0.5929623	0.12216802
cg11302633		0.607157	0.8848842	0.8279783	0.8504965	0.6402591	0.866079	0.8138669	0.7250518	0.5497801	0.7039784	0.6661844	0.1221671
cg01722963		0.671147	0.8709857	0.5342495	0.9282143	0.7409649	0.8002684	0.641513	0.6978299	0.8524619	0.5069594	0.5650833	0.12216706
cg26645242	CHD9	0.561466	0.8104899	0.8519664	0.7316048	0.7512212	0.7494053	0.6692068	0.654739	0.4646904	0.6982487	0.7970755	0.12214544
cg27151770	ZNF423	0.556667	0.8383536	0.6457953	0.7815455	0.6727625	0.8445098	0.7678065	0.6502666	0.565729	0.5913616	0.5971726	0.12212608
cg07602317		0.705266	0.9015582	0.7392647	0.8495514	0.7548021	0.8968754	0.8297117	0.7014025	0.615622	0.6647616	0.7201497	0.12208086
cg04479757	MIR548J	0.337169	0.7770535	0.7590831	0.7307308	0.6614704	0.7914169	0.7060148	0.6574424	0.3971569	0.6485909	0.7003783	0.12203428
cg24968869		0.203797	0.8126107	0.7574457	0.7642018	0.721799	0.7461664	0.7431016	0.7750784	0.7495398	0.1838743	0.7405581	0.12201428
cg25580656	ZFYVE21	0.297872	0.6708047	0.8300887	0.568173	0.7503841	0.6620002	0.6406811	0.4772404	0.4467999	0.5752332	0.731438	0.12201162
cg02234672		0.538195	0.2956692	0.7558148	0.7679636	0.8344392	0.8291518	0.8466615	0.893537	0.9036494	0.756307	0.6928797	0.1219992
cg11375458		0.758192	0.1533514	0.410492	0.2014433	0.2930422	0.1505296	0.2194215	0.3329112	0.4383785	0.3622337	0.4658691	0.1219911
cg03135023		0.584752	0.8898855	0.8734881	0.8567727	0.8384144	0.8696226	0.7912904	0.7248232	0.6310317	0.7423368	0.8287847	0.1219833
cg01111006		0.114698	0.7887778	0.7044775	0.7752139	0.75506	0.818974	0.7308834	0.6927495	0.5594304	0.6444938	0.6050945	0.12197032
cg04817300	TP53AIP1	0.402461	0.63046	0.7383936	0.7067608	0.6835871	0.723467	0.6983691	0.5708588	0.4271957	0.581096	0.5953023	0.12196932
cg25666210	PTPRR	0.380266	0.5796183	0.5346654	0.555391	0.4449758	0.5835044	0.505133	0.4392893	0.3038711	0.3770692	0.4630297	0.12195252
cg22192069	TBC1D7	0.392633	0.8244625	0.8190103	0.8190314	0.8251933	0.8344184	0.7881856	0.6813322	0.532778	0.6967155	0.8133458	0.12195176
cg12159464	CSGALNACT1	0.391101	0.6872311	0.6175296	0.6908355	0.5798025	0.7241117	0.6456556	0.5540087	0.4169711	0.5259488	0.5471694	0.12195136
cg07458272	KIAA355	0.471593	0.8093052	0.6869966	0.7750931	0.7267773	0.784052	0.7514073	0.6438594	0.526948	0.6277231	0.622624	0.12193248
cg00905220	ABR	0.565064	0.8115985	0.8348194	0.7900869	0.7425466	0.8260229	0.7367672	0.6289816	0.5582241	0.691789	0.7796896	0.12192456
cg07871153	DLG5	0.493056	0.876908	0.8199673	0.8410415	0.8258199	0.8708231	0.7831064	0.7555233	0.569607	0.7101913	0.8065338	0.1219196
cg12253071		0.276694	0.604307	0.4966269	0.4995821	0.5047144	0.6327885	0.4984429	0.4107653	0.3581954	0.39879	0.4622419	0.12191668
cg03890951		0.772646	0.6192619	0.7187858	0.5135557	0.552911	0.6199369	0.5106906	0.4688654	0.2525891	0.521889	0.6609456	0.12189432
cg19233472	FOXI1	0.48978	0.6273378	0.5246584	0.7168473	0.5255661	0.7113414	0.628854	0.5192737	0.3768388	0.5052601	0.4661629	0.1218723
cg10808195		0.417259	0.7228529	0.7530954	0.649393	0.6616741	0.7412426	0.6368876	0.5401666	0.4666152	0.5990714	0.6761726	0.12186892
cg05861512		0.35084	0.2415106	0.2816547	0.2708129	0.2580125	0.2506394	0.3214148	0.3461413	0.5249667	0.3553202	0.3640325	0.12184908
cg02788798		0.319515	0.8169176	0.7420261	0.7819078	0.727351	0.8036896	0.7764279	0.6773647	0.5944623	0.6223228	0.5921013	0.12184262
cg07046030		0.60104	0.892913	0.6470196	0.8491979	0.6968283	0.853819	0.7896205	0.7141227	0.5312565	0.682188	0.6135277	0.12181248
cg14277925	TSPAN4	0.734066	0.458481	0.623817	0.3195518	0.436335	0.4758118	0.3130864	0.2544749	0.2116111	0.3909106	0.5349661	0.1217895
cg02060732	HRNBP3	0.406656	0.7702175	0.7360333	0.7525361	0.6607118	0.7192871	0.7069631	0.6593056	0.5117853	0.5681388	0.5837159	0.12177542
cg01770948	RAB4C	0.398949	0.8181201	0.8137464	0.7967502	0.8049743	0.8123975	0.7778784	0.6667871	0.5189595	0.6824403	0.7910754	0.12176956
cg01660934	ESRP2	0.635509	0.8741778	0.5540209	0.7897431	0.5553211	0.8522637	0.775888	0.6173196	0.4830605	0.5700074	0.5704107	0.12176808
cg04190037		0.488225	0.7178933	0.6583747	0.6891138	0.6109165	0.7207947	0.6620125	0.6008142	0.3991137	0.5521587	0.5742064	0.1217575
cg00740389	ITGB7	0.367518	0.8884217	0.6785815	0.848307	0.7312855	0.898069	0.8167609	0.7265301	0.581294	0.6548956	0.6564641	0.121744
cg09959931	MYL5	0.187781	0.6878254	0.6655864	0.6278632	0.6675022	0.716054	0.6272047	0.5652885	0.4064469	0.5772053	0.5800187	0.12173342
cg20918393		0.333866	0.4703208	0.3895109	0.4301834	0.3896895	0.5529136	0.3952598	0.3248921	0.1383011	0.3078302	0.4577556	0.12171588
cg16916914	ITGB4	0.727804	0.1849503	0.4952613	0.2598048	0.4249707	0.1355688	0.2227833	0.3396343	0.6000134	0.4263586	0.5203186	0.12171046
cg16783349		0.526285	0.5981692	0.5905359	0.5017892	0.4824923	0.6296071	0.4861954	0.4029485	0.3491667	0.5022104	0.4536983	0.12167488
cg16823064	ALDH4A1	0.410959	0.8778043	0.8612494	0.8267879	0.8685818	0.8876032	0.8247794	0.7016691	0.5994467	0.7507258	0.8371896	0.1216432
cg06171329		0.317312	0.752864	0.583167	0.696857	0.6195877	0.7181442	0.6496885	0.5935269	0.4462612	0.5285693	0.5443781	0.12163918
cg23422866	TSNARE1	0.658128	0.4682862	0.7161962	0.8505299	0.6578	0.8114281	0.818241	0.8527471	0.8735905	0.7785788	0.789259	0.1216352
cg25382573	C12orf74	0.249858	0.9338732	0.7602075	0.8859587	0.7723582	0.9240686	0.8370585	0.7725355	0.6482254	0.7152967	0.6951777	0.12163448
cg03942871	LRRC17	0.366079	0.5396739	0.6443072	0.4828439	0.4877086	0.5882235	0.4950378	0.4218957	0.2555937	0.4635458	0.4986431	0.1216082
cg12236088		0.911392	0.4755433	0.478945	0.4086611	0.5107134	0.4835288	0.510648	0.07684401	0.3162715	0.4879054	0.3577071	0.121603118
cg19912197	NLK	0.226902	0.5551834	0.7044614	0.5010822	0.5637211	0.6134883	0.4838551	0.4389789	0.2936082	0.4740838	0.6394507	0.12159194
cg26764761	JPH3	0.499425	0.6032968	0.6093574	0.4198751	0.7435154	0.8195522	0.5300449	0.4296365	0.3645571	0.4864236	0.7770065	0.12158566
cg13779777		0.484058	0.8600603	0.8271784	0.8501765	0.7718719	0.84656	0.8152468	0.6766949	0.6304293	0.6807039	0.7448626	0.12158192
cg26320244		0.64859	0.644833	0.5749827	0.5893754	0.5028768	0.6650618	0.5267359	0.4413598	0.4281745	0.5052309	0.4677334	0.12157904
cg20199333	F2	0.15414	0.7703934	0.7834732	0.7092635	0.7497413	0.7538626	0.6638171	0.6126545	0.5048497	0.6069512	0.7705681	0.12157868
cg05651243		0.457236	0.4195299	0.3967594	0.3379224	0.3116413	0.5582284	0.3708456	0.2501677	0.2053918	0.2879301	0.3018802	0.1215732
cg23158189	GALNT9	0.839296	0.6675608	0.6193626	0.60449	0.5213917	0.6524995	0.5219255	0.5361654	0.5022926	0.4613289	0.4357698	0.12156448
cg05995465	HDAC4	0.479973	0.3150247	0.2640461	0.8164498	0.1655149	0.2131791	0.1971938	0.7886729	0.3977624	0.203064	0.7953185	0.1215594
cg02092785	PHACTR1	0.257275	0.831269	0.6665365	0.8072915	0.7570692	0.840936	0.7632139	0.6800351	0.4911438	0.6935055	0.6674265	0.12155548
cg23363971	IKZF4	0.436677	0.1018166	0.2518368	0.1326761	0.2186594	0.08859707	0.1242441	0.2357087	0.490622	0.2574568	0.2933317	0.121555466
cg17801930		0.111037	0.8730592	0.8219985	0.780629	0.7296555	0.7870373	0.7708642	0.7211812	0.6186222	0.6316129	0.6423544	0.12154892
cg00297966	NSMCE2	0.367123	0.4326233	0.7543179	0.5275621	0.6633241	0.6414869	0.5608906	0.4455367	0.1965564	0.5104803	0.6981323	0.1215436
cg24504194		0.239127	0.3102774	0.3725649	0.3651156	0.4222186	0.2485938	0.3704296	0.4594176	0.637566	0.4209314	0.4381101	0.12153688
cg12594803	DLG1	0.437828	0.2852185	0.2039475	0.2539947	0.3364716	0.1750293	0.3132894	0.3604777	0.6142997	0.333192	0.2409121	0.12150186
cg11811897		0.190748	0.6007956	0.6888469	0.4868906	0.5359373	0.6347325	0.5188154	0.4979678	0.2870787	0.4639017	0.5719616	0.12149554
cg01021547	SDK1	0.728198	0.7848501	0.5471522	0.7288446	0.5438988	0.7666632	0.6980236	0.5824993	0.487313	0.5036883	0.4924977	0.1214774
cg20878925		0.621931	0.6907241	0.7969987	0.655387	0.6028716	0.7139601	0.6128528	0.5320904	0.4976454	0.6059596	0.6040262	0.12147342
cg15841728	SYT6	0.122026	0.7553903	0.607608	0.6999729	0.6038615	0.7304609	0.6763415	0.6293555	0.4718104	0.5136098	0.4988792	0.12145944
cg22511877	MYT1L	0.508053	0.8630055	0.5071585	0.8321562	0.4340923	0.8088384	0.8177868	0.7022565	0.3136437	0.6661794	0.3380971	0.12145748
cg06820990		0.482892	0.7904903	0.6160057	0.709439	0.6087648	0.777308	0.6802589	0.595446	0.4739464	0.5465049	0.5986243	0.12144546
cg21497139		0.192785	0.8475778	0.7649123	0.7929433	0.7515057	0.8370849	0.777777	0.7442693	0.5021629	0.6632434	0.6994292	0.12142844
cg01055868	FOXP1	0.282095	0.7762575	0.7967682	0.7180007	0.7022452	0.7452262	0.7090291	0.5842476	0.5085919	0.6296794	0.6998157	0.12142682
cg11476737		0.636479	0.8062735	0.739428	0.7450231	0.6958864	0.8445128	0.7229064	0.650278	0.5581042	0.6122437	0.6806275	0.1213928
cg11818555		0.120985	0.6748806	0.7374469	0.5368717	0.5654167	0.6414142	0.5637211	0.5131415	0.31414	0.5454588	0.6126964	0.12137446
cg07893738		0.104375	0.43013	0.5254318	0.3505342	0.3992461	0.4536595	0.381706	0.2979176	0.1180133	0.3365287	0.418008	0.1213656
cg01165683	THRB	0.20449	0.5675468	0.5236908	0.4866284	0.3702251	0.5952371	0.492588	0.399031	0.2725464	0.3564001	0.4161142	0.1213297
cg24908198	TP53AIP1	0.417226	0.6778283	0.8311026	0.7196684	0.750659	0.8315959	0.7666922	0.6950363	0.390232	0.67816	0.6741225	0.12132224
cg20343827	FAM155A	0.245048	0.6096216	0.7456759	0.5448464	0.6068226	0.6221769	0.5396375	0.4866283	0.4283897	0.4887292	0.5791827	0.1213152
cg04938335	GSG1	0.504763	0.8602912	0.8230975	0.8754744	0.8639866	0.83741	0.8687878	0.7745664	0.4939534	0.7343363	0.7821112	0.12130092
cg22987116	C6orf129	0.53306	0.7175314	0.8072007	0.7085749	0.6868666	0.7438788	0.6324568	0.5867662	0.4927995	0.6271157	0.7184149	0.12129986
cg14583999	TMEM111	0.239392	0.3983092	0.5045542	0.3347538	0.4371253	0.4915001	0.3709059	0.2498896	0.1672329	0.355388	0.4164406	0.12127712
cg01239735	IQSEC3	0.539034	0.5829918	0.6238621	0.6019273	0.6546377	0.663228	0.5188428	0.5118197	0.3975447	0.5212558	0.5708206	0.12127266
cg22773334		0.484714	0.6380361	0.6065217	0.5697993	0.6026035	0.6403682	0.5642498	0.4907975	0.3692972	0.4524194	0.5742099	0.121271
cg00260803	TSC2	0.269288	0.8044952	0.7949645	0.7908443	0.8090079	0.804954	0.7724279	0.6444302	0.5170189	0.6762804	0.7877564	0.12127042
cg20654733	PTPRN2	0.349936	0.7003554	0.7053408	0.5885862	0.6865212	0.6864623	0.6024677	0.5258331	0.4848028	0.5505967	0.597223	0.12126852
cg27527630	WIPF3	0.53394	0.295235	0.3441045	0.3051992	0.2246854	0.4486212	0.3033074	0.1537787	0.1418136	0.1733533	0.2392661	0.12126524
cg04635334		0.692782	0.1943474	0.1761585	0.2204349	0.0919265	0.1083126	0.1973409	0.3412411	0.4636063	0.2358759	0.1594362	0.1212641
cg18158859	EFNB2	0.478635	0.2445217	0.4632619	0.2392959	0.4561602	0.3221741	0.3067681	0.4379582	0.6886578	0.4148065	0.4835294	0.12126124
cg20276743	ACACA	0.238435	0.7663757	0.7156036	0.7196524	0.7207124	0.7775759	0.7146769	0.5317703	0.5190919	0.6596359	0.6684424	0.12126052
cg14898892	SHROOM3	0.331349	0.6795897	0.5517932	0.6695186	0.5479908	0.7185165	0.6072397	0.5495576	0.4175525	0.4840311	0.5029007	0.12122544
cg03147713		0.152002	0.7973928	0.5701362	0.7274351	0.6397616	0.7478744	0.7063875	0.6395359	0.4658684	0.5410678	0.5236752	0.12121306
cg11207307	SLC2A14	0.910033	0.1864817	0.4825491	0.2222503	0.3187244	0.206735	0.3696802	0.3425649	0.4512606	0.3634968	0.4956705	0.1211865
cg20114890	HLA-H	0.800022	0.3823649	0.291942	0.2401455	0.3284986	0.2290937	0.2322489	0.06573888	0.1799294	0.2438703	0.1444308	0.121165284
cg10790704	RPTOR	0.948864	0.4212139	0.6042793	0.4438238	0.5931128	0.3616154	0.5329593	0.4408842	0.8410271	0.6062634	0.6086894	0.12115564
cg08797444	ABLIM1	0.113959	0.683914	0.7531177	0.6380914	0.672973	0.6469525	0.5673717	0.5096053	0.493623	0.5746772	0.6439971	0.12115486
cg09558000	TFCP2L1	0.323643	0.7214664	0.7552598	0.6244531	0.7211524	0.7135457	0.6424922	0.5705054	0.4348871	0.5877472	0.6944981	0.12114948
cg18177275		0.25194	0.7320412	0.7159202	0.7261432	0.7176193	0.7268891	0.7034546	0.6050601	0.386271	0.5888897	0.729316	0.12112432
cg00969162	UMODL1	0.735726	0.9226766	0.824311	0.8790384	0.8095294	0.8996873	0.8322115	0.7675278	0.6027623	0.7507356	0.7763901	0.12112308
cg01213447	NR2F2	0.218301	0.1438986	0.1319247	0.1957915	0.1249166	0.1747128	0.1942275	0.270687	0.4701	0.2757536	0.1660757	0.12111992
cg10495683	BCAR3	0.187115	0.5260874	0.5009705	0.5222202	0.5931045	0.4168218	0.542513	0.5845255	0.7873241	0.6347337	0.6156647	0.12111132
cg20773915	CHD5	0.575862	0.7565359	0.6599675	0.7179261	0.631705	0.8003413	0.7406312	0.5939273	0.4559291	0.5896945	0.5808775	0.12108324
cg24741066	PXDN	0.349885	0.6626471	0.6715338	0.6512322	0.6418086	0.7281505	0.6118293	0.5872533	0.4156625	0.5541014	0.5811265	0.12107984
cg21554670	GAS7	0.490322	0.4288063	0.4374027	0.3024065	0.4124332	0.4742292	0.5023617	0.5498272	0.6292861	0.4789169	0.5002549	0.12107378
cg06372467		0.631601	0.3192101	0.2452721	0.3336155	0.2279769	0.1864986	0.2981218	0.5944412	0.5269706	0.2836918	0.2147086	0.12107216
cg21366688	SGK1	0.525524	0.7467512	0.7336314	0.6959903	0.6643169	0.7586772	0.6860421	0.6198241	0.4097515	0.5810952	0.6973212	0.12106658
[truncated: 3,817 more rows]
